# Supplementary material for: Comparative Analysis of Transcription Factor Binding Sites in the Long Control Region Across Human Papillomavirus Types
Source: Viruses. 2026 Jun 4;18(6):646. doi: 10.3390/v18060646 (PMC13308338; doi:10.3390/v18060646)
Supplement: Supplementary file 1 [file viruses-18-00646-s001.zip]

Archive with 12 entries (11 files):
- Figure S1.jpg
- Figure S2.jpg
- supplementary_code.zip
- Table S1.xlsx
- Table S2.xlsx
- Table S3.xlsx
- __MACOSX/
- __MACOSX/._Figure S1.jpg
- __MACOSX/._Figure S2.jpg
- __MACOSX/._Table S1.xlsx
- __MACOSX/._Table S2.xlsx
- __MACOSX/._Table S3.xlsx
