# Supplementary material for: Comparative Analysis of Transcription Factor Binding Sites in the Long Control Region Across Human Papillomavirus Types
Source: Viruses. 2026 Jun 4;18(6):646. doi: 10.3390/v18060646 (PMC13308338; doi:10.3390/v18060646)
Supplement: Supplementary file 1 [file viruses-18-00646-s001.zip › Table S1.xlsx]

## Sheet: HPV Accession Numbers
HPV Type	Accession Number (NCBI)	Risk Classification
HPV-1	NC_001356.1	Low-Risk
HPV-2	NC_001352.1	Low-Risk
HPV-3	X74462.1	Low-Risk
HPV-4	NC_001457.1	Low-Risk
HPV-5	NC_001531.1	High-Risk
HPV-6	NC_001355.1	Low-Risk
HPV-7	NC_001595.1	Low-Risk
HPV-9	NC_001596.1	Low-Risk
HPV-10	NC_001576.1	Low-Risk
HPV-11	NC_075235.1	Low-Risk
HPV-12	X74466.1	Low-Risk
HPV-13	DQ344807.1	High-Risk
HPV-15	X74468.1	Low-Risk
HPV-16	NC_001526.4	High-Risk
HPV-17	JN211195.1	Low-Risk
HPV-18	NC_001357.1	High-Risk
HPV-19	X74470.1	Low-Risk
HPV-20	U31778.1	Low-Risk
HPV-21	U31779.1	Low-Risk
HPV-22	U31780.1	Low-Risk
HPV-23	U31781.1	Low-Risk
HPV-24	U31782.1	Low-Risk
HPV-25	X74471.1	Low-Risk
HPV-26	NC_001583.1	High-Risk
HPV-27	AB211993.1	Low-Risk
HPV-28	U31783.1	Low-Risk
HPV-29	U31784.1	Low-Risk
HPV-30	NC_038889.1	High-Risk
HPV-31	NC_075191.1	High-Risk
HPV-32	NC_001586.1	Low-Risk
HPV-33	NC_075233.1	High-Risk
HPV-34	NC_001587.1	High-Risk
HPV-35	NC_075267.1	High-Risk
HPV-36	JF304769.1	Low-Risk
HPV-37	U31786.1	Low-Risk
HPV-38	NC_075251.1	Low-Risk
HPV-39	KC470236.1	High-Risk
HPV-40	OP971061.1	Low-Risk
HPV-41	NC_001354.1	Low-Risk
HPV-43	AJ620205.1	Low-Risk
HPV-44	U31788.1	Low-Risk
HPV-45	NC_075269.1	High-Risk
HPV-47	M32305.1	Low-Risk
HPV-48	NC_001690.1	Low-Risk
HPV-49	NC_001591.1	Low-Risk
HPV-50	NC_001691.1	Low-Risk
HPV-51	KF436887.1	High-Risk
HPV-52	NC_075270.1	High-Risk
HPV-53	NC_001593.1	High-Risk
HPV-54	NC_001676.1	Low-Risk
HPV-56	EF177176.1	High-Risk
HPV-57	X55965.1	Low-Risk
HPV-58	D90400.1	High-Risk
HPV-59	X77858.1	High-Risk
HPV-60	NC_001693.1	Low-Risk
HPV-61	KF436857.1	Low-Risk
HPV-62	AY395706.1	Low-Risk
HPV-63	NC_001458.1	Low-Risk
HPV-65	X70829.1	Low-Risk
HPV-66	EF177185.1	High-Risk
HPV-67	D21208.1	High-Risk
HPV-68	FR751039.1	High-Risk
HPV-69	OP971051.1	High-Risk
HPV-70	U21941.1	High-Risk
HPV-72	X94164.1	Low-Risk
HPV-73	X94165.1	High-Risk
HPV-74	AF436130.1	Low-Risk
HPV-75	Y15173.1	Low-Risk
HPV-76	Y15174.1	Low-Risk
HPV-77	Y15175.1	Low-Risk
HPV-80	Y15176.1	Low-Risk
HPV-81	AJ620209.1	Low-Risk
HPV-82	KF436796.1	High-Risk
HPV-83	AF151983.1	Low-Risk
HPV-84	AF293960.1	Low-Risk
HPV-85	NC_034616.1	High-Risk
HPV-87	AJ400628.2	Low-Risk
HPV-88	NC_010329.1	Low-Risk
HPV-89	AF436128.1	Low-Risk
HPV-90	NC_004104.1	Low-Risk
HPV-91	AF419318.1	Low-Risk
HPV-92	NC_004500.1	Low-Risk
HPV-93	AY382778.1	Low-Risk
HPV-94	AJ620211.1	Low-Risk
HPV-95	AJ620210.1	Low-Risk
HPV-97	DQ080080.1	High-Risk
HPV-98	FM955837.2	Low-Risk
HPV-99	FM955838.1	Low-Risk
HPV-100	FM955839.1	Low-Risk
HPV-102	DQ080083.1	Low-Risk
HPV-104	EU410347.1	Low-Risk
HPV-105	FM955841.1	Low-Risk
HPV-106	DQ080082.1	Low-Risk
HPV-107	EF422221.1	Low-Risk
HPV-109	NC_012485.1	Low-Risk
HPV-110	EU410348.1	Low-Risk
HPV-111	EU410349.1	Low-Risk
HPV-112	NC_012486.1	Low-Risk
HPV-113	FM955842.1	Low-Risk
HPV-114	GQ244463.1	Low-Risk
HPV-115	FJ947080.1	Low-Risk
HPV-116	NC_013035.1	Low-Risk
HPV-118	GQ246951.1	Low-Risk
HPV-119	GQ845441.1	Low-Risk
HPV-120	JQ963484.1	Low-Risk
HPV-121	NC_014185.1	Low-Risk
HPV-122	GQ845444.1	Low-Risk
HPV-123	GQ845445.1	Low-Risk
HPV-124	GQ845446.1	Low-Risk
HPV-126	NC_016157.1	Low-Risk
HPV-127	HM011570.1	Low-Risk
HPV-128	NC_014952.1	Low-Risk
HPV-129	NC_014953.1	Low-Risk
HPV-130	GU117630.1	Low-Risk
HPV-131	NC_014954.1	Low-Risk
HPV-132	NC_014955.1	Low-Risk
HPV-133	GU117633.1	Low-Risk
HPV-134	NC_014956.1	Low-Risk
HPV-135	NC_017993.1	Low-Risk
HPV-136	NC_017994.1	Low-Risk
HPV-137	NC_017995.1	Low-Risk
HPV-138	HM999990.1	Low-Risk
HPV-139	HM999991.1	Low-Risk
HPV-140	NC_017996.1	Low-Risk
HPV-141	HM999993.1	Low-Risk
HPV-142	HM999994.1	Low-Risk
HPV-143	HM999995.1	Low-Risk
HPV-144	NC_017997.1	Low-Risk
HPV-145	HM999997.1	Low-Risk
HPV-146	HM999998.1	Low-Risk
HPV-147	HM999999.1	Low-Risk
HPV-148	GU129016.1	Low-Risk
HPV-149	GU117629.1	Low-Risk
HPV-150	FN677755.1	Low-Risk
HPV-151	FN677756.1	Low-Risk
HPV-152	JF304768.1	Low-Risk
HPV-153	JN171845.1	Low-Risk
HPV-154	NC_021483.1	Low-Risk
HPV-155	JF906559.1	Low-Risk
HPV-156	NC_033781.1	Low-Risk
HPV-157	KT698166.1	Low-Risk
HPV-158	KT698168.1	Low-Risk
HPV-159	HE963025.1	Low-Risk
HPV-161	NC_038522.1	Low-Risk
HPV-162	JX413108.1	Low-Risk
HPV-163	NC_028125.1	Low-Risk
HPV-164	JX413106.1	Low-Risk
HPV-165	JX444072.1	Low-Risk
HPV-166	NC_019023.1	Low-Risk
HPV-167	NC_022892.1	Low-Risk
HPV-168	KC862317.1	Low-Risk
HPV-169	JX413105.1	Low-Risk
HPV-170	JX413110.1	Low-Risk
HPV-171	KF006398.1	Low-Risk
HPV-172	NC_038523.1	Low-Risk
HPV-173	KF006400.1	Low-Risk
HPV-174	HF930491.1	Low-Risk
HPV-175	NC_038524.1	Low-Risk
HPV-176	KR816167.1	Low-Risk
HPV-178	NC_023891.1	Low-Risk
HPV-179	NC_022095.1	Low-Risk
HPV-180	KC108722.1	Low-Risk
HPV-181	KR816169.1	Low-Risk
HPV-182	KR816170.1	Low-Risk
HPV-183	KR816171.1	Low-Risk
HPV-184	NC_038914.1	Low-Risk
HPV-185	KR816172.1	Low-Risk
HPV-186	KR816173.1	Low-Risk
HPV-187	NC_039086.1	Low-Risk
HPV-188	KR816175.1	Low-Risk
HPV-189	KR816176.1	Low-Risk
HPV-190	KR816177.1	Low-Risk
HPV-191	KR816178.1	Low-Risk
HPV-192	KR816179.1	Low-Risk
HPV-193	KR816180.1	Low-Risk
HPV-194	KR816181.1	Low-Risk
HPV-195	KR816182.1	Low-Risk
HPV-196	KR816183.1	Low-Risk
HPV-197	KM085343.1	Low-Risk
HPV-199	KJ913662.1	Low-Risk
HPV-200	KP692114.1	Low-Risk
HPV-201	NC_027528.1	Low-Risk
HPV-202	KP692116.1	Low-Risk
HPV-203	NC_040640.1	Low-Risk
HPV-205	KT698167.1	Low-Risk
HPV-206	MH777347.2	Low-Risk
HPV-208	MK645901.1	Low-Risk
HPV-209	KY242583.1	Low-Risk
HPV-210	MH460956.1	Low-Risk
HPV-211	MF509816.1	Low-Risk
HPV-212	MF509817.1	Low-Risk
HPV-213	MF509818.1	Low-Risk
HPV-214	OP971056.1	Low-Risk
HPV-215	OP971101.1	Low-Risk
HPV-216	MF509821.1	Low-Risk
HPV-219	MH172376.1	Low-Risk
HPV-220	MH172377.1	Low-Risk
HPV-221	MH172378.1	Low-Risk
HPV-222	MH172379.1	Low-Risk
HPV-223	MH777362.1	Low-Risk
HPV-224	MH777363.2	Low-Risk
HPV-225	MH777364.2	Low-Risk
HPV-227	MH777366.1	Low-Risk
HPV-228	ON482334.1	Low-Risk
HPV-229	MW535770.1	Low-Risk
HPV-230	OQ915151.1	Low-Risk
HPV-231	MH777370.2	Low-Risk
