# Supplementary material for: Comparative Analysis of Transcription Factor Binding Sites in the Long Control Region Across Human Papillomavirus Types
Source: Viruses. 2026 Jun 4;18(6):646. doi: 10.3390/v18060646 (PMC13308338; doi:10.3390/v18060646)
Supplement: Supplementary file 1 [file viruses-18-00646-s001.zip › Table S2.xlsx]

## Sheet: HPV-16 Isolates (835)
No.	Accession Number (NCBI)
1	AB818687.1
2	AB818688.1
3	AB818689.1
4	AB818690.1
5	AB818691.1
6	AB818692.1
7	AB818693.1
8	AB889488.1
9	AB889489.1
10	AB889490.1
11	AB889491.1
12	AB889492.1
13	AB889493.1
14	AB889494.1
15	AF125673.1
16	AF402678.1
17	AF472508.1
18	AF472509.1
19	AF534061.1
20	AF536179.1
21	AF536180.1
22	AY686579.1
23	AY686580.1
24	AY686581.1
25	AY686582.1
26	AY686583.1
27	AY686584.1
28	EU118173.1
29	EU918764.1
30	FJ006723.1
31	FJ610146.1
32	FJ610147.1
33	FJ610148.1
34	FJ610149.1
35	FJ610150.1
36	FJ610151.1
37	FJ610152.1
38	HM057182.1
39	HQ644234.1
40	HQ644235.1
41	HQ644236.1
42	HQ644237.1
43	HQ644238.1
44	HQ644239.1
45	HQ644240.1
46	HQ644241.1
47	HQ644242.1
48	HQ644243.1
49	HQ644244.1
50	HQ644245.1
51	HQ644246.1
52	HQ644247.1
53	HQ644248.1
54	HQ644249.1
55	HQ644250.1
56	HQ644251.1
57	HQ644252.1
58	HQ644253.1
59	HQ644254.1
60	HQ644255.1
61	HQ644256.1
62	HQ644257.1
63	HQ644258.1
64	HQ644259.1
65	HQ644260.1
66	HQ644261.1
67	HQ644262.1
68	HQ644263.1
69	HQ644264.1
70	HQ644265.1
71	HQ644266.1
72	HQ644267.1
73	HQ644268.1
74	HQ644269.1
75	HQ644270.1
76	HQ644271.1
77	HQ644272.1
78	HQ644273.1
79	HQ644274.1
80	HQ644275.1
81	HQ644276.1
82	HQ644277.1
83	HQ644278.1
84	HQ644279.1
85	HQ644280.1
86	HQ644281.1
87	HQ644282.1
88	HQ644283.1
89	HQ644284.1
90	HQ644285.1
91	HQ644286.1
92	HQ644287.1
93	HQ644288.1
94	HQ644289.1
95	HQ644290.1
96	HQ644291.1
97	HQ644292.1
98	HQ644293.1
99	HQ644294.1
100	HQ644295.1
101	HQ644296.1
102	HQ644297.1
103	HQ644298.1
104	HQ644299.1
105	JN565302.1
106	JN565303.1
107	JQ004092.1
108	JQ004093.1
109	JQ004094.1
110	JQ004095.1
111	JQ004096.1
112	JQ004097.1
113	JQ004098.1
114	JQ004099.1
115	JQ067943.1
116	JQ067944.1
117	K02718.1
118	KC935953.1
119	KF880690.1
120	KF954093.1
121	KP212150.1
122	KP212151.1
123	KP212152.1
124	KP212153.1
125	KP212154.1
126	KP212155.1
127	KP212156.1
128	KP212157.1
129	KP212158.1
130	KP212159.1
131	KP874716.1
132	KP874717.1
133	KP874718.1
134	KP874719.1
135	KU053823.1
136	KU053824.1
137	KU053825.1
138	KU053826.1
139	KU053827.1
140	KU053828.1
141	KU053829.1
142	KU053830.1
143	KU053831.1
144	KU053832.1
145	KU053833.1
146	KU053834.1
147	KU053835.1
148	KU053836.1
149	KU053837.1
150	KU053838.1
151	KU053839.1
152	KU053840.1
153	KU053841.1
154	KU053842.1
155	KU053843.1
156	KU053844.1
157	KU053845.1
158	KU053846.1
159	KU053847.1
160	KU053848.1
161	KU053849.1
162	KU053850.1
163	KU053851.1
164	KU053852.1
165	KU053853.1
166	KU053854.1
167	KU053855.1
168	KU053856.1
169	KU053857.1
170	KU053858.1
171	KU053859.1
172	KU053860.1
173	KU053861.1
174	KU053862.1
175	KU053863.1
176	KU053864.1
177	KU053865.1
178	KU053866.1
179	KU053867.1
180	KU053868.1
181	KU053869.1
182	KU053870.1
183	KU053871.1
184	KU053872.1
185	KU053873.1
186	KU053874.1
187	KU053875.1
188	KU053876.1
189	KU053877.1
190	KU053878.1
191	KU053879.1
192	KU053880.1
193	KU053881.1
194	KU053882.1
195	KU053883.1
196	KU053884.1
197	KU053885.1
198	KU053886.1
199	KU053887.1
200	KU053888.1
201	KU053889.1
202	KU053890.1
203	KU053891.1
204	KU053892.1
205	KU053893.1
206	KU053894.1
207	KU053895.1
208	KU053896.1
209	KU053897.1
210	KU053898.1
211	KU053899.1
212	KU053900.1
213	KU053901.1
214	KU053902.1
215	KU053903.1
216	KU053904.1
217	KU053905.1
218	KU053906.1
219	KU053907.1
220	KU053908.1
221	KU053909.1
222	KU053910.1
223	KU053911.1
224	KU053912.1
225	KU053913.1
226	KU053914.1
227	KU053915.1
228	KU053916.1
229	KU053917.1
230	KU053918.1
231	KU053919.1
232	KU053920.1
233	KU053921.1
234	KU053922.1
235	KU053923.1
236	KU053924.1
237	KU053925.1
238	KU053926.1
239	KU053927.1
240	KU053928.1
241	KU053929.1
242	KU053930.1
243	KU053931.1
244	KU053932.1
245	KU053933.1
246	KU053934.1
247	KU053935.1
248	KU053936.1
249	KU053937.1
250	KU053938.1
251	KU053939.1
252	KU053940.1
253	KU053941.1
254	KU053942.1
255	KU053943.1
256	KU053944.1
257	KU298880.1
258	KU298881.1
259	KU298882.1
260	KU298883.1
261	KU298885.1
262	KU641509.1
263	KU684311.1
264	KU684312.1
265	KU684313.1
266	KU684314.1
267	KU684315.1
268	KU684316.1
269	KU684317.1
270	KX947269.1
271	KX947270.1
272	KX947271.1
273	KX947272.1
274	KX947273.1
275	KX947274.1
276	KX947275.1
277	KX947276.1
278	KX947277.1
279	KX947278.1
280	KX947279.1
281	KX947280.1
282	KX947281.1
283	KX947282.1
284	KX947283.1
285	KX947284.1
286	KX947285.1
287	KY549156.1
288	KY549157.1
289	KY549158.1
290	KY549159.1
291	KY549160.1
292	KY549161.1
293	KY549162.1
294	KY549163.1
295	KY549164.1
296	KY549165.1
297	KY549166.1
298	KY549167.1
299	KY549168.1
300	KY549169.1
301	KY549170.1
302	KY549171.1
303	KY549172.1
304	KY549173.1
305	KY549174.1
306	KY549175.1
307	KY549176.1
308	KY549177.1
309	KY549178.1
310	KY549179.1
311	KY549180.1
312	KY549181.1
313	KY549182.1
314	KY549183.1
315	KY549184.1
316	KY549185.1
317	KY549186.1
318	KY549187.1
319	KY549188.1
320	KY549189.1
321	KY549190.1
322	KY549191.1
323	KY549192.1
324	KY549193.1
325	KY549194.1
326	KY549195.1
327	KY549196.1
328	KY549197.1
329	KY549198.1
330	KY549199.1
331	KY549200.1
332	KY549201.1
333	KY549202.1
334	KY549203.1
335	KY549204.1
336	KY549205.1
337	KY549206.1
338	KY549207.1
339	KY549208.1
340	KY549209.1
341	KY549210.1
342	KY549211.1
343	KY549212.1
344	KY549213.1
345	KY549214.1
346	KY549215.1
347	KY549216.1
348	KY549217.1
349	KY549218.1
350	KY549219.1
351	KY549220.1
352	KY549221.1
353	KY549222.1
354	KY549223.1
355	KY549224.1
356	KY549225.1
357	KY549226.1
358	KY549227.1
359	KY549228.1
360	KY549229.1
361	KY549230.1
362	KY549231.1
363	KY549232.1
364	KY549233.1
365	KY549234.1
366	KY549235.1
367	KY549236.1
368	KY549237.1
369	KY549238.1
370	KY549239.1
371	KY549240.1
372	KY549241.1
373	KY549242.1
374	KY549243.1
375	KY549244.1
376	KY549245.1
377	KY549246.1
378	KY549247.1
379	KY549248.1
380	KY549249.1
381	KY549250.1
382	KY549251.1
383	KY549252.1
384	KY549253.1
385	KY549254.1
386	KY549255.1
387	KY549256.1
388	KY549257.1
389	KY549258.1
390	KY549259.1
391	KY549260.1
392	KY549261.1
393	KY549262.1
394	KY549263.1
395	KY549264.1
396	KY549265.1
397	KY549266.1
398	KY549267.1
399	KY549268.1
400	KY549269.1
401	KY549270.1
402	KY549271.1
403	KY549272.1
404	KY549273.1
405	KY549274.1
406	KY549275.1
407	KY549276.1
408	KY549277.1
409	KY549278.1
410	KY549279.1
411	KY549280.1
412	KY549281.1
413	KY549282.1
414	KY549283.1
415	KY549284.1
416	KY549285.1
417	KY549286.1
418	KY549287.1
419	KY549288.1
420	KY549289.1
421	KY549290.1
422	KY549291.1
423	KY549292.1
424	KY549293.1
425	KY549294.1
426	KY549295.1
427	KY549296.1
428	KY549297.1
429	KY549298.1
430	KY549299.1
431	KY549300.1
432	KY549301.1
433	KY549302.1
434	KY549303.1
435	KY549304.1
436	KY549305.1
437	KY549306.1
438	KY549307.1
439	KY549308.1
440	KY549309.1
441	KY549310.1
442	KY549311.1
443	KY549312.1
444	KY549313.1
445	KY549314.1
446	KY549315.1
447	KY549316.1
448	KY549317.1
449	KY549318.1
450	KY549319.1
451	KY549320.1
452	KY549321.1
453	KY883659.1
454	KY994539.1
455	LC193821.1
456	LC368952.1
457	LC368953.1
458	LC368954.1
459	LC368955.1
460	LC368956.1
461	LC368957.1
462	LC368958.1
463	LC368959.1
464	LC368960.1
465	LC368961.1
466	LC368962.1
467	LC368963.1
468	LC368964.1
469	LC368965.1
470	LC368966.1
471	LC368967.1
472	LC368968.1
473	LC368969.1
474	LC368970.1
475	LC368971.1
476	LC368972.1
477	LC368973.1
478	LC368974.1
479	LC368975.1
480	LC368976.1
481	LC368977.1
482	LC368978.1
483	LC368979.1
484	LC368980.1
485	LC368981.1
486	LC368982.1
487	LC368983.1
488	LC368984.1
489	LC368985.1
490	LC368986.1
491	LC368987.1
492	LC368988.1
493	LC368989.1
494	LC368990.1
495	LC368991.1
496	LC368992.1
497	LC368993.1
498	LC368994.1
499	LC368995.1
500	LC368996.1
501	LC368997.1
502	LC456180.1
503	LC456181.1
504	LC456182.1
505	LC456183.1
506	LC456184.1
507	LC456185.1
508	LC456186.1
509	LC456187.1
510	LC456188.1
511	LC456189.1
512	LC456190.1
513	LC456191.1
514	LC456192.1
515	LC456193.1
516	LC456194.1
517	LC456195.1
518	LC456196.1
519	LC456197.1
520	LC456198.1
521	LC456199.1
522	LC456200.1
523	LC456201.1
524	LC456606.1
525	LC456607.1
526	LC456608.1
527	LC456609.1
528	LC456610.1
529	LC456611.1
530	LC456612.1
531	LC456613.1
532	LC456614.1
533	LC456615.1
534	LC456616.1
535	LC456617.1
536	LC456618.1
537	LC456619.1
538	LC456620.1
539	LC456621.1
540	LC456622.1
541	LC456623.1
542	LC456624.1
543	LC456625.1
544	LC456626.1
545	LC456627.1
546	LC456628.1
547	LC456629.1
548	LC456630.1
549	LC456631.1
550	LC456632.1
551	LC456633.1
552	LC456634.1
553	LC456635.1
554	LC456636.1
555	LC456637.1
556	LC511105.1
557	LC511106.1
558	LC511107.1
559	LC511108.1
560	LC511109.1
561	LC511110.1
562	LC511111.1
563	LC511112.1
564	LC644164.1
565	LC644165.1
566	LC644166.1
567	LC644167.1
568	LC644168.1
569	LC644169.1
570	LC644170.1
571	LC644171.1
572	LC644172.1
573	LC644173.1
574	LC644174.1
575	LC644175.1
576	LC644176.1
577	LC644177.1
578	LC644178.1
579	LC644179.1
580	LC644180.1
581	LC644181.1
582	LC644182.1
583	LC644183.1
584	LC644184.1
585	LC644185.1
586	LC644186.1
587	LC644188.1
588	LC644190.1
589	LC644191.1
590	LC647437.1
591	LC647438.1
592	LC647439.1
593	LC647440.1
594	LC647441.1
595	LC647442.1
596	LC647443.1
597	LC647444.1
598	LC647445.1
599	LC647446.1
600	LC647447.1
601	LC647448.1
602	LC647449.1
603	LC647450.1
604	LC647451.1
605	LC647452.1
606	LC647453.1
607	LC647454.1
608	LC647455.1
609	LC647456.1
610	LC647457.1
611	LC718895.1
612	LC718896.1
613	LC718897.1
614	LC718898.1
615	LC718899.1
616	LC718900.1
617	LC718901.1
618	LC718902.1
619	LC718903.1
620	LC786753.1
621	LC786754.1
622	LC786755.1
623	LC786756.1
624	LC786757.1
625	LC786758.1
626	LC786759.1
627	LC786760.1
628	LC888263.1
629	LC888264.1
630	LC888265.1
631	LC888266.1
632	LC888267.1
633	LC888268.1
634	LC888269.1
635	LC888270.1
636	LC888271.1
637	LC888272.1
638	LR861897.1
639	LR861899.1
640	MH892050.1
641	MK484705.1
642	MN961210.1
643	MN961211.1
644	MN961212.1
645	MN961213.1
646	MN961214.1
647	MN961215.1
648	MN961216.1
649	MN961217.1
650	MT783409.1
651	MT783410.1
652	MW320358.1
653	MZ447799.1
654	MZ447800.1
655	MZ447801.1
656	NC_001526.4
657	OP711986.1
658	OP712021.1
659	OP712041.1
660	OP712079.1
661	OP712097.1
662	OP971046.1
663	OP971062.1
664	OP971067.1
665	OP971070.1
666	OP971080.1
667	OQ911727.1
668	PQ720440.1
669	PV051119.1
670	PV051120.1
671	PV051121.1
672	PV051122.1
673	PV051123.1
674	PV051125.1
675	PV051126.1
676	PV051127.1
677	PV051128.1
678	PV051129.1
679	PV051130.1
680	PV051131.1
681	PV051132.1
682	PV051133.1
683	PV051134.1
684	PV051135.1
685	PV051136.1
686	PV051137.1
687	PV051138.1
688	PV051139.1
689	PV051140.1
690	PV051141.1
691	PV051142.1
692	PV051143.1
693	PV051144.1
694	PV051145.1
695	PV051146.1
696	PV051147.1
697	PV051148.1
698	PV051149.1
699	PV051150.1
700	PV051151.1
701	PV051152.1
702	PV051153.1
703	PV051154.1
704	PV051155.1
705	PV051156.1
706	PV051157.1
707	PV051158.1
708	PV051159.1
709	PV051160.1
710	PV051161.1
711	PV051162.1
712	PV051163.1
713	PV051164.1
714	PV051165.1
715	PV051166.1
716	PV051167.1
717	PV051168.1
718	PV353981.1
719	PV358396.1
720	PV358398.1
721	PV809647.1
722	PV809648.1
723	PV809649.1
724	PV809650.1
725	PV809651.1
726	PV809652.1
727	PV809654.1
728	PV809655.1
729	PV809656.1
730	PV809657.1
731	PV809658.1
732	PV809659.1
733	PV809660.1
734	PV809661.1
735	PV809662.1
736	PX461752.1
737	PX461753.1
738	PX461754.1
739	PX461755.1
740	PX461756.1
741	PX461757.1
742	PX461758.1
743	PX461759.1
744	PX461760.1
745	PX652986.1
746	PX652987.1
747	PX652988.1
748	PX652989.1
749	PX652990.1
750	PX652991.1
751	PX652992.1
752	PX652993.1
753	PX652994.1
754	PX652995.1
755	PX652996.1
756	PX652997.1
757	PX652998.1
758	PX652999.1
759	PX653000.1
760	PX653001.1
761	PX653002.1
762	PX653003.1
763	PX653004.1
764	PX653005.1
765	PX653006.1
766	PX653007.1
767	PX653008.1
768	PX653009.1
769	PX653010.1
770	PX653011.1
771	PX653012.1
772	PX653013.1
773	PX653014.1
774	PX653015.1
775	PX653016.1
776	PX653017.1
777	PX653018.1
778	PX653019.1
779	PX653020.1
780	PX653021.1
781	PX653022.1
782	PX653023.1
783	PX653024.1
784	PX653025.1
785	PX653026.1
786	PX653027.1
787	PX653028.1
788	PX653029.1
789	PX653030.1
790	PX653031.1
791	PX653032.1
792	PX653033.1
793	PX653034.1
794	PX653035.1
795	PX653036.1
796	PX653037.1
797	PX653038.1
798	PX653039.1
799	PX653040.1
800	PX653041.1
801	PX653042.1
802	PX653043.1
803	PX653044.1
804	PX653045.1
805	PX653046.1
806	PX653047.1
807	PX653048.1
808	PX653049.1
809	PX653050.1
810	PX653051.1
811	PX653052.1
812	PX653053.1
813	PX653054.1
814	PX653055.1
815	PX653056.1
816	PX653057.1
817	PX653058.1
818	PX653059.1
819	PX653060.1
820	PX653061.1
821	PX653062.1
822	PX653063.1
823	PX653064.1
824	PX653065.1
825	PX653066.1
826	PX653067.1
827	PX653068.1
828	PX653069.1
829	PX653070.1
830	PX653071.1
831	PX653072.1
832	PX653073.1
833	PX653074.1
834	PX653075.1
835	PX653076.1

## Sheet: HPV-18 Isolates (187)
No.	Accession Number (NCBI)
1	AY262282.1
2	EF202143.1
3	EF202144.1
4	EF202145.1
5	EF202146.1
6	EF202147.1
7	EF202148.1
8	EF202149.1
9	EF202150.1
10	EF202151.1
11	EF202152.1
12	EF202153.1
13	EF202154.1
14	EF202155.1
15	GQ180784.1
16	GQ180785.1
17	GQ180786.1
18	GQ180787.1
19	GQ180788.1
20	GQ180789.1
21	GQ180790.1
22	GQ180791.1
23	GQ180792.1
24	KC470208.1
25	KC470209.1
26	KC470210.1
27	KC470211.1
28	KC470212.1
29	KC470213.1
30	KC470214.1
31	KC470215.1
32	KC470216.1
33	KC470217.1
34	KC470218.1
35	KC470219.1
36	KC470220.1
37	KC470221.1
38	KC470222.1
39	KC470223.1
40	KC470224.1
41	KC470225.1
42	KC470226.1
43	KC470227.1
44	KC470228.1
45	KC470229.1
46	KC470230.1
47	KU298886.1
48	KX514433.1
49	LC508989.1
50	LC508990.1
51	LC508991.1
52	LC508992.1
53	LC508993.1
54	LC508994.1
55	LC508995.1
56	LC508996.1
57	LC508997.1
58	LC508998.1
59	LC508999.1
60	LC509000.1
61	LC509001.1
62	LC509002.1
63	LC509003.1
64	LC509004.1
65	LC509005.1
66	LC509006.1
67	LC636307.1
68	LC636308.1
69	LC636309.1
70	MF288652.1
71	MF288653.1
72	MF288654.1
73	MF288655.1
74	MF288656.1
75	MF288657.1
76	MF288658.1
77	MF288659.1
78	MF288660.1
79	MF288661.1
80	MF288662.1
81	MF288663.1
82	MF288664.1
83	MF288665.1
84	MF288666.1
85	MF288667.1
86	MF288668.1
87	MF288669.1
88	MF288670.1
89	MF288671.1
90	MF288672.1
91	MF288673.1
92	MF288674.1
93	MF288675.1
94	MF288676.1
95	MF288677.1
96	MF288678.1
97	MF288679.1
98	MF288680.1
99	MF288681.1
100	MF288682.1
101	MF288683.1
102	MF288684.1
103	MF288685.1
104	MF288686.1
105	MF288687.1
106	MF288688.1
107	MF288689.1
108	MF288690.1
109	MF288691.1
110	MF288692.1
111	MF288693.1
112	MF288694.1
113	MF288695.1
114	MF288696.1
115	MF288697.1
116	MF288698.1
117	MF288699.1
118	MF288700.1
119	MF288701.1
120	MF288702.1
121	MF288703.1
122	MF288704.1
123	MF288705.1
124	MF288706.1
125	MF288707.1
126	MF288708.1
127	MF288709.1
128	MF288710.1
129	MF288711.1
130	MF288712.1
131	MF288713.1
132	MF288714.1
133	MF288715.1
134	MF288716.1
135	MF288717.1
136	MF288718.1
137	MF288719.1
138	MF288720.1
139	MF288721.1
140	MF288722.1
141	MF288723.1
142	MF288724.1
143	MF288725.1
144	MF288726.1
145	MF288727.1
146	MW836821.1
147	NC_001357.1
148	ON322746.1
149	ON322747.1
150	ON322748.1
151	ON322749.1
152	ON322750.1
153	OP711995.1
154	OP712011.1
155	OP712029.1
156	OP712070.1
157	OP712112.1
158	OP971042.1
159	OP971048.1
160	OP971083.1
161	PP266440.1
162	PP266441.1
163	PP266442.1
164	PP266443.1
165	PP266444.1
166	PP266445.1
167	PP266446.1
168	PP266447.1
169	PP266448.1
170	PP781981.1
171	PP781982.1
172	PP781983.1
173	PP781984.1
174	PP781985.1
175	PP781986.1
176	PP781987.1
177	PP922121.1
178	PV943742.1
179	PV943743.1
180	PV943744.1
181	PV943745.1
182	PV943746.1
183	PV943747.1
184	PV943748.1
185	PV943749.1
186	PV943750.1
187	PV943751.1
