# Supplementary material for: Comparative Analysis of Transcription Factor Binding Sites in the Long Control Region Across Human Papillomavirus Types
Source: Viruses. 2026 Jun 4;18(6):646. doi: 10.3390/v18060646 (PMC13308338; doi:10.3390/v18060646)
Supplement: Supplementary file 1 [file viruses-18-00646-s001.zip › Table S3.xlsx]

## Sheet: LCR_HR-Enriched
Gene	JASPAR_Motif_ID	TF_Full_Name	HPV_Type	Accession	Risk_Status	Start	End	Strand	Motif_Sequence	p-value	q-value	Binding_Density_HR_(sites/kb)	Binding_Density_LR_(sites/kb)	Density_Difference_(HR-LR)	Enrichment_FDR
CDX2	MA0465.3	MA0465.3.CDX2	Human papillomavirus type 83	AF151983.1	Low Risk	572	579	+	GCAATAAA	3.07e-05	0.235	0.9048	0.4001	0.5046	0.00603546
CDX2	MA0465.3	MA0465.3.CDX2	Human papillomavirus type 91	AF419318.1	Low Risk	306	313	-	GTAATAAA	9.83e-05	0.359	0.9048	0.4001	0.5046	0.00603546
CDX2	MA0465.3	MA0465.3.CDX2	Human papillomavirus type 91	AF419318.1	Low Risk	500	507	-	GTAATAAA	9.83e-05	0.359	0.9048	0.4001	0.5046	0.00603546
CDX2	MA0465.3	MA0465.3.CDX2	Human papillomavirus type 91	AF419318.1	Low Risk	526	533	-	GCCATAAA	5.03e-05	0.33	0.9048	0.4001	0.5046	0.00603546
CDX2	MA0465.3	MA0465.3.CDX2	Human papillomavirus type 89	AF436128.1	Low Risk	643	650	-	GCAATAAA	3.07e-05	0.235	0.9048	0.4001	0.5046	0.00603546
CDX2	MA0465.3	MA0465.3.CDX2	Human papillomavirus type 43	AJ620205.1	Low Risk	235	242	-	GTAATAAA	9.83e-05	0.359	0.9048	0.4001	0.5046	0.00603546
CDX2	MA0465.3	MA0465.3.CDX2	Human papillomavirus type 43	AJ620205.1	Low Risk	533	540	-	GTAATAAA	9.83e-05	0.359	0.9048	0.4001	0.5046	0.00603546
CDX2	MA0465.3	MA0465.3.CDX2	Human papillomavirus type 81	AJ620209.1	Low Risk	539	546	+	GCAATAAA	3.07e-05	0.235	0.9048	0.4001	0.5046	0.00603546
CDX2	MA0465.3	MA0465.3.CDX2	Human papillomavirus type 95	AJ620210.1	Low Risk	113	120	+	GCAATAAA	3.07e-05	0.235	0.9048	0.4001	0.5046	0.00603546
CDX2	MA0465.3	MA0465.3.CDX2	Human papillomavirus type 93	AY382778.1	Low Risk	311	318	-	GTAATAAA	9.83e-05	0.359	0.9048	0.4001	0.5046	0.00603546
CDX2	MA0465.3	MA0465.3.CDX2	Human papillomavirus type 62	AY395706.1	Low Risk	526	533	+	GCAATAAA	3.07e-05	0.235	0.9048	0.4001	0.5046	0.00603546
CDX2	MA0465.3	MA0465.3.CDX2	Human papillomavirus type 106	DQ080082.1	Low Risk	693	700	-	GTAATAAA	9.83e-05	0.359	0.9048	0.4001	0.5046	0.00603546
CDX2	MA0465.3	MA0465.3.CDX2	Human papillomavirus type 119	GQ845441.1	Low Risk	245	252	+	GTAATAAA	9.83e-05	0.359	0.9048	0.4001	0.5046	0.00603546
CDX2	MA0465.3	MA0465.3.CDX2	Human papillomavirus type 123	GQ845445.1	Low Risk	67	74	-	GCAATAAA	3.07e-05	0.235	0.9048	0.4001	0.5046	0.00603546
CDX2	MA0465.3	MA0465.3.CDX2	Human papillomavirus type 155	JF906559.1	Low Risk	18	25	+	GCAATAAA	3.07e-05	0.235	0.9048	0.4001	0.5046	0.00603546
CDX2	MA0465.3	MA0465.3.CDX2	Human papillomavirus type 169	JX413105.1	Low Risk	49	56	+	GTAATAAA	9.83e-05	0.359	0.9048	0.4001	0.5046	0.00603546
CDX2	MA0465.3	MA0465.3.CDX2	Human papillomavirus type 171	KF006398.1	Low Risk	49	56	+	GTAATAAA	9.83e-05	0.359	0.9048	0.4001	0.5046	0.00603546
CDX2	MA0465.3	MA0465.3.CDX2	Human papillomavirus type 199	KJ913662.1	Low Risk	385	392	-	GCAATAAA	3.07e-05	0.235	0.9048	0.4001	0.5046	0.00603546
CDX2	MA0465.3	MA0465.3.CDX2	Human papillomavirus type 176	KR816167.1	Low Risk	459	466	-	GCAATAAA	3.07e-05	0.235	0.9048	0.4001	0.5046	0.00603546
CDX2	MA0465.3	MA0465.3.CDX2	Human papillomavirus type 181	KR816169.1	Low Risk	60	67	-	GCAATAAA	3.07e-05	0.235	0.9048	0.4001	0.5046	0.00603546
CDX2	MA0465.3	MA0465.3.CDX2	Human papillomavirus type 190	KR816177.1	Low Risk	88	95	+	GCAATAAA	3.07e-05	0.235	0.9048	0.4001	0.5046	0.00603546
CDX2	MA0465.3	MA0465.3.CDX2	Human papillomavirus type 211	MF509816.1	Low Risk	144	151	+	GTAATAAA	9.83e-05	0.359	0.9048	0.4001	0.5046	0.00603546
CDX2	MA0465.3	MA0465.3.CDX2	Human papillomavirus type 206	MH777347.2	Low Risk	11	18	-	GCAATAAA	3.07e-05	0.235	0.9048	0.4001	0.5046	0.00603546
CDX2	MA0465.3	MA0465.3.CDX2	Human papillomavirus type 206	MH777347.2	Low Risk	365	372	+	GTAATAAA	9.83e-05	0.359	0.9048	0.4001	0.5046	0.00603546
CDX2	MA0465.3	MA0465.3.CDX2	Human papillomavirus type 223	MH777362.1	Low Risk	43	50	+	GCCATAAA	5.03e-05	0.33	0.9048	0.4001	0.5046	0.00603546
CDX2	MA0465.3	MA0465.3.CDX2	Human papillomavirus type 225	MH777364.2	Low Risk	315	322	+	GTAATAAA	9.83e-05	0.359	0.9048	0.4001	0.5046	0.00603546
CDX2	MA0465.3	MA0465.3.CDX2	Human papillomavirus type 41	NC_001354.1	Low Risk	440	447	-	GCAATAAA	3.07e-05	0.235	0.9048	0.4001	0.5046	0.00603546
CDX2	MA0465.3	MA0465.3.CDX2	Human papillomavirus type 6	NC_001355.1	Low Risk	114	121	+	GCAATAAA	3.07e-05	0.235	0.9048	0.4001	0.5046	0.00603546
CDX2	MA0465.3	MA0465.3.CDX2	Human papillomavirus type 1	NC_001356.1	Low Risk	439	446	+	GCAATAAA	3.07e-05	0.235	0.9048	0.4001	0.5046	0.00603546
CDX2	MA0465.3	MA0465.3.CDX2	Human papillomavirus type 4	NC_001457.1	Low Risk	367	374	-	GCAATAAA	3.07e-05	0.235	0.9048	0.4001	0.5046	0.00603546
CDX2	MA0465.3	MA0465.3.CDX2	Human papillomavirus type 10	NC_001576.1	Low Risk	352	359	-	GCAATAAA	3.07e-05	0.235	0.9048	0.4001	0.5046	0.00603546
CDX2	MA0465.3	MA0465.3.CDX2	Human papillomavirus type 7	NC_001595.1	Low Risk	518	525	-	GCAATAAA	3.07e-05	0.235	0.9048	0.4001	0.5046	0.00603546
CDX2	MA0465.3	MA0465.3.CDX2	Human papillomavirus type 7	NC_001595.1	Low Risk	692	699	-	GTAATAAA	9.83e-05	0.359	0.9048	0.4001	0.5046	0.00603546
CDX2	MA0465.3	MA0465.3.CDX2	Human papillomavirus type 136	NC_017994.1	Low Risk	402	409	-	GCCATAAA	5.03e-05	0.33	0.9048	0.4001	0.5046	0.00603546
CDX2	MA0465.3	MA0465.3.CDX2	Human papillomavirus type 137	NC_017995.1	Low Risk	55	62	+	GCAATAAA	3.07e-05	0.235	0.9048	0.4001	0.5046	0.00603546
CDX2	MA0465.3	MA0465.3.CDX2	Human papillomavirus type 201	NC_027528.1	Low Risk	78	85	+	GCAATAAA	3.07e-05	0.235	0.9048	0.4001	0.5046	0.00603546
CDX2	MA0465.3	MA0465.3.CDX2	Human papillomavirus type 11	NC_075235.1	Low Risk	179	186	+	GCAATAAA	3.07e-05	0.235	0.9048	0.4001	0.5046	0.00603546
CDX2	MA0465.3	MA0465.3.CDX2	Human papillomavirus type 228	ON482334.1	Low Risk	68	75	+	GCAATAAA	3.07e-05	0.235	0.9048	0.4001	0.5046	0.00603546
CDX2	MA0465.3	MA0465.3.CDX2	Human papillomavirus type 40	OP971061.1	Low Risk	594	601	-	GTAATAAA	9.83e-05	0.359	0.9048	0.4001	0.5046	0.00603546
CDX2	MA0465.3	MA0465.3.CDX2	Human papillomavirus type 28	U31783.1	Low Risk	666	673	+	GCCATAAA	5.03e-05	0.33	0.9048	0.4001	0.5046	0.00603546
CDX2	MA0465.3	MA0465.3.CDX2	Human papillomavirus type 29	U31784.1	Low Risk	51	58	-	GTAATAAA	9.83e-05	0.359	0.9048	0.4001	0.5046	0.00603546
CDX2	MA0465.3	MA0465.3.CDX2	Human papillomavirus type 3	X74462.1	Low Risk	334	341	-	GCAATAAA	3.07e-05	0.235	0.9048	0.4001	0.5046	0.00603546
CDX2	MA0465.3	MA0465.3.CDX2	Human papillomavirus type 77	Y15175.1	Low Risk	335	342	-	GCAATAAA	3.07e-05	0.235	0.9048	0.4001	0.5046	0.00603546
CDX2	MA0465.3	MA0465.3.CDX2	Human papillomavirus type 67	D21208.1	High_Risk	256	263	-	GTAATAAA	9.83e-05	0.359	0.9048	0.4001	0.5046	0.00603546
CDX2	MA0465.3	MA0465.3.CDX2	Human papillomavirus type 67	D21208.1	High_Risk	515	522	-	GCAATAAA	3.07e-05	0.235	0.9048	0.4001	0.5046	0.00603546
CDX2	MA0465.3	MA0465.3.CDX2	Human papillomavirus type 58	D90400.1	High_Risk	155	162	+	GTAATAAA	9.83e-05	0.359	0.9048	0.4001	0.5046	0.00603546
CDX2	MA0465.3	MA0465.3.CDX2	Human papillomavirus type 58	D90400.1	High_Risk	620	627	-	GCAATAAA	3.07e-05	0.235	0.9048	0.4001	0.5046	0.00603546
CDX2	MA0465.3	MA0465.3.CDX2	Human papillomavirus type 13	DQ344807.1	High_Risk	126	133	+	GCAATAAA	3.07e-05	0.235	0.9048	0.4001	0.5046	0.00603546
CDX2	MA0465.3	MA0465.3.CDX2	Human papillomavirus type 56	EF177176.1	High_Risk	242	249	+	GTAATAAA	9.83e-05	0.359	0.9048	0.4001	0.5046	0.00603546
CDX2	MA0465.3	MA0465.3.CDX2	Human papillomavirus type 66	EF177185.1	High_Risk	135	142	+	GTAATAAA	9.83e-05	0.359	0.9048	0.4001	0.5046	0.00603546
CDX2	MA0465.3	MA0465.3.CDX2	Human papillomavirus type 68	FR751039.1	High_Risk	525	532	+	GTAATAAA	9.83e-05	0.359	0.9048	0.4001	0.5046	0.00603546
CDX2	MA0465.3	MA0465.3.CDX2	Human papillomavirus type 39	KC470236.1	High_Risk	543	550	+	GTAATAAA	9.83e-05	0.359	0.9048	0.4001	0.5046	0.00603546
CDX2	MA0465.3	MA0465.3.CDX2	Human papillomavirus type 82	KF436796.1	High_Risk	177	184	+	GTAATAAA	9.83e-05	0.359	0.9048	0.4001	0.5046	0.00603546
CDX2	MA0465.3	MA0465.3.CDX2	Human papillomavirus type 18	NC_001357.1	High_Risk	535	542	+	GTAATAAA	9.83e-05	0.359	0.9048	0.4001	0.5046	0.00603546
CDX2	MA0465.3	MA0465.3.CDX2	Human papillomavirus type 53	NC_001593.1	High_Risk	554	561	-	GCAATAAA	3.07e-05	0.235	0.9048	0.4001	0.5046	0.00603546
CDX2	MA0465.3	MA0465.3.CDX2	Human papillomavirus type 85	NC_034616.1	High_Risk	707	714	-	GTAATAAA	9.83e-05	0.359	0.9048	0.4001	0.5046	0.00603546
CDX2	MA0465.3	MA0465.3.CDX2	Human papillomavirus type 30	NC_038889.1	High_Risk	123	130	+	GTAATAAA	9.83e-05	0.359	0.9048	0.4001	0.5046	0.00603546
CDX2	MA0465.3	MA0465.3.CDX2	Human papillomavirus type 30	NC_038889.1	High_Risk	547	554	-	GCAATAAA	3.07e-05	0.235	0.9048	0.4001	0.5046	0.00603546
CDX2	MA0465.3	MA0465.3.CDX2	Human papillomavirus type 33	NC_075233.1	High_Risk	752	759	-	GTAATAAA	9.83e-05	0.359	0.9048	0.4001	0.5046	0.00603546
CDX2	MA0465.3	MA0465.3.CDX2	Human papillomavirus type 35	NC_075267.1	High_Risk	176	183	+	GCAATAAA	3.07e-05	0.235	0.9048	0.4001	0.5046	0.00603546
CDX2	MA0465.3	MA0465.3.CDX2	Human papillomavirus type 35	NC_075267.1	High_Risk	822	829	+	GCCATAAA	5.03e-05	0.33	0.9048	0.4001	0.5046	0.00603546
CDX2	MA0465.3	MA0465.3.CDX2	Human papillomavirus type 45	NC_075269.1	High_Risk	520	527	+	GTAATAAA	9.83e-05	0.359	0.9048	0.4001	0.5046	0.00603546
CDX2	MA0465.3	MA0465.3.CDX2	Human papillomavirus type 59	X77858.1	High_Risk	737	744	+	GTAATAAA	9.83e-05	0.359	0.9048	0.4001	0.5046	0.00603546
CDX4	MA1473.2	MA1473.2.CDX4	Human papillomavirus type 83	AF151983.1	Low Risk	572	580	+	GCAATAAAA	1.53e-05	0.187	0.7712	0.3859	0.3853	0.0140703
CDX4	MA1473.2	MA1473.2.CDX4	Human papillomavirus type 91	AF419318.1	Low Risk	305	313	-	GTAATAAAA	4.92e-05	0.292	0.7712	0.3859	0.3853	0.0140703
CDX4	MA1473.2	MA1473.2.CDX4	Human papillomavirus type 91	AF419318.1	Low Risk	499	507	-	GTAATAAAA	4.92e-05	0.292	0.7712	0.3859	0.3853	0.0140703
CDX4	MA1473.2	MA1473.2.CDX4	Human papillomavirus type 91	AF419318.1	Low Risk	525	533	-	GCCATAAAA	5.97e-06	0.187	0.7712	0.3859	0.3853	0.0140703
CDX4	MA1473.2	MA1473.2.CDX4	Human papillomavirus type 89	AF436128.1	Low Risk	642	650	-	GCAATAAAA	1.53e-05	0.187	0.7712	0.3859	0.3853	0.0140703
CDX4	MA1473.2	MA1473.2.CDX4	Human papillomavirus type 43	AJ620205.1	Low Risk	234	242	-	GTAATAAAC	8.36e-05	0.34	0.7712	0.3859	0.3853	0.0140703
CDX4	MA1473.2	MA1473.2.CDX4	Human papillomavirus type 43	AJ620205.1	Low Risk	532	540	-	GTAATAAAA	4.92e-05	0.292	0.7712	0.3859	0.3853	0.0140703
CDX4	MA1473.2	MA1473.2.CDX4	Human papillomavirus type 43	AJ620205.1	Low Risk	618	626	+	GTCATAAAA	2.85e-05	0.292	0.7712	0.3859	0.3853	0.0140703
CDX4	MA1473.2	MA1473.2.CDX4	Human papillomavirus type 81	AJ620209.1	Low Risk	539	547	+	GCAATAAAA	1.53e-05	0.187	0.7712	0.3859	0.3853	0.0140703
CDX4	MA1473.2	MA1473.2.CDX4	Human papillomavirus type 95	AJ620210.1	Low Risk	113	121	+	GCAATAAAC	3.45e-05	0.292	0.7712	0.3859	0.3853	0.0140703
CDX4	MA1473.2	MA1473.2.CDX4	Human papillomavirus type 62	AY395706.1	Low Risk	526	534	+	GCAATAAAA	1.53e-05	0.187	0.7712	0.3859	0.3853	0.0140703
CDX4	MA1473.2	MA1473.2.CDX4	Human papillomavirus type 106	DQ080082.1	Low Risk	692	700	-	GTAATAAAA	4.92e-05	0.292	0.7712	0.3859	0.3853	0.0140703
CDX4	MA1473.2	MA1473.2.CDX4	Human papillomavirus type 150	FN677755.1	Low Risk	343	351	+	GTCATAAAC	6.11e-05	0.32	0.7712	0.3859	0.3853	0.0140703
CDX4	MA1473.2	MA1473.2.CDX4	Human papillomavirus type 123	GQ845445.1	Low Risk	66	74	-	GCAATAAAG	8.96e-05	0.358	0.7712	0.3859	0.3853	0.0140703
CDX4	MA1473.2	MA1473.2.CDX4	Human papillomavirus type 155	JF906559.1	Low Risk	18	26	+	GCAATAAAA	1.53e-05	0.187	0.7712	0.3859	0.3853	0.0140703
CDX4	MA1473.2	MA1473.2.CDX4	Human papillomavirus type 199	KJ913662.1	Low Risk	384	392	-	GCAATAAAT	7.05e-05	0.32	0.7712	0.3859	0.3853	0.0140703
CDX4	MA1473.2	MA1473.2.CDX4	Human papillomavirus type 176	KR816167.1	Low Risk	458	466	-	GCAATAAAA	1.53e-05	0.187	0.7712	0.3859	0.3853	0.0140703
CDX4	MA1473.2	MA1473.2.CDX4	Human papillomavirus type 181	KR816169.1	Low Risk	59	67	-	GCAATAAAT	7.05e-05	0.32	0.7712	0.3859	0.3853	0.0140703
CDX4	MA1473.2	MA1473.2.CDX4	Human papillomavirus type 190	KR816177.1	Low Risk	88	96	+	GCAATAAAT	7.05e-05	0.32	0.7712	0.3859	0.3853	0.0140703
CDX4	MA1473.2	MA1473.2.CDX4	Human papillomavirus type 211	MF509816.1	Low Risk	144	152	+	GTAATAAAC	8.36e-05	0.34	0.7712	0.3859	0.3853	0.0140703
CDX4	MA1473.2	MA1473.2.CDX4	Human papillomavirus type 212	MF509817.1	Low Risk	458	466	-	GTCATAAAA	2.85e-05	0.292	0.7712	0.3859	0.3853	0.0140703
CDX4	MA1473.2	MA1473.2.CDX4	Human papillomavirus type 206	MH777347.2	Low Risk	10	18	-	GCAATAAAT	7.05e-05	0.32	0.7712	0.3859	0.3853	0.0140703
CDX4	MA1473.2	MA1473.2.CDX4	Human papillomavirus type 223	MH777362.1	Low Risk	43	51	+	GCCATAAAT	5.51e-05	0.311	0.7712	0.3859	0.3853	0.0140703
CDX4	MA1473.2	MA1473.2.CDX4	Human papillomavirus type 225	MH777364.2	Low Risk	315	323	+	GTAATAAAA	4.92e-05	0.292	0.7712	0.3859	0.3853	0.0140703
CDX4	MA1473.2	MA1473.2.CDX4	Human papillomavirus type 225	MH777364.2	Low Risk	393	401	+	GTCATAAAT	9.9e-05	0.389	0.7712	0.3859	0.3853	0.0140703
CDX4	MA1473.2	MA1473.2.CDX4	Human papillomavirus type 41	NC_001354.1	Low Risk	439	447	-	GCAATAAAA	1.53e-05	0.187	0.7712	0.3859	0.3853	0.0140703
CDX4	MA1473.2	MA1473.2.CDX4	Human papillomavirus type 6	NC_001355.1	Low Risk	114	122	+	GCAATAAAC	3.45e-05	0.292	0.7712	0.3859	0.3853	0.0140703
CDX4	MA1473.2	MA1473.2.CDX4	Human papillomavirus type 1	NC_001356.1	Low Risk	439	447	+	GCAATAAAA	1.53e-05	0.187	0.7712	0.3859	0.3853	0.0140703
CDX4	MA1473.2	MA1473.2.CDX4	Human papillomavirus type 4	NC_001457.1	Low Risk	366	374	-	GCAATAAAA	1.53e-05	0.187	0.7712	0.3859	0.3853	0.0140703
CDX4	MA1473.2	MA1473.2.CDX4	Human papillomavirus type 10	NC_001576.1	Low Risk	351	359	-	GCAATAAAC	3.45e-05	0.292	0.7712	0.3859	0.3853	0.0140703
CDX4	MA1473.2	MA1473.2.CDX4	Human papillomavirus type 7	NC_001595.1	Low Risk	517	525	-	GCAATAAAA	1.53e-05	0.187	0.7712	0.3859	0.3853	0.0140703
CDX4	MA1473.2	MA1473.2.CDX4	Human papillomavirus type 7	NC_001595.1	Low Risk	691	699	-	GTAATAAAA	4.92e-05	0.292	0.7712	0.3859	0.3853	0.0140703
CDX4	MA1473.2	MA1473.2.CDX4	Human papillomavirus type 136	NC_017994.1	Low Risk	401	409	-	GCCATAAAA	5.97e-06	0.187	0.7712	0.3859	0.3853	0.0140703
CDX4	MA1473.2	MA1473.2.CDX4	Human papillomavirus type 137	NC_017995.1	Low Risk	55	63	+	GCAATAAAT	7.05e-05	0.32	0.7712	0.3859	0.3853	0.0140703
CDX4	MA1473.2	MA1473.2.CDX4	Human papillomavirus type 201	NC_027528.1	Low Risk	78	86	+	GCAATAAAT	7.05e-05	0.32	0.7712	0.3859	0.3853	0.0140703
CDX4	MA1473.2	MA1473.2.CDX4	Human papillomavirus type 11	NC_075235.1	Low Risk	179	187	+	GCAATAAAC	3.45e-05	0.292	0.7712	0.3859	0.3853	0.0140703
CDX4	MA1473.2	MA1473.2.CDX4	Human papillomavirus type 228	ON482334.1	Low Risk	68	76	+	GCAATAAAT	7.05e-05	0.32	0.7712	0.3859	0.3853	0.0140703
CDX4	MA1473.2	MA1473.2.CDX4	Human papillomavirus type 40	OP971061.1	Low Risk	593	601	-	GTAATAAAA	4.92e-05	0.292	0.7712	0.3859	0.3853	0.0140703
CDX4	MA1473.2	MA1473.2.CDX4	Human papillomavirus type 215	OP971101.1	Low Risk	442	450	-	GTCATAAAA	2.85e-05	0.292	0.7712	0.3859	0.3853	0.0140703
CDX4	MA1473.2	MA1473.2.CDX4	Human papillomavirus type 28	U31783.1	Low Risk	666	674	+	GCCATAAAT	5.51e-05	0.311	0.7712	0.3859	0.3853	0.0140703
CDX4	MA1473.2	MA1473.2.CDX4	Human papillomavirus type 3	X74462.1	Low Risk	333	341	-	GCAATAAAA	1.53e-05	0.187	0.7712	0.3859	0.3853	0.0140703
CDX4	MA1473.2	MA1473.2.CDX4	Human papillomavirus type 77	Y15175.1	Low Risk	334	342	-	GCAATAAAA	1.53e-05	0.187	0.7712	0.3859	0.3853	0.0140703
CDX4	MA1473.2	MA1473.2.CDX4	Human papillomavirus type 67	D21208.1	High_Risk	514	522	-	GCAATAAAA	1.53e-05	0.187	0.7712	0.3859	0.3853	0.0140703
CDX4	MA1473.2	MA1473.2.CDX4	Human papillomavirus type 58	D90400.1	High_Risk	155	163	+	GTAATAAAC	8.36e-05	0.34	0.7712	0.3859	0.3853	0.0140703
CDX4	MA1473.2	MA1473.2.CDX4	Human papillomavirus type 58	D90400.1	High_Risk	619	627	-	GCAATAAAT	7.05e-05	0.32	0.7712	0.3859	0.3853	0.0140703
CDX4	MA1473.2	MA1473.2.CDX4	Human papillomavirus type 13	DQ344807.1	High_Risk	126	134	+	GCAATAAAT	7.05e-05	0.32	0.7712	0.3859	0.3853	0.0140703
CDX4	MA1473.2	MA1473.2.CDX4	Human papillomavirus type 56	EF177176.1	High_Risk	242	250	+	GTAATAAAC	8.36e-05	0.34	0.7712	0.3859	0.3853	0.0140703
CDX4	MA1473.2	MA1473.2.CDX4	Human papillomavirus type 66	EF177185.1	High_Risk	135	143	+	GTAATAAAC	8.36e-05	0.34	0.7712	0.3859	0.3853	0.0140703
CDX4	MA1473.2	MA1473.2.CDX4	Human papillomavirus type 68	FR751039.1	High_Risk	525	533	+	GTAATAAAA	4.92e-05	0.292	0.7712	0.3859	0.3853	0.0140703
CDX4	MA1473.2	MA1473.2.CDX4	Human papillomavirus type 39	KC470236.1	High_Risk	543	551	+	GTAATAAAA	4.92e-05	0.292	0.7712	0.3859	0.3853	0.0140703
CDX4	MA1473.2	MA1473.2.CDX4	Human papillomavirus type 18	NC_001357.1	High_Risk	535	543	+	GTAATAAAA	4.92e-05	0.292	0.7712	0.3859	0.3853	0.0140703
CDX4	MA1473.2	MA1473.2.CDX4	Human papillomavirus type 53	NC_001593.1	High_Risk	553	561	-	GCAATAAAA	1.53e-05	0.187	0.7712	0.3859	0.3853	0.0140703
CDX4	MA1473.2	MA1473.2.CDX4	Human papillomavirus type 85	NC_034616.1	High_Risk	706	714	-	GTAATAAAA	4.92e-05	0.292	0.7712	0.3859	0.3853	0.0140703
CDX4	MA1473.2	MA1473.2.CDX4	Human papillomavirus type 30	NC_038889.1	High_Risk	546	554	-	GCAATAAAA	1.53e-05	0.187	0.7712	0.3859	0.3853	0.0140703
CDX4	MA1473.2	MA1473.2.CDX4	Human papillomavirus type 33	NC_075233.1	High_Risk	751	759	-	GTAATAAAC	8.36e-05	0.34	0.7712	0.3859	0.3853	0.0140703
CDX4	MA1473.2	MA1473.2.CDX4	Human papillomavirus type 35	NC_075267.1	High_Risk	176	184	+	GCAATAAAA	1.53e-05	0.187	0.7712	0.3859	0.3853	0.0140703
CDX4	MA1473.2	MA1473.2.CDX4	Human papillomavirus type 35	NC_075267.1	High_Risk	822	830	+	GCCATAAAA	5.97e-06	0.187	0.7712	0.3859	0.3853	0.0140703
CDX4	MA1473.2	MA1473.2.CDX4	Human papillomavirus type 45	NC_075269.1	High_Risk	520	528	+	GTAATAAAA	4.92e-05	0.292	0.7712	0.3859	0.3853	0.0140703
CDX4	MA1473.2	MA1473.2.CDX4	Human papillomavirus type 59	X77858.1	High_Risk	737	745	+	GTAATAAAA	4.92e-05	0.292	0.7712	0.3859	0.3853	0.0140703
CEBPA	MA0102.5	MA0102.5.CEBPA	Human papillomavirus type 89	AF436128.1	Low Risk	529	538	-	ATTGCAAAAT	2.98e-05	0.503	0.6907	0.1971	0.4936	0.0182785
CEBPA	MA0102.5	MA0102.5.CEBPA	Human papillomavirus type 74	AF436130.1	Low Risk	124	133	-	ATTACACAAC	3.5e-05	0.503	0.6907	0.1971	0.4936	0.0182785
CEBPA	MA0102.5	MA0102.5.CEBPA	Human papillomavirus type 87	AJ400628.2	Low Risk	90	99	-	ACTGCACAAT	9.81e-05	0.627	0.6907	0.1971	0.4936	0.0182785
CEBPA	MA0102.5	MA0102.5.CEBPA	Human papillomavirus type 81	AJ620209.1	Low Risk	534	543	-	ATTGCAAAAT	2.98e-05	0.503	0.6907	0.1971	0.4936	0.0182785
CEBPA	MA0102.5	MA0102.5.CEBPA	Human papillomavirus type 62	AY395706.1	Low Risk	521	530	-	ATTGCAAAAT	2.98e-05	0.503	0.6907	0.1971	0.4936	0.0182785
CEBPA	MA0102.5	MA0102.5.CEBPA	Human papillomavirus type 99	FM955838.1	Low Risk	289	298	+	GTTTCACAAT	4.24e-05	0.542	0.6907	0.1971	0.4936	0.0182785
CEBPA	MA0102.5	MA0102.5.CEBPA	Human papillomavirus type 36	JF304769.1	Low Risk	320	329	+	GTTTCACAAT	4.24e-05	0.542	0.6907	0.1971	0.4936	0.0182785
CEBPA	MA0102.5	MA0102.5.CEBPA	Human papillomavirus type 165	JX444072.1	Low Risk	25	34	-	ATTGCACAGT	5.6e-05	0.575	0.6907	0.1971	0.4936	0.0182785
CEBPA	MA0102.5	MA0102.5.CEBPA	Human papillomavirus type 47	M32305.1	Low Risk	321	330	+	ATTTCACAAT	1.24e-05	0.503	0.6907	0.1971	0.4936	0.0182785
CEBPA	MA0102.5	MA0102.5.CEBPA	Human papillomavirus type 32	NC_001586.1	Low Risk	22	31	-	GTTGCACAAC	7.22e-06	0.503	0.6907	0.1971	0.4936	0.0182785
CEBPA	MA0102.5	MA0102.5.CEBPA	Human papillomavirus type 32	NC_001586.1	Low Risk	293	302	+	TTTGCACAAG	8.42e-05	0.605	0.6907	0.1971	0.4936	0.0182785
CEBPA	MA0102.5	MA0102.5.CEBPA	Human papillomavirus type 9	NC_001596.1	Low Risk	133	142	-	ATTGCACCAG	5.67e-05	0.575	0.6907	0.1971	0.4936	0.0182785
CEBPA	MA0102.5	MA0102.5.CEBPA	Human papillomavirus type 90	NC_004104.1	Low Risk	408	417	+	CTTTCACAAT	6.3e-05	0.575	0.6907	0.1971	0.4936	0.0182785
CEBPA	MA0102.5	MA0102.5.CEBPA	Human papillomavirus type 131	NC_014954.1	Low Risk	64	73	-	ATTGCACAGT	5.6e-05	0.575	0.6907	0.1971	0.4936	0.0182785
CEBPA	MA0102.5	MA0102.5.CEBPA	Human papillomavirus type 137	NC_017995.1	Low Risk	50	59	-	ATTGCACACT	7.31e-05	0.575	0.6907	0.1971	0.4936	0.0182785
CEBPA	MA0102.5	MA0102.5.CEBPA	Human papillomavirus type 11	NC_075235.1	Low Risk	174	183	-	ATTGCACAAA	2.37e-05	0.503	0.6907	0.1971	0.4936	0.0182785
CEBPA	MA0102.5	MA0102.5.CEBPA	Human papillomavirus type 214	OP971056.1	Low Risk	130	139	+	CTTGCACAAA	8.85e-05	0.613	0.6907	0.1971	0.4936	0.0182785
CEBPA	MA0102.5	MA0102.5.CEBPA	Human papillomavirus type 215	OP971101.1	Low Risk	304	313	-	GTTGCAAAAT	6.55e-05	0.575	0.6907	0.1971	0.4936	0.0182785
CEBPA	MA0102.5	MA0102.5.CEBPA	Human papillomavirus type 29	U31784.1	Low Risk	25	34	-	ATTACACAAC	3.5e-05	0.503	0.6907	0.1971	0.4936	0.0182785
CEBPA	MA0102.5	MA0102.5.CEBPA	Human papillomavirus type 44	U31788.1	Low Risk	84	93	-	ATTACACAAC	3.5e-05	0.503	0.6907	0.1971	0.4936	0.0182785
CEBPA	MA0102.5	MA0102.5.CEBPA	Human papillomavirus type 65	X70829.1	Low Risk	285	294	-	CTTACACAAT	7.5e-05	0.575	0.6907	0.1971	0.4936	0.0182785
CEBPA	MA0102.5	MA0102.5.CEBPA	Human papillomavirus type 58	D90400.1	High_Risk	477	486	+	GTTGCAAAAT	6.55e-05	0.575	0.6907	0.1971	0.4936	0.0182785
CEBPA	MA0102.5	MA0102.5.CEBPA	Human papillomavirus type 58	D90400.1	High_Risk	565	574	+	CTTGCACAAT	6.48e-06	0.503	0.6907	0.1971	0.4936	0.0182785
CEBPA	MA0102.5	MA0102.5.CEBPA	Human papillomavirus type 13	DQ344807.1	High_Risk	724	733	-	CTTGCTCAAT	7.8e-05	0.578	0.6907	0.1971	0.4936	0.0182785
CEBPA	MA0102.5	MA0102.5.CEBPA	Human papillomavirus type 68	FR751039.1	High_Risk	664	673	-	ATTGCACAAA	2.37e-05	0.503	0.6907	0.1971	0.4936	0.0182785
CEBPA	MA0102.5	MA0102.5.CEBPA	Human papillomavirus type 5	NC_001531.1	High_Risk	322	331	+	ATTTCACAAT	1.24e-05	0.503	0.6907	0.1971	0.4936	0.0182785
CEBPA	MA0102.5	MA0102.5.CEBPA	Human papillomavirus type 26	NC_001583.1	High_Risk	277	286	+	ATTACACAAG	6.74e-05	0.575	0.6907	0.1971	0.4936	0.0182785
CEBPA	MA0102.5	MA0102.5.CEBPA	Human papillomavirus type 33	NC_075233.1	High_Risk	378	387	+	ATTGTACAAT	9.33e-05	0.613	0.6907	0.1971	0.4936	0.0182785
CEBPA	MA0102.5	MA0102.5.CEBPA	Human papillomavirus type 33	NC_075233.1	High_Risk	378	387	-	ATTGTACAAT	9.33e-05	0.613	0.6907	0.1971	0.4936	0.0182785
CEBPA	MA0102.5	MA0102.5.CEBPA	Human papillomavirus type 33	NC_075233.1	High_Risk	607	616	+	ATTGCAAAAT	2.98e-05	0.503	0.6907	0.1971	0.4936	0.0182785
CEBPA	MA0102.5	MA0102.5.CEBPA	Human papillomavirus type 33	NC_075233.1	High_Risk	696	705	+	CTTACACAAT	7.5e-05	0.575	0.6907	0.1971	0.4936	0.0182785
CEBPA	MA0102.5	MA0102.5.CEBPA	Human papillomavirus type 35	NC_075267.1	High_Risk	114	123	-	ATTGCACAAT	1.82e-06	0.419	0.6907	0.1971	0.4936	0.0182785
CEBPA	MA0102.5	MA0102.5.CEBPA	Human papillomavirus type 35	NC_075267.1	High_Risk	578	587	+	ATTGCACACT	7.31e-05	0.575	0.6907	0.1971	0.4936	0.0182785
CEBPA	MA0102.5	MA0102.5.CEBPA	Human papillomavirus type 45	NC_075269.1	High_Risk	494	503	+	CTTGCACAAC	1.31e-05	0.503	0.6907	0.1971	0.4936	0.0182785
CEBPA	MA0102.5	MA0102.5.CEBPA	Human papillomavirus type 59	X77858.1	High_Risk	582	591	+	ATTGCATAAT	1.89e-05	0.503	0.6907	0.1971	0.4936	0.0182785
CEBPA	MA0102.5	MA0102.5.CEBPA	Human papillomavirus type 59	X77858.1	High_Risk	606	615	-	ATTGCACAGT	5.6e-05	0.575	0.6907	0.1971	0.4936	0.0182785
CEBPB	MA0466.4	MA0466.4.CEBPB	Human papillomavirus type 185	KR816172.1	Low Risk	258	267	-	GTTGCGAAAC	4.95e-05	1	0.2228	0.0443	0.1786	0.0190713
CEBPB	MA0466.4	MA0466.4.CEBPB	Human papillomavirus type 185	KR816172.1	Low Risk	258	267	+	GTTTCGCAAC	5.03e-05	1	0.2228	0.0443	0.1786	0.0190713
CEBPB	MA0466.4	MA0466.4.CEBPB	Human papillomavirus type 32	NC_001586.1	Low Risk	22	31	+	GTTGTGCAAC	6.37e-05	1	0.2228	0.0443	0.1786	0.0190713
CEBPB	MA0466.4	MA0466.4.CEBPB	Human papillomavirus type 32	NC_001586.1	Low Risk	22	31	-	GTTGCACAAC	7.21e-05	1	0.2228	0.0443	0.1786	0.0190713
CEBPB	MA0466.4	MA0466.4.CEBPB	Human papillomavirus type 58	D90400.1	High_Risk	565	574	-	ATTGTGCAAG	8.25e-05	1	0.2228	0.0443	0.1786	0.0190713
CEBPB	MA0466.4	MA0466.4.CEBPB	Human papillomavirus type 58	D90400.1	High_Risk	565	574	+	CTTGCACAAT	9.07e-05	1	0.2228	0.0443	0.1786	0.0190713
CEBPB	MA0466.4	MA0466.4.CEBPB	Human papillomavirus type 35	NC_075267.1	High_Risk	114	123	+	ATTGTGCAAT	3.69e-05	1	0.2228	0.0443	0.1786	0.0190713
CEBPB	MA0466.4	MA0466.4.CEBPB	Human papillomavirus type 35	NC_075267.1	High_Risk	114	123	-	ATTGCACAAT	4.34e-05	1	0.2228	0.0443	0.1786	0.0190713
CEBPB	MA0466.4	MA0466.4.CEBPB	Human papillomavirus type 59	X77858.1	High_Risk	582	591	-	ATTATGCAAT	8.84e-05	1	0.2228	0.0443	0.1786	0.0190713
CEBPD	MA0836.3	MA0836.3.CEBPD	Human papillomavirus type 81	AJ620209.1	Low Risk	655	662	-	TTGCACAA	1.96e-05	0.411	0.6766	0.0882	0.5884	2.21275e-07
CEBPD	MA0836.3	MA0836.3.CEBPD	Human papillomavirus type 62	AY395706.1	Low Risk	641	648	-	TTGCACAA	1.96e-05	0.411	0.6766	0.0882	0.5884	2.21275e-07
CEBPD	MA0836.3	MA0836.3.CEBPD	Human papillomavirus type 106	DQ080082.1	Low Risk	349	356	+	TTGCATAA	9.48e-05	0.843	0.6766	0.0882	0.5884	2.21275e-07
CEBPD	MA0836.3	MA0836.3.CEBPD	Human papillomavirus type 61	KF436857.1	Low Risk	563	570	-	TTGCATAA	9.48e-05	0.843	0.6766	0.0882	0.5884	2.21275e-07
CEBPD	MA0836.3	MA0836.3.CEBPD	Human papillomavirus type 158	KT698168.1	Low Risk	192	199	+	TTGCATAA	9.48e-05	0.843	0.6766	0.0882	0.5884	2.21275e-07
CEBPD	MA0836.3	MA0836.3.CEBPD	Human papillomavirus type 225	MH777364.2	Low Risk	307	314	+	TTGCTCAA	5.16e-05	0.843	0.6766	0.0882	0.5884	2.21275e-07
CEBPD	MA0836.3	MA0836.3.CEBPD	Human papillomavirus type 1	NC_001356.1	Low Risk	669	676	+	TTGCCCAA	6.41e-05	0.843	0.6766	0.0882	0.5884	2.21275e-07
CEBPD	MA0836.3	MA0836.3.CEBPD	Human papillomavirus type 32	NC_001586.1	Low Risk	23	30	-	TTGCACAA	1.96e-05	0.411	0.6766	0.0882	0.5884	2.21275e-07
CEBPD	MA0836.3	MA0836.3.CEBPD	Human papillomavirus type 32	NC_001586.1	Low Risk	294	301	+	TTGCACAA	1.96e-05	0.411	0.6766	0.0882	0.5884	2.21275e-07
CEBPD	MA0836.3	MA0836.3.CEBPD	Human papillomavirus type 11	NC_075235.1	Low Risk	175	182	-	TTGCACAA	1.96e-05	0.411	0.6766	0.0882	0.5884	2.21275e-07
CEBPD	MA0836.3	MA0836.3.CEBPD	Human papillomavirus type 214	OP971056.1	Low Risk	131	138	+	TTGCACAA	1.96e-05	0.411	0.6766	0.0882	0.5884	2.21275e-07
CEBPD	MA0836.3	MA0836.3.CEBPD	Human papillomavirus type 58	D90400.1	High_Risk	566	573	+	TTGCACAA	1.96e-05	0.411	0.6766	0.0882	0.5884	2.21275e-07
CEBPD	MA0836.3	MA0836.3.CEBPD	Human papillomavirus type 13	DQ344807.1	High_Risk	725	732	-	TTGCTCAA	5.16e-05	0.843	0.6766	0.0882	0.5884	2.21275e-07
CEBPD	MA0836.3	MA0836.3.CEBPD	Human papillomavirus type 56	EF177176.1	High_Risk	275	282	+	TTGCATAA	9.48e-05	0.843	0.6766	0.0882	0.5884	2.21275e-07
CEBPD	MA0836.3	MA0836.3.CEBPD	Human papillomavirus type 66	EF177185.1	High_Risk	168	175	+	TTGCATAA	9.48e-05	0.843	0.6766	0.0882	0.5884	2.21275e-07
CEBPD	MA0836.3	MA0836.3.CEBPD	Human papillomavirus type 68	FR751039.1	High_Risk	665	672	-	TTGCACAA	1.96e-05	0.411	0.6766	0.0882	0.5884	2.21275e-07
CEBPD	MA0836.3	MA0836.3.CEBPD	Human papillomavirus type 39	KC470236.1	High_Risk	683	690	-	TTGCATAA	9.48e-05	0.843	0.6766	0.0882	0.5884	2.21275e-07
CEBPD	MA0836.3	MA0836.3.CEBPD	Human papillomavirus type 18	NC_001357.1	High_Risk	510	517	+	TTGCATAA	9.48e-05	0.843	0.6766	0.0882	0.5884	2.21275e-07
CEBPD	MA0836.3	MA0836.3.CEBPD	Human papillomavirus type 18	NC_001357.1	High_Risk	679	686	-	TTGCATAA	9.48e-05	0.843	0.6766	0.0882	0.5884	2.21275e-07
CEBPD	MA0836.3	MA0836.3.CEBPD	Human papillomavirus type 53	NC_001593.1	High_Risk	163	170	+	TTGCATAA	9.48e-05	0.843	0.6766	0.0882	0.5884	2.21275e-07
CEBPD	MA0836.3	MA0836.3.CEBPD	Human papillomavirus type 31	NC_075191.1	High_Risk	933	940	-	TTGCACAA	1.96e-05	0.411	0.6766	0.0882	0.5884	2.21275e-07
CEBPD	MA0836.3	MA0836.3.CEBPD	Human papillomavirus type 35	NC_075267.1	High_Risk	115	122	-	TTGCACAA	1.96e-05	0.411	0.6766	0.0882	0.5884	2.21275e-07
CEBPD	MA0836.3	MA0836.3.CEBPD	Human papillomavirus type 45	NC_075269.1	High_Risk	495	502	+	TTGCACAA	1.96e-05	0.411	0.6766	0.0882	0.5884	2.21275e-07
CEBPD	MA0836.3	MA0836.3.CEBPD	Human papillomavirus type 45	NC_075269.1	High_Risk	664	671	-	TTGCATAA	9.48e-05	0.843	0.6766	0.0882	0.5884	2.21275e-07
CEBPD	MA0836.3	MA0836.3.CEBPD	Human papillomavirus type 59	X77858.1	High_Risk	508	515	+	TTGCATAA	9.48e-05	0.843	0.6766	0.0882	0.5884	2.21275e-07
CEBPD	MA0836.3	MA0836.3.CEBPD	Human papillomavirus type 59	X77858.1	High_Risk	583	590	+	TTGCATAA	9.48e-05	0.843	0.6766	0.0882	0.5884	2.21275e-07
CEBPE	MA0837.3	MA0837.3.CEBPE	Human papillomavirus type 185	KR816172.1	Low Risk	258	267	-	GTTGCGAAAC	5.39e-05	1	0.2681	0.0443	0.2238	0.0190713
CEBPE	MA0837.3	MA0837.3.CEBPE	Human papillomavirus type 185	KR816172.1	Low Risk	258	267	+	GTTTCGCAAC	5.47e-05	1	0.2681	0.0443	0.2238	0.0190713
CEBPE	MA0837.3	MA0837.3.CEBPE	Human papillomavirus type 32	NC_001586.1	Low Risk	22	31	-	GTTGCACAAC	5.24e-05	1	0.2681	0.0443	0.2238	0.0190713
CEBPE	MA0837.3	MA0837.3.CEBPE	Human papillomavirus type 32	NC_001586.1	Low Risk	22	31	+	GTTGTGCAAC	5.32e-05	1	0.2681	0.0443	0.2238	0.0190713
CEBPE	MA0837.3	MA0837.3.CEBPE	Human papillomavirus type 58	D90400.1	High_Risk	565	574	+	CTTGCACAAT	6.7e-05	1	0.2681	0.0443	0.2238	0.0190713
CEBPE	MA0837.3	MA0837.3.CEBPE	Human papillomavirus type 58	D90400.1	High_Risk	565	574	-	ATTGTGCAAG	6.7e-05	1	0.2681	0.0443	0.2238	0.0190713
CEBPE	MA0837.3	MA0837.3.CEBPE	Human papillomavirus type 35	NC_075267.1	High_Risk	114	123	-	ATTGCACAAT	1.87e-05	1	0.2681	0.0443	0.2238	0.0190713
CEBPE	MA0837.3	MA0837.3.CEBPE	Human papillomavirus type 35	NC_075267.1	High_Risk	114	123	+	ATTGTGCAAT	2.05e-05	1	0.2681	0.0443	0.2238	0.0190713
CEBPE	MA0837.3	MA0837.3.CEBPE	Human papillomavirus type 59	X77858.1	High_Risk	582	591	+	ATTGCATAAT	7.91e-05	1	0.2681	0.0443	0.2238	0.0190713
CEBPE	MA0837.3	MA0837.3.CEBPE	Human papillomavirus type 59	X77858.1	High_Risk	582	591	-	ATTATGCAAT	7.91e-05	1	0.2681	0.0443	0.2238	0.0190713
DBP	MA0639.2	MA0639.2.DBP	Human papillomavirus type 84	AF293960.1	Low Risk	620	629	-	GTTACATAAG	3.32e-05	0.971	0.5267	0.0619	0.4648	0.00268988
DBP	MA0639.2	MA0639.2.DBP	Human papillomavirus type 84	AF293960.1	Low Risk	620	629	+	CTTATGTAAC	5.36e-05	0.971	0.5267	0.0619	0.4648	0.00268988
DBP	MA0639.2	MA0639.2.DBP	Human papillomavirus type 87	AJ400628.2	Low Risk	672	681	-	GTTACATAAG	3.32e-05	0.971	0.5267	0.0619	0.4648	0.00268988
DBP	MA0639.2	MA0639.2.DBP	Human papillomavirus type 87	AJ400628.2	Low Risk	672	681	+	CTTATGTAAC	5.36e-05	0.971	0.5267	0.0619	0.4648	0.00268988
DBP	MA0639.2	MA0639.2.DBP	Human papillomavirus type 95	AJ620210.1	Low Risk	63	72	+	ATTATATAAC	7.71e-05	1	0.5267	0.0619	0.4648	0.00268988
DBP	MA0639.2	MA0639.2.DBP	Human papillomavirus type 95	AJ620210.1	Low Risk	63	72	-	GTTATATAAT	9.15e-05	1	0.5267	0.0619	0.4648	0.00268988
DBP	MA0639.2	MA0639.2.DBP	Human papillomavirus type 114	GQ244463.1	Low Risk	699	708	-	GTTACATAAG	3.32e-05	0.971	0.5267	0.0619	0.4648	0.00268988
DBP	MA0639.2	MA0639.2.DBP	Human papillomavirus type 114	GQ244463.1	Low Risk	699	708	+	CTTATGTAAC	5.36e-05	0.971	0.5267	0.0619	0.4648	0.00268988
DBP	MA0639.2	MA0639.2.DBP	Human papillomavirus type 26	NC_001583.1	High_Risk	38	47	+	GTTATGTAAG	4.02e-05	0.971	0.5267	0.0619	0.4648	0.00268988
DBP	MA0639.2	MA0639.2.DBP	Human papillomavirus type 26	NC_001583.1	High_Risk	38	47	-	CTTACATAAC	4.65e-05	0.971	0.5267	0.0619	0.4648	0.00268988
DBP	MA0639.2	MA0639.2.DBP	Human papillomavirus type 26	NC_001583.1	High_Risk	536	545	+	CTTACATAAG	9.15e-05	1	0.5267	0.0619	0.4648	0.00268988
DBP	MA0639.2	MA0639.2.DBP	Human papillomavirus type 26	NC_001583.1	High_Risk	536	545	-	CTTATGTAAG	9.99e-05	1	0.5267	0.0619	0.4648	0.00268988
DBP	MA0639.2	MA0639.2.DBP	Human papillomavirus type 34	NC_001587.1	High_Risk	82	91	-	ATTACATAAC	1.83e-05	0.971	0.5267	0.0619	0.4648	0.00268988
DBP	MA0639.2	MA0639.2.DBP	Human papillomavirus type 34	NC_001587.1	High_Risk	82	91	+	GTTATGTAAT	2.99e-05	0.971	0.5267	0.0619	0.4648	0.00268988
DBP	MA0639.2	MA0639.2.DBP	Human papillomavirus type 85	NC_034616.1	High_Risk	508	517	-	ATTATGTAAG	5.99e-05	0.971	0.5267	0.0619	0.4648	0.00268988
DBP	MA0639.2	MA0639.2.DBP	Human papillomavirus type 85	NC_034616.1	High_Risk	508	517	+	CTTACATAAT	6.75e-05	0.971	0.5267	0.0619	0.4648	0.00268988
DBP	MA0639.2	MA0639.2.DBP	Human papillomavirus type 35	NC_075267.1	High_Risk	246	255	-	ATTATGTAAG	5.99e-05	0.971	0.5267	0.0619	0.4648	0.00268988
DBP	MA0639.2	MA0639.2.DBP	Human papillomavirus type 35	NC_075267.1	High_Risk	246	255	+	CTTACATAAT	6.75e-05	0.971	0.5267	0.0619	0.4648	0.00268988
DBP	MA0639.2	MA0639.2.DBP	Human papillomavirus type 52	NC_075270.1	High_Risk	79	88	-	ATTACATAAC	1.83e-05	0.971	0.5267	0.0619	0.4648	0.00268988
DBP	MA0639.2	MA0639.2.DBP	Human papillomavirus type 52	NC_075270.1	High_Risk	79	88	+	GTTATGTAAT	2.99e-05	0.971	0.5267	0.0619	0.4648	0.00268988
DNTTIP1	MA2584.1	MA2584.1.DNTTIP1	Human papillomavirus type 27	AB211993.1	Low Risk	99	109	+	TATACATGTAT	5.05e-05	0.087	3.9756	0.7624	3.2131	2.29741e-10
DNTTIP1	MA2584.1	MA2584.1.DNTTIP1	Human papillomavirus type 83	AF151983.1	Low Risk	123	133	+	TGTGCATGTAT	7.27e-07	0.0411	3.9756	0.7624	3.2131	2.29741e-10
DNTTIP1	MA2584.1	MA2584.1.DNTTIP1	Human papillomavirus type 83	AF151983.1	Low Risk	155	165	+	TGTGTATGTAT	1.03e-05	0.0481	3.9756	0.7624	3.2131	2.29741e-10
DNTTIP1	MA2584.1	MA2584.1.DNTTIP1	Human papillomavirus type 84	AF293960.1	Low Risk	114	124	+	TGTGTATGTAT	1.03e-05	0.0481	3.9756	0.7624	3.2131	2.29741e-10
DNTTIP1	MA2584.1	MA2584.1.DNTTIP1	Human papillomavirus type 84	AF293960.1	Low Risk	161	171	+	TGTACATGTAT	1.71e-05	0.0552	3.9756	0.7624	3.2131	2.29741e-10
DNTTIP1	MA2584.1	MA2584.1.DNTTIP1	Human papillomavirus type 91	AF419318.1	Low Risk	20	30	+	TGTGTATGTGC	6.04e-05	0.0997	3.9756	0.7624	3.2131	2.29741e-10
DNTTIP1	MA2584.1	MA2584.1.DNTTIP1	Human papillomavirus type 91	AF419318.1	Low Risk	26	36	+	TGTGCATTTGT	1.6e-05	0.0525	3.9756	0.7624	3.2131	2.29741e-10
DNTTIP1	MA2584.1	MA2584.1.DNTTIP1	Human papillomavirus type 91	AF419318.1	Low Risk	54	64	+	TATACATGTGT	6.73e-05	0.106	3.9756	0.7624	3.2131	2.29741e-10
DNTTIP1	MA2584.1	MA2584.1.DNTTIP1	Human papillomavirus type 91	AF419318.1	Low Risk	62	72	+	TGTGTGTGTAT	8.62e-05	0.111	3.9756	0.7624	3.2131	2.29741e-10
DNTTIP1	MA2584.1	MA2584.1.DNTTIP1	Human papillomavirus type 91	AF419318.1	Low Risk	66	76	+	TGTGTATTTAT	8.22e-05	0.111	3.9756	0.7624	3.2131	2.29741e-10
DNTTIP1	MA2584.1	MA2584.1.DNTTIP1	Human papillomavirus type 91	AF419318.1	Low Risk	82	92	+	TATACATGTGT	6.73e-05	0.106	3.9756	0.7624	3.2131	2.29741e-10
DNTTIP1	MA2584.1	MA2584.1.DNTTIP1	Human papillomavirus type 91	AF419318.1	Low Risk	122	132	+	TGTGTATGTGT	1.4e-05	0.0481	3.9756	0.7624	3.2131	2.29741e-10
DNTTIP1	MA2584.1	MA2584.1.DNTTIP1	Human papillomavirus type 91	AF419318.1	Low Risk	130	140	+	TGTGTATGTGT	1.4e-05	0.0481	3.9756	0.7624	3.2131	2.29741e-10
DNTTIP1	MA2584.1	MA2584.1.DNTTIP1	Human papillomavirus type 89	AF436128.1	Low Risk	64	74	+	TGTGTGTGTAT	8.62e-05	0.111	3.9756	0.7624	3.2131	2.29741e-10
DNTTIP1	MA2584.1	MA2584.1.DNTTIP1	Human papillomavirus type 89	AF436128.1	Low Risk	68	78	+	TGTGTATGTAT	1.03e-05	0.0481	3.9756	0.7624	3.2131	2.29741e-10
DNTTIP1	MA2584.1	MA2584.1.DNTTIP1	Human papillomavirus type 89	AF436128.1	Low Risk	88	98	+	TATGTATGTAT	3.22e-05	0.0734	3.9756	0.7624	3.2131	2.29741e-10
DNTTIP1	MA2584.1	MA2584.1.DNTTIP1	Human papillomavirus type 89	AF436128.1	Low Risk	205	215	+	TGTGTGTGTAT	8.62e-05	0.111	3.9756	0.7624	3.2131	2.29741e-10
DNTTIP1	MA2584.1	MA2584.1.DNTTIP1	Human papillomavirus type 89	AF436128.1	Low Risk	209	219	+	TGTGTATGTAT	1.03e-05	0.0481	3.9756	0.7624	3.2131	2.29741e-10
DNTTIP1	MA2584.1	MA2584.1.DNTTIP1	Human papillomavirus type 87	AJ400628.2	Low Risk	51	61	+	TTTGTATGTAT	8.54e-05	0.111	3.9756	0.7624	3.2131	2.29741e-10
DNTTIP1	MA2584.1	MA2584.1.DNTTIP1	Human papillomavirus type 87	AJ400628.2	Low Risk	81	91	+	TTTGTATGTAT	8.54e-05	0.111	3.9756	0.7624	3.2131	2.29741e-10
DNTTIP1	MA2584.1	MA2584.1.DNTTIP1	Human papillomavirus type 87	AJ400628.2	Low Risk	153	163	+	TGTGTATGTAT	1.03e-05	0.0481	3.9756	0.7624	3.2131	2.29741e-10
DNTTIP1	MA2584.1	MA2584.1.DNTTIP1	Human papillomavirus type 43	AJ620205.1	Low Risk	46	56	+	TGTGTATGTAT	1.03e-05	0.0481	3.9756	0.7624	3.2131	2.29741e-10
DNTTIP1	MA2584.1	MA2584.1.DNTTIP1	Human papillomavirus type 43	AJ620205.1	Low Risk	82	92	+	TGTGTATGTGT	1.4e-05	0.0481	3.9756	0.7624	3.2131	2.29741e-10
DNTTIP1	MA2584.1	MA2584.1.DNTTIP1	Human papillomavirus type 81	AJ620209.1	Low Risk	21	31	+	TGTGCTTGTGT	3.53e-05	0.0768	3.9756	0.7624	3.2131	2.29741e-10
DNTTIP1	MA2584.1	MA2584.1.DNTTIP1	Human papillomavirus type 81	AJ620209.1	Low Risk	29	39	+	TGTGTATGTAT	1.03e-05	0.0481	3.9756	0.7624	3.2131	2.29741e-10
DNTTIP1	MA2584.1	MA2584.1.DNTTIP1	Human papillomavirus type 94	AJ620211.1	Low Risk	93	103	+	TGTGTATGTAT	1.03e-05	0.0481	3.9756	0.7624	3.2131	2.29741e-10
DNTTIP1	MA2584.1	MA2584.1.DNTTIP1	Human papillomavirus type 94	AJ620211.1	Low Risk	112	122	+	AATGCATGTGT	3e-05	0.0734	3.9756	0.7624	3.2131	2.29741e-10
DNTTIP1	MA2584.1	MA2584.1.DNTTIP1	Human papillomavirus type 62	AY395706.1	Low Risk	68	78	+	TATGTATGTAT	3.22e-05	0.0734	3.9756	0.7624	3.2131	2.29741e-10
DNTTIP1	MA2584.1	MA2584.1.DNTTIP1	Human papillomavirus type 62	AY395706.1	Low Risk	96	106	+	TGTGTATGTAC	4.49e-05	0.0818	3.9756	0.7624	3.2131	2.29741e-10
DNTTIP1	MA2584.1	MA2584.1.DNTTIP1	Human papillomavirus type 62	AY395706.1	Low Risk	218	228	+	TGTGTGTGTAT	8.62e-05	0.111	3.9756	0.7624	3.2131	2.29741e-10
DNTTIP1	MA2584.1	MA2584.1.DNTTIP1	Human papillomavirus type 106	DQ080082.1	Low Risk	93	103	+	TGTGTGTGTAT	8.62e-05	0.111	3.9756	0.7624	3.2131	2.29741e-10
DNTTIP1	MA2584.1	MA2584.1.DNTTIP1	Human papillomavirus type 102	DQ080083.1	Low Risk	30	40	+	TGTGTATGTGT	1.4e-05	0.0481	3.9756	0.7624	3.2131	2.29741e-10
DNTTIP1	MA2584.1	MA2584.1.DNTTIP1	Human papillomavirus type 102	DQ080083.1	Low Risk	36	46	+	TGTGTGTGTAT	8.62e-05	0.111	3.9756	0.7624	3.2131	2.29741e-10
DNTTIP1	MA2584.1	MA2584.1.DNTTIP1	Human papillomavirus type 102	DQ080083.1	Low Risk	67	77	+	CGTGTATGTAT	3.34e-05	0.0734	3.9756	0.7624	3.2131	2.29741e-10
DNTTIP1	MA2584.1	MA2584.1.DNTTIP1	Human papillomavirus type 102	DQ080083.1	Low Risk	71	81	+	TATGTATGCAT	1.6e-05	0.0525	3.9756	0.7624	3.2131	2.29741e-10
DNTTIP1	MA2584.1	MA2584.1.DNTTIP1	Human papillomavirus type 102	DQ080083.1	Low Risk	111	121	+	TGTGTATGTAT	1.03e-05	0.0481	3.9756	0.7624	3.2131	2.29741e-10
DNTTIP1	MA2584.1	MA2584.1.DNTTIP1	Human papillomavirus type 150	FN677755.1	Low Risk	384	394	-	TATGTATGTAT	3.22e-05	0.0734	3.9756	0.7624	3.2131	2.29741e-10
DNTTIP1	MA2584.1	MA2584.1.DNTTIP1	Human papillomavirus type 114	GQ244463.1	Low Risk	125	135	+	TGTGTATGTGT	1.4e-05	0.0481	3.9756	0.7624	3.2131	2.29741e-10
DNTTIP1	MA2584.1	MA2584.1.DNTTIP1	Human papillomavirus type 114	GQ244463.1	Low Risk	179	189	+	TGTGTATGTAT	1.03e-05	0.0481	3.9756	0.7624	3.2131	2.29741e-10
DNTTIP1	MA2584.1	MA2584.1.DNTTIP1	Human papillomavirus type 61	KF436857.1	Low Risk	25	35	+	TGTGCATGTGT	9.53e-07	0.0431	3.9756	0.7624	3.2131	2.29741e-10
DNTTIP1	MA2584.1	MA2584.1.DNTTIP1	Human papillomavirus type 61	KF436857.1	Low Risk	62	72	+	TGTGCATGTGC	7.48e-06	0.0481	3.9756	0.7624	3.2131	2.29741e-10
DNTTIP1	MA2584.1	MA2584.1.DNTTIP1	Human papillomavirus type 61	KF436857.1	Low Risk	157	167	+	TGTGTATCTGT	9.44e-05	0.119	3.9756	0.7624	3.2131	2.29741e-10
DNTTIP1	MA2584.1	MA2584.1.DNTTIP1	Human papillomavirus type 61	KF436857.1	Low Risk	184	194	+	TGTGTGTGCAT	4.55e-05	0.0818	3.9756	0.7624	3.2131	2.29741e-10
DNTTIP1	MA2584.1	MA2584.1.DNTTIP1	Human papillomavirus type 190	KR816177.1	Low Risk	453	463	-	TGTATATGCAT	6.13e-05	0.101	3.9756	0.7624	3.2131	2.29741e-10
DNTTIP1	MA2584.1	MA2584.1.DNTTIP1	Human papillomavirus type 157	KT698166.1	Low Risk	7	17	+	AGTACATGCAT	4.22e-05	0.0818	3.9756	0.7624	3.2131	2.29741e-10
DNTTIP1	MA2584.1	MA2584.1.DNTTIP1	Human papillomavirus type 157	KT698166.1	Low Risk	8	18	-	TATGCATGTAC	1.89e-05	0.0601	3.9756	0.7624	3.2131	2.29741e-10
DNTTIP1	MA2584.1	MA2584.1.DNTTIP1	Human papillomavirus type 47	M32305.1	Low Risk	441	451	+	TGTGTATTTAT	8.22e-05	0.111	3.9756	0.7624	3.2131	2.29741e-10
DNTTIP1	MA2584.1	MA2584.1.DNTTIP1	Human papillomavirus type 206	MH777347.2	Low Risk	14	24	+	ATTGCATGCAT	3.06e-05	0.0734	3.9756	0.7624	3.2131	2.29741e-10
DNTTIP1	MA2584.1	MA2584.1.DNTTIP1	Human papillomavirus type 2	NC_001352.1	Low Risk	95	105	+	TATACATGTAT	5.05e-05	0.087	3.9756	0.7624	3.2131	2.29741e-10
DNTTIP1	MA2584.1	MA2584.1.DNTTIP1	Human papillomavirus type 6	NC_001355.1	Low Risk	31	41	+	TGTGTATGTAC	4.49e-05	0.0818	3.9756	0.7624	3.2131	2.29741e-10
DNTTIP1	MA2584.1	MA2584.1.DNTTIP1	Human papillomavirus type 6	NC_001355.1	Low Risk	95	105	+	TGTGTATGTGT	1.4e-05	0.0481	3.9756	0.7624	3.2131	2.29741e-10
DNTTIP1	MA2584.1	MA2584.1.DNTTIP1	Human papillomavirus type 6	NC_001355.1	Low Risk	202	212	+	TATACATGCAC	9.65e-05	0.121	3.9756	0.7624	3.2131	2.29741e-10
DNTTIP1	MA2584.1	MA2584.1.DNTTIP1	Human papillomavirus type 6	NC_001355.1	Low Risk	203	213	-	TGTGCATGTAT	7.27e-07	0.0411	3.9756	0.7624	3.2131	2.29741e-10
DNTTIP1	MA2584.1	MA2584.1.DNTTIP1	Human papillomavirus type 4	NC_001457.1	Low Risk	115	125	+	CGTGTATGTAT	3.34e-05	0.0734	3.9756	0.7624	3.2131	2.29741e-10
DNTTIP1	MA2584.1	MA2584.1.DNTTIP1	Human papillomavirus type 10	NC_001576.1	Low Risk	75	85	+	TATGTATGTGT	4.35e-05	0.0818	3.9756	0.7624	3.2131	2.29741e-10
DNTTIP1	MA2584.1	MA2584.1.DNTTIP1	Human papillomavirus type 10	NC_001576.1	Low Risk	83	93	+	TGTGTATGTAT	1.03e-05	0.0481	3.9756	0.7624	3.2131	2.29741e-10
DNTTIP1	MA2584.1	MA2584.1.DNTTIP1	Human papillomavirus type 10	NC_001576.1	Low Risk	113	123	+	TGAGCATGTAT	1.03e-05	0.0481	3.9756	0.7624	3.2131	2.29741e-10
DNTTIP1	MA2584.1	MA2584.1.DNTTIP1	Human papillomavirus type 10	NC_001576.1	Low Risk	125	135	+	TGTGTATGTGT	1.4e-05	0.0481	3.9756	0.7624	3.2131	2.29741e-10
DNTTIP1	MA2584.1	MA2584.1.DNTTIP1	Human papillomavirus type 32	NC_001586.1	Low Risk	13	23	+	TGTGTATGTGT	1.4e-05	0.0481	3.9756	0.7624	3.2131	2.29741e-10
DNTTIP1	MA2584.1	MA2584.1.DNTTIP1	Human papillomavirus type 32	NC_001586.1	Low Risk	42	52	+	TGTGCATGTAT	7.27e-07	0.0411	3.9756	0.7624	3.2131	2.29741e-10
DNTTIP1	MA2584.1	MA2584.1.DNTTIP1	Human papillomavirus type 7	NC_001595.1	Low Risk	2	12	+	TGTGTATGTGT	1.4e-05	0.0481	3.9756	0.7624	3.2131	2.29741e-10
DNTTIP1	MA2584.1	MA2584.1.DNTTIP1	Human papillomavirus type 7	NC_001595.1	Low Risk	63	73	+	TATGTATGTGT	4.35e-05	0.0818	3.9756	0.7624	3.2131	2.29741e-10
DNTTIP1	MA2584.1	MA2584.1.DNTTIP1	Human papillomavirus type 7	NC_001595.1	Low Risk	78	88	+	TATGTATGTGT	4.35e-05	0.0818	3.9756	0.7624	3.2131	2.29741e-10
DNTTIP1	MA2584.1	MA2584.1.DNTTIP1	Human papillomavirus type 54	NC_001676.1	Low Risk	60	70	+	TGTGTATGTAT	1.03e-05	0.0481	3.9756	0.7624	3.2131	2.29741e-10
DNTTIP1	MA2584.1	MA2584.1.DNTTIP1	Human papillomavirus type 90	NC_004104.1	Low Risk	68	78	+	TGTGTATGTAT	1.03e-05	0.0481	3.9756	0.7624	3.2131	2.29741e-10
DNTTIP1	MA2584.1	MA2584.1.DNTTIP1	Human papillomavirus type 140	NC_017996.1	Low Risk	41	51	+	TGTGCATTTAC	4.85e-05	0.0857	3.9756	0.7624	3.2131	2.29741e-10
DNTTIP1	MA2584.1	MA2584.1.DNTTIP1	Human papillomavirus type 144	NC_017997.1	Low Risk	13	23	+	TATGCATGCAT	1.31e-06	0.0481	3.9756	0.7624	3.2131	2.29741e-10
DNTTIP1	MA2584.1	MA2584.1.DNTTIP1	Human papillomavirus type 144	NC_017997.1	Low Risk	14	24	-	AATGCATGCAT	1.07e-05	0.0481	3.9756	0.7624	3.2131	2.29741e-10
DNTTIP1	MA2584.1	MA2584.1.DNTTIP1	Human papillomavirus type 11	NC_075235.1	Low Risk	160	170	+	TGTGTATGTAT	1.03e-05	0.0481	3.9756	0.7624	3.2131	2.29741e-10
DNTTIP1	MA2584.1	MA2584.1.DNTTIP1	Human papillomavirus type 40	OP971061.1	Low Risk	71	81	+	TATGTATGTAT	3.22e-05	0.0734	3.9756	0.7624	3.2131	2.29741e-10
DNTTIP1	MA2584.1	MA2584.1.DNTTIP1	Human papillomavirus type 40	OP971061.1	Low Risk	106	116	+	TGTGTATGTGT	1.4e-05	0.0481	3.9756	0.7624	3.2131	2.29741e-10
DNTTIP1	MA2584.1	MA2584.1.DNTTIP1	Human papillomavirus type 40	OP971061.1	Low Risk	128	138	+	TGTGTATGTAT	1.03e-05	0.0481	3.9756	0.7624	3.2131	2.29741e-10
DNTTIP1	MA2584.1	MA2584.1.DNTTIP1	Human papillomavirus type 21	U31779.1	Low Risk	397	407	-	TGAGTATGTGT	9.71e-05	0.121	3.9756	0.7624	3.2131	2.29741e-10
DNTTIP1	MA2584.1	MA2584.1.DNTTIP1	Human papillomavirus type 28	U31783.1	Low Risk	96	106	+	TGTGTATGCAT	3.97e-06	0.0481	3.9756	0.7624	3.2131	2.29741e-10
DNTTIP1	MA2584.1	MA2584.1.DNTTIP1	Human papillomavirus type 28	U31783.1	Low Risk	181	191	+	TGTGCTTGTAC	9.8e-05	0.121	3.9756	0.7624	3.2131	2.29741e-10
DNTTIP1	MA2584.1	MA2584.1.DNTTIP1	Human papillomavirus type 28	U31783.1	Low Risk	211	221	+	TGTGTATGCAT	3.97e-06	0.0481	3.9756	0.7624	3.2131	2.29741e-10
DNTTIP1	MA2584.1	MA2584.1.DNTTIP1	Human papillomavirus type 29	U31784.1	Low Risk	41	51	+	TGTGTATGTAT	1.03e-05	0.0481	3.9756	0.7624	3.2131	2.29741e-10
DNTTIP1	MA2584.1	MA2584.1.DNTTIP1	Human papillomavirus type 29	U31784.1	Low Risk	94	104	+	TATGTATGTAT	3.22e-05	0.0734	3.9756	0.7624	3.2131	2.29741e-10
DNTTIP1	MA2584.1	MA2584.1.DNTTIP1	Human papillomavirus type 29	U31784.1	Low Risk	113	123	+	TATGTATGTGT	4.35e-05	0.0818	3.9756	0.7624	3.2131	2.29741e-10
DNTTIP1	MA2584.1	MA2584.1.DNTTIP1	Human papillomavirus type 44	U31788.1	Low Risk	108	118	+	AATGCATGTGT	3e-05	0.0734	3.9756	0.7624	3.2131	2.29741e-10
DNTTIP1	MA2584.1	MA2584.1.DNTTIP1	Human papillomavirus type 57	X55965.1	Low Risk	104	114	+	TTTGCATGTAC	5.05e-05	0.087	3.9756	0.7624	3.2131	2.29741e-10
DNTTIP1	MA2584.1	MA2584.1.DNTTIP1	Human papillomavirus type 65	X70829.1	Low Risk	77	87	+	CGTGTATGTAT	3.34e-05	0.0734	3.9756	0.7624	3.2131	2.29741e-10
DNTTIP1	MA2584.1	MA2584.1.DNTTIP1	Human papillomavirus type 3	X74462.1	Low Risk	106	116	+	TGTGTATGTGT	1.4e-05	0.0481	3.9756	0.7624	3.2131	2.29741e-10
DNTTIP1	MA2584.1	MA2584.1.DNTTIP1	Human papillomavirus type 19	X74470.1	Low Risk	436	446	-	TGTGTGTGTAT	8.62e-05	0.111	3.9756	0.7624	3.2131	2.29741e-10
DNTTIP1	MA2584.1	MA2584.1.DNTTIP1	Human papillomavirus type 72	X94164.1	Low Risk	28	38	+	TGTGTATGTGT	1.4e-05	0.0481	3.9756	0.7624	3.2131	2.29741e-10
DNTTIP1	MA2584.1	MA2584.1.DNTTIP1	Human papillomavirus type 72	X94164.1	Low Risk	41	51	+	AATGCATGCAT	1.07e-05	0.0481	3.9756	0.7624	3.2131	2.29741e-10
DNTTIP1	MA2584.1	MA2584.1.DNTTIP1	Human papillomavirus type 72	X94164.1	Low Risk	42	52	-	CATGCATGCAT	6.15e-06	0.0481	3.9756	0.7624	3.2131	2.29741e-10
DNTTIP1	MA2584.1	MA2584.1.DNTTIP1	Human papillomavirus type 72	X94164.1	Low Risk	45	55	+	CATGCATGTGT	2.01e-05	0.0633	3.9756	0.7624	3.2131	2.29741e-10
DNTTIP1	MA2584.1	MA2584.1.DNTTIP1	Human papillomavirus type 72	X94164.1	Low Risk	136	146	+	TGTGTATGTAT	1.03e-05	0.0481	3.9756	0.7624	3.2131	2.29741e-10
DNTTIP1	MA2584.1	MA2584.1.DNTTIP1	Human papillomavirus type 77	Y15175.1	Low Risk	18	28	+	TGTGTATGTAT	1.03e-05	0.0481	3.9756	0.7624	3.2131	2.29741e-10
DNTTIP1	MA2584.1	MA2584.1.DNTTIP1	Human papillomavirus type 77	Y15175.1	Low Risk	41	51	+	TATGTATGTGT	4.35e-05	0.0818	3.9756	0.7624	3.2131	2.29741e-10
DNTTIP1	MA2584.1	MA2584.1.DNTTIP1	Human papillomavirus type 77	Y15175.1	Low Risk	59	69	+	ATTGCATGTGT	8.32e-05	0.111	3.9756	0.7624	3.2131	2.29741e-10
DNTTIP1	MA2584.1	MA2584.1.DNTTIP1	Human papillomavirus type 77	Y15175.1	Low Risk	81	91	+	TGTGTGTGTAT	8.62e-05	0.111	3.9756	0.7624	3.2131	2.29741e-10
DNTTIP1	MA2584.1	MA2584.1.DNTTIP1	Human papillomavirus type 77	Y15175.1	Low Risk	100	110	+	TATGTATGTAT	3.22e-05	0.0734	3.9756	0.7624	3.2131	2.29741e-10
DNTTIP1	MA2584.1	MA2584.1.DNTTIP1	Human papillomavirus type 77	Y15175.1	Low Risk	104	114	+	TATGTATGTGT	4.35e-05	0.0818	3.9756	0.7624	3.2131	2.29741e-10
DNTTIP1	MA2584.1	MA2584.1.DNTTIP1	Human papillomavirus type 67	D21208.1	High_Risk	28	38	+	TTTGTATGTAT	8.54e-05	0.111	3.9756	0.7624	3.2131	2.29741e-10
DNTTIP1	MA2584.1	MA2584.1.DNTTIP1	Human papillomavirus type 67	D21208.1	High_Risk	69	79	+	TGTGTATGCAT	3.97e-06	0.0481	3.9756	0.7624	3.2131	2.29741e-10
DNTTIP1	MA2584.1	MA2584.1.DNTTIP1	Human papillomavirus type 67	D21208.1	High_Risk	627	637	+	TGTGTATGCAC	2.22e-05	0.0668	3.9756	0.7624	3.2131	2.29741e-10
DNTTIP1	MA2584.1	MA2584.1.DNTTIP1	Human papillomavirus type 58	D90400.1	High_Risk	46	56	+	TATGTATGTGT	4.35e-05	0.0818	3.9756	0.7624	3.2131	2.29741e-10
DNTTIP1	MA2584.1	MA2584.1.DNTTIP1	Human papillomavirus type 97	DQ080080.1	High_Risk	1	11	+	TATGTATGTAT	3.22e-05	0.0734	3.9756	0.7624	3.2131	2.29741e-10
DNTTIP1	MA2584.1	MA2584.1.DNTTIP1	Human papillomavirus type 97	DQ080080.1	High_Risk	25	35	+	TGTGTATGTAT	1.03e-05	0.0481	3.9756	0.7624	3.2131	2.29741e-10
DNTTIP1	MA2584.1	MA2584.1.DNTTIP1	Human papillomavirus type 97	DQ080080.1	High_Risk	29	39	+	TATGTATGTAT	3.22e-05	0.0734	3.9756	0.7624	3.2131	2.29741e-10
DNTTIP1	MA2584.1	MA2584.1.DNTTIP1	Human papillomavirus type 97	DQ080080.1	High_Risk	33	43	+	TATGTATGTGT	4.35e-05	0.0818	3.9756	0.7624	3.2131	2.29741e-10
DNTTIP1	MA2584.1	MA2584.1.DNTTIP1	Human papillomavirus type 97	DQ080080.1	High_Risk	49	59	+	TTAGCATGTAT	8.54e-05	0.111	3.9756	0.7624	3.2131	2.29741e-10
DNTTIP1	MA2584.1	MA2584.1.DNTTIP1	Human papillomavirus type 97	DQ080080.1	High_Risk	53	63	+	CATGTATGTAT	9.62e-05	0.121	3.9756	0.7624	3.2131	2.29741e-10
DNTTIP1	MA2584.1	MA2584.1.DNTTIP1	Human papillomavirus type 13	DQ344807.1	High_Risk	16	26	+	TGTGTATGTAT	1.03e-05	0.0481	3.9756	0.7624	3.2131	2.29741e-10
DNTTIP1	MA2584.1	MA2584.1.DNTTIP1	Human papillomavirus type 56	EF177176.1	High_Risk	55	65	+	TGTGTATGTGC	6.04e-05	0.0997	3.9756	0.7624	3.2131	2.29741e-10
DNTTIP1	MA2584.1	MA2584.1.DNTTIP1	Human papillomavirus type 56	EF177176.1	High_Risk	131	141	+	TGTGTATGTGC	6.04e-05	0.0997	3.9756	0.7624	3.2131	2.29741e-10
DNTTIP1	MA2584.1	MA2584.1.DNTTIP1	Human papillomavirus type 56	EF177176.1	High_Risk	349	359	-	TATGTATGCAC	6.51e-05	0.105	3.9756	0.7624	3.2131	2.29741e-10
DNTTIP1	MA2584.1	MA2584.1.DNTTIP1	Human papillomavirus type 56	EF177176.1	High_Risk	616	626	+	TATACATGTGT	6.73e-05	0.106	3.9756	0.7624	3.2131	2.29741e-10
DNTTIP1	MA2584.1	MA2584.1.DNTTIP1	Human papillomavirus type 66	EF177185.1	High_Risk	33	43	+	TGTGCTTGTAC	9.8e-05	0.121	3.9756	0.7624	3.2131	2.29741e-10
DNTTIP1	MA2584.1	MA2584.1.DNTTIP1	Human papillomavirus type 66	EF177185.1	High_Risk	79	89	+	TGTGTATGTGC	6.04e-05	0.0997	3.9756	0.7624	3.2131	2.29741e-10
DNTTIP1	MA2584.1	MA2584.1.DNTTIP1	Human papillomavirus type 66	EF177185.1	High_Risk	92	102	+	TGTGTATGTAT	1.03e-05	0.0481	3.9756	0.7624	3.2131	2.29741e-10
DNTTIP1	MA2584.1	MA2584.1.DNTTIP1	Human papillomavirus type 66	EF177185.1	High_Risk	108	118	+	TATGTATGTGT	4.35e-05	0.0818	3.9756	0.7624	3.2131	2.29741e-10
DNTTIP1	MA2584.1	MA2584.1.DNTTIP1	Human papillomavirus type 66	EF177185.1	High_Risk	314	324	-	GTTGCATGCAT	7.29e-05	0.111	3.9756	0.7624	3.2131	2.29741e-10
DNTTIP1	MA2584.1	MA2584.1.DNTTIP1	Human papillomavirus type 68	FR751039.1	High_Risk	72	82	+	TGTGCATGTAT	7.27e-07	0.0411	3.9756	0.7624	3.2131	2.29741e-10
DNTTIP1	MA2584.1	MA2584.1.DNTTIP1	Human papillomavirus type 39	KC470236.1	High_Risk	21	31	+	TGTGTGTGTAT	8.62e-05	0.111	3.9756	0.7624	3.2131	2.29741e-10
DNTTIP1	MA2584.1	MA2584.1.DNTTIP1	Human papillomavirus type 82	KF436796.1	High_Risk	77	87	+	TGTGTGTGTAT	8.62e-05	0.111	3.9756	0.7624	3.2131	2.29741e-10
DNTTIP1	MA2584.1	MA2584.1.DNTTIP1	Human papillomavirus type 82	KF436796.1	High_Risk	81	91	+	TGTGTATGTGT	1.4e-05	0.0481	3.9756	0.7624	3.2131	2.29741e-10
DNTTIP1	MA2584.1	MA2584.1.DNTTIP1	Human papillomavirus type 82	KF436796.1	High_Risk	87	97	+	TGTGTGTGTAT	8.62e-05	0.111	3.9756	0.7624	3.2131	2.29741e-10
DNTTIP1	MA2584.1	MA2584.1.DNTTIP1	Human papillomavirus type 82	KF436796.1	High_Risk	186	196	+	TATGTATGTGT	4.35e-05	0.0818	3.9756	0.7624	3.2131	2.29741e-10
DNTTIP1	MA2584.1	MA2584.1.DNTTIP1	Human papillomavirus type 82	KF436796.1	High_Risk	218	228	+	TGTGTTTGCAT	8.91e-05	0.113	3.9756	0.7624	3.2131	2.29741e-10
DNTTIP1	MA2584.1	MA2584.1.DNTTIP1	Human papillomavirus type 51	KF436887.1	High_Risk	57	67	+	TGTGTATGTAC	4.49e-05	0.0818	3.9756	0.7624	3.2131	2.29741e-10
DNTTIP1	MA2584.1	MA2584.1.DNTTIP1	Human papillomavirus type 18	NC_001357.1	High_Risk	5	15	+	TGTGTGTGTAT	8.62e-05	0.111	3.9756	0.7624	3.2131	2.29741e-10
DNTTIP1	MA2584.1	MA2584.1.DNTTIP1	Human papillomavirus type 18	NC_001357.1	High_Risk	666	676	-	TATGTATGCAC	6.51e-05	0.105	3.9756	0.7624	3.2131	2.29741e-10
DNTTIP1	MA2584.1	MA2584.1.DNTTIP1	Human papillomavirus type 16	NC_001526.4	High_Risk	50	60	+	TGTGCTTGTAT	2.57e-05	0.0734	3.9756	0.7624	3.2131	2.29741e-10
DNTTIP1	MA2584.1	MA2584.1.DNTTIP1	Human papillomavirus type 16	NC_001526.4	High_Risk	90	100	+	TTTGTATGTAT	8.54e-05	0.111	3.9756	0.7624	3.2131	2.29741e-10
DNTTIP1	MA2584.1	MA2584.1.DNTTIP1	Human papillomavirus type 16	NC_001526.4	High_Risk	116	126	+	TGTGTATGTGT	1.4e-05	0.0481	3.9756	0.7624	3.2131	2.29741e-10
DNTTIP1	MA2584.1	MA2584.1.DNTTIP1	Human papillomavirus type 26	NC_001583.1	High_Risk	14	24	+	TGTGTGTGTAT	8.62e-05	0.111	3.9756	0.7624	3.2131	2.29741e-10
DNTTIP1	MA2584.1	MA2584.1.DNTTIP1	Human papillomavirus type 26	NC_001583.1	High_Risk	93	103	+	TTTGTATGTAT	8.54e-05	0.111	3.9756	0.7624	3.2131	2.29741e-10
DNTTIP1	MA2584.1	MA2584.1.DNTTIP1	Human papillomavirus type 26	NC_001583.1	High_Risk	97	107	+	TATGTATGTAT	3.22e-05	0.0734	3.9756	0.7624	3.2131	2.29741e-10
DNTTIP1	MA2584.1	MA2584.1.DNTTIP1	Human papillomavirus type 26	NC_001583.1	High_Risk	110	120	+	TATGTATGCAT	1.6e-05	0.0525	3.9756	0.7624	3.2131	2.29741e-10
DNTTIP1	MA2584.1	MA2584.1.DNTTIP1	Human papillomavirus type 26	NC_001583.1	High_Risk	138	148	+	TTTGTATGCAT	4.49e-05	0.0818	3.9756	0.7624	3.2131	2.29741e-10
DNTTIP1	MA2584.1	MA2584.1.DNTTIP1	Human papillomavirus type 26	NC_001583.1	High_Risk	728	738	-	CTTGCATGCAT	2.05e-05	0.0635	3.9756	0.7624	3.2131	2.29741e-10
DNTTIP1	MA2584.1	MA2584.1.DNTTIP1	Human papillomavirus type 34	NC_001587.1	High_Risk	23	33	+	TGTGTATGTGT	1.4e-05	0.0481	3.9756	0.7624	3.2131	2.29741e-10
DNTTIP1	MA2584.1	MA2584.1.DNTTIP1	Human papillomavirus type 34	NC_001587.1	High_Risk	54	64	+	TGTGTATGTGT	1.4e-05	0.0481	3.9756	0.7624	3.2131	2.29741e-10
DNTTIP1	MA2584.1	MA2584.1.DNTTIP1	Human papillomavirus type 34	NC_001587.1	High_Risk	145	155	+	TGTACATGTGT	2.32e-05	0.068	3.9756	0.7624	3.2131	2.29741e-10
DNTTIP1	MA2584.1	MA2584.1.DNTTIP1	Human papillomavirus type 34	NC_001587.1	High_Risk	151	161	+	TGTGTGTGTAT	8.62e-05	0.111	3.9756	0.7624	3.2131	2.29741e-10
DNTTIP1	MA2584.1	MA2584.1.DNTTIP1	Human papillomavirus type 34	NC_001587.1	High_Risk	155	165	+	TGTGTATGTAT	1.03e-05	0.0481	3.9756	0.7624	3.2131	2.29741e-10
DNTTIP1	MA2584.1	MA2584.1.DNTTIP1	Human papillomavirus type 34	NC_001587.1	High_Risk	159	169	+	TATGTATGTAT	3.22e-05	0.0734	3.9756	0.7624	3.2131	2.29741e-10
DNTTIP1	MA2584.1	MA2584.1.DNTTIP1	Human papillomavirus type 34	NC_001587.1	High_Risk	163	173	+	TATGTATGTAT	3.22e-05	0.0734	3.9756	0.7624	3.2131	2.29741e-10
DNTTIP1	MA2584.1	MA2584.1.DNTTIP1	Human papillomavirus type 34	NC_001587.1	High_Risk	167	177	+	TATGTATGTGT	4.35e-05	0.0818	3.9756	0.7624	3.2131	2.29741e-10
DNTTIP1	MA2584.1	MA2584.1.DNTTIP1	Human papillomavirus type 53	NC_001593.1	High_Risk	19	29	+	TGTGTATGTAT	1.03e-05	0.0481	3.9756	0.7624	3.2131	2.29741e-10
DNTTIP1	MA2584.1	MA2584.1.DNTTIP1	Human papillomavirus type 53	NC_001593.1	High_Risk	101	111	+	TATGTATGTGT	4.35e-05	0.0818	3.9756	0.7624	3.2131	2.29741e-10
DNTTIP1	MA2584.1	MA2584.1.DNTTIP1	Human papillomavirus type 30	NC_038889.1	High_Risk	97	107	+	TATGTATGTGT	4.35e-05	0.0818	3.9756	0.7624	3.2131	2.29741e-10
DNTTIP1	MA2584.1	MA2584.1.DNTTIP1	Human papillomavirus type 30	NC_038889.1	High_Risk	307	317	+	TATGCATTTGT	4.74e-05	0.0845	3.9756	0.7624	3.2131	2.29741e-10
DNTTIP1	MA2584.1	MA2584.1.DNTTIP1	Human papillomavirus type 31	NC_075191.1	High_Risk	30	40	+	TGTGTATGTGC	6.04e-05	0.0997	3.9756	0.7624	3.2131	2.29741e-10
DNTTIP1	MA2584.1	MA2584.1.DNTTIP1	Human papillomavirus type 31	NC_075191.1	High_Risk	96	106	+	TATGTATGCGT	2.18e-05	0.0666	3.9756	0.7624	3.2131	2.29741e-10
DNTTIP1	MA2584.1	MA2584.1.DNTTIP1	Human papillomavirus type 31	NC_075191.1	High_Risk	100	110	+	TATGCGTGTGT	5.07e-05	0.087	3.9756	0.7624	3.2131	2.29741e-10
DNTTIP1	MA2584.1	MA2584.1.DNTTIP1	Human papillomavirus type 31	NC_075191.1	High_Risk	138	148	+	TGTGTATGTAT	1.03e-05	0.0481	3.9756	0.7624	3.2131	2.29741e-10
DNTTIP1	MA2584.1	MA2584.1.DNTTIP1	Human papillomavirus type 33	NC_075233.1	High_Risk	82	92	+	TGTGTATGTGT	1.4e-05	0.0481	3.9756	0.7624	3.2131	2.29741e-10
DNTTIP1	MA2584.1	MA2584.1.DNTTIP1	Human papillomavirus type 33	NC_075233.1	High_Risk	223	233	+	TTTGTATGTAT	8.54e-05	0.111	3.9756	0.7624	3.2131	2.29741e-10
DNTTIP1	MA2584.1	MA2584.1.DNTTIP1	Human papillomavirus type 35	NC_075267.1	High_Risk	9	19	+	TGTGTATGCAT	3.97e-06	0.0481	3.9756	0.7624	3.2131	2.29741e-10
DNTTIP1	MA2584.1	MA2584.1.DNTTIP1	Human papillomavirus type 35	NC_075267.1	High_Risk	13	23	+	TATGCATGTAT	2.79e-06	0.0481	3.9756	0.7624	3.2131	2.29741e-10
DNTTIP1	MA2584.1	MA2584.1.DNTTIP1	Human papillomavirus type 35	NC_075267.1	High_Risk	14	24	-	TATACATGCAT	2.51e-05	0.0729	3.9756	0.7624	3.2131	2.29741e-10
DNTTIP1	MA2584.1	MA2584.1.DNTTIP1	Human papillomavirus type 35	NC_075267.1	High_Risk	143	153	+	TTTGTATGTAT	8.54e-05	0.111	3.9756	0.7624	3.2131	2.29741e-10
DNTTIP1	MA2584.1	MA2584.1.DNTTIP1	Human papillomavirus type 35	NC_075267.1	High_Risk	654	664	-	TTTACATGCAT	6.83e-05	0.106	3.9756	0.7624	3.2131	2.29741e-10
DNTTIP1	MA2584.1	MA2584.1.DNTTIP1	Human papillomavirus type 45	NC_075269.1	High_Risk	23	33	+	TTTGTATGTAT	8.54e-05	0.111	3.9756	0.7624	3.2131	2.29741e-10
DNTTIP1	MA2584.1	MA2584.1.DNTTIP1	Human papillomavirus type 45	NC_075269.1	High_Risk	48	58	+	TATGTATGTAT	3.22e-05	0.0734	3.9756	0.7624	3.2131	2.29741e-10
DNTTIP1	MA2584.1	MA2584.1.DNTTIP1	Human papillomavirus type 45	NC_075269.1	High_Risk	52	62	+	TATGTATGTAT	3.22e-05	0.0734	3.9756	0.7624	3.2131	2.29741e-10
DNTTIP1	MA2584.1	MA2584.1.DNTTIP1	Human papillomavirus type 45	NC_075269.1	High_Risk	92	102	+	TTTGCGTGCGT	6.86e-05	0.106	3.9756	0.7624	3.2131	2.29741e-10
DNTTIP1	MA2584.1	MA2584.1.DNTTIP1	Human papillomavirus type 45	NC_075269.1	High_Risk	96	106	+	CGTGCGTGTAT	3.88e-05	0.0818	3.9756	0.7624	3.2131	2.29741e-10
DNTTIP1	MA2584.1	MA2584.1.DNTTIP1	Human papillomavirus type 45	NC_075269.1	High_Risk	100	110	+	CGTGTATGTAT	3.34e-05	0.0734	3.9756	0.7624	3.2131	2.29741e-10
DNTTIP1	MA2584.1	MA2584.1.DNTTIP1	Human papillomavirus type 45	NC_075269.1	High_Risk	221	231	+	TGTGTATGTGT	1.4e-05	0.0481	3.9756	0.7624	3.2131	2.29741e-10
DNTTIP1	MA2584.1	MA2584.1.DNTTIP1	Human papillomavirus type 45	NC_075269.1	High_Risk	651	661	-	TATGTATGTAT	3.22e-05	0.0734	3.9756	0.7624	3.2131	2.29741e-10
DNTTIP1	MA2584.1	MA2584.1.DNTTIP1	Human papillomavirus type 52	NC_075270.1	High_Risk	121	131	+	TATGTATGTGT	4.35e-05	0.0818	3.9756	0.7624	3.2131	2.29741e-10
DNTTIP1	MA2584.1	MA2584.1.DNTTIP1	Human papillomavirus type 52	NC_075270.1	High_Risk	127	137	+	TGTGTGTGCAT	4.55e-05	0.0818	3.9756	0.7624	3.2131	2.29741e-10
DNTTIP1	MA2584.1	MA2584.1.DNTTIP1	Human papillomavirus type 52	NC_075270.1	High_Risk	173	183	+	TGTGTATGTAT	1.03e-05	0.0481	3.9756	0.7624	3.2131	2.29741e-10
DNTTIP1	MA2584.1	MA2584.1.DNTTIP1	Human papillomavirus type 69	OP971051.1	High_Risk	59	69	+	TTTGTATGTAT	8.54e-05	0.111	3.9756	0.7624	3.2131	2.29741e-10
DNTTIP1	MA2584.1	MA2584.1.DNTTIP1	Human papillomavirus type 69	OP971051.1	High_Risk	92	102	+	TTTGTATGTAT	8.54e-05	0.111	3.9756	0.7624	3.2131	2.29741e-10
DNTTIP1	MA2584.1	MA2584.1.DNTTIP1	Human papillomavirus type 69	OP971051.1	High_Risk	96	106	+	TATGTATGTAT	3.22e-05	0.0734	3.9756	0.7624	3.2131	2.29741e-10
DNTTIP1	MA2584.1	MA2584.1.DNTTIP1	Human papillomavirus type 69	OP971051.1	High_Risk	100	110	+	TATGTATGTAT	3.22e-05	0.0734	3.9756	0.7624	3.2131	2.29741e-10
DNTTIP1	MA2584.1	MA2584.1.DNTTIP1	Human papillomavirus type 70	U21941.1	High_Risk	195	205	+	TGTGTATGTAT	1.03e-05	0.0481	3.9756	0.7624	3.2131	2.29741e-10
DNTTIP1	MA2584.1	MA2584.1.DNTTIP1	Human papillomavirus type 59	X77858.1	High_Risk	697	707	-	TGTGCATGTAC	5.26e-06	0.0481	3.9756	0.7624	3.2131	2.29741e-10
DNTTIP1	MA2584.1	MA2584.1.DNTTIP1	Human papillomavirus type 73	X94165.1	High_Risk	10	20	+	TGTGTATGTGT	1.4e-05	0.0481	3.9756	0.7624	3.2131	2.29741e-10
DNTTIP1	MA2584.1	MA2584.1.DNTTIP1	Human papillomavirus type 73	X94165.1	High_Risk	99	109	+	TGTACATGTGT	2.32e-05	0.068	3.9756	0.7624	3.2131	2.29741e-10
DNTTIP1	MA2584.1	MA2584.1.DNTTIP1	Human papillomavirus type 73	X94165.1	High_Risk	129	139	+	TATGTATGTAT	3.22e-05	0.0734	3.9756	0.7624	3.2131	2.29741e-10
DNTTIP1	MA2584.1	MA2584.1.DNTTIP1	Human papillomavirus type 73	X94165.1	High_Risk	143	153	+	TGTGTATGTGT	1.4e-05	0.0481	3.9756	0.7624	3.2131	2.29741e-10
DNTTIP1	MA2584.1	MA2584.1.DNTTIP1	Human papillomavirus type 73	X94165.1	High_Risk	149	159	+	TGTGTATGTGT	1.4e-05	0.0481	3.9756	0.7624	3.2131	2.29741e-10
DNTTIP1	MA2584.1	MA2584.1.DNTTIP1	Human papillomavirus type 73	X94165.1	High_Risk	155	165	+	TGTGTATGTGT	1.4e-05	0.0481	3.9756	0.7624	3.2131	2.29741e-10
DNTTIP1	MA2584.1	MA2584.1.DNTTIP1	Human papillomavirus type 73	X94165.1	High_Risk	161	171	+	TGTGTATGTGT	1.4e-05	0.0481	3.9756	0.7624	3.2131	2.29741e-10
DNTTIP1	MA2584.1	MA2584.1.DNTTIP1	Human papillomavirus type 73	X94165.1	High_Risk	179	189	+	TTTGTATGTAT	8.54e-05	0.111	3.9756	0.7624	3.2131	2.29741e-10
DNTTIP1	MA2584.1	MA2584.1.DNTTIP1	Human papillomavirus type 73	X94165.1	High_Risk	238	248	+	TGTGCTTCCAT	8.72e-05	0.112	3.9756	0.7624	3.2131	2.29741e-10
DNTTIP1	MA2584.1	MA2584.1.DNTTIP1	Human papillomavirus type 73	X94165.1	High_Risk	265	275	+	TTTACATGCAT	6.83e-05	0.106	3.9756	0.7624	3.2131	2.29741e-10
ELF1	MA0473.4	MA0473.4.ELF1	Human papillomavirus type 89	AF436128.1	Low Risk	425	433	-	CAGGAAGTA	1.27e-05	0.368	0.5775	0.2697	0.3078	0.0291949
ELF1	MA0473.4	MA0473.4.ELF1	Human papillomavirus type 89	AF436128.1	Low Risk	799	807	+	CAGGAAGCA	9.96e-05	0.537	0.5775	0.2697	0.3078	0.0291949
ELF1	MA0473.4	MA0473.4.ELF1	Human papillomavirus type 74	AF436130.1	Low Risk	339	347	-	CAGGATGTG	4.61e-05	0.368	0.5775	0.2697	0.3078	0.0291949
ELF1	MA0473.4	MA0473.4.ELF1	Human papillomavirus type 74	AF436130.1	Low Risk	669	677	-	AAGGAAGTG	2.96e-05	0.368	0.5775	0.2697	0.3078	0.0291949
ELF1	MA0473.4	MA0473.4.ELF1	Human papillomavirus type 87	AJ400628.2	Low Risk	286	294	-	CAGGAAATG	2.2e-05	0.368	0.5775	0.2697	0.3078	0.0291949
ELF1	MA0473.4	MA0473.4.ELF1	Human papillomavirus type 81	AJ620209.1	Low Risk	430	438	-	CAGGAAATG	2.2e-05	0.368	0.5775	0.2697	0.3078	0.0291949
ELF1	MA0473.4	MA0473.4.ELF1	Human papillomavirus type 95	AJ620210.1	Low Risk	479	487	+	CCGGAAGAG	6.38e-05	0.449	0.5775	0.2697	0.3078	0.0291949
ELF1	MA0473.4	MA0473.4.ELF1	Human papillomavirus type 62	AY395706.1	Low Risk	416	424	-	CAGGAAATG	2.2e-05	0.368	0.5775	0.2697	0.3078	0.0291949
ELF1	MA0473.4	MA0473.4.ELF1	Human papillomavirus type 102	DQ080083.1	Low Risk	210	218	-	CAGGACGTG	4.21e-05	0.368	0.5775	0.2697	0.3078	0.0291949
ELF1	MA0473.4	MA0473.4.ELF1	Human papillomavirus type 102	DQ080083.1	Low Risk	229	237	-	CAGGAACTG	3.21e-05	0.368	0.5775	0.2697	0.3078	0.0291949
ELF1	MA0473.4	MA0473.4.ELF1	Human papillomavirus type 114	GQ244463.1	Low Risk	312	320	-	CAGGAAATG	2.2e-05	0.368	0.5775	0.2697	0.3078	0.0291949
ELF1	MA0473.4	MA0473.4.ELF1	Human papillomavirus type 142	HM999994.1	Low Risk	184	192	-	CAGGAGGTG	4.05e-05	0.368	0.5775	0.2697	0.3078	0.0291949
ELF1	MA0473.4	MA0473.4.ELF1	Human papillomavirus type 145	HM999997.1	Low Risk	372	380	+	CAGGAACTG	3.21e-05	0.368	0.5775	0.2697	0.3078	0.0291949
ELF1	MA0473.4	MA0473.4.ELF1	Human papillomavirus type 170	JX413110.1	Low Risk	231	239	-	CAGGATGTG	4.61e-05	0.368	0.5775	0.2697	0.3078	0.0291949
ELF1	MA0473.4	MA0473.4.ELF1	Human papillomavirus type 61	KF436857.1	Low Risk	460	468	-	CAGGATGTG	4.61e-05	0.368	0.5775	0.2697	0.3078	0.0291949
ELF1	MA0473.4	MA0473.4.ELF1	Human papillomavirus type 199	KJ913662.1	Low Risk	445	453	-	TAGGAAGTG	3.74e-05	0.368	0.5775	0.2697	0.3078	0.0291949
ELF1	MA0473.4	MA0473.4.ELF1	Human papillomavirus type 158	KT698168.1	Low Risk	15	23	-	CAGGAAATG	2.2e-05	0.368	0.5775	0.2697	0.3078	0.0291949
ELF1	MA0473.4	MA0473.4.ELF1	Human papillomavirus type 206	MH777347.2	Low Risk	275	283	+	CAGGAAGGG	1.42e-05	0.368	0.5775	0.2697	0.3078	0.0291949
ELF1	MA0473.4	MA0473.4.ELF1	Human papillomavirus type 231	MH777370.2	Low Risk	208	216	-	CAGGAAGTC	8.85e-06	0.368	0.5775	0.2697	0.3078	0.0291949
ELF1	MA0473.4	MA0473.4.ELF1	Human papillomavirus type 4	NC_001457.1	Low Risk	506	514	+	CCGGAAGAG	6.38e-05	0.449	0.5775	0.2697	0.3078	0.0291949
ELF1	MA0473.4	MA0473.4.ELF1	Human papillomavirus type 54	NC_001676.1	Low Risk	357	365	-	CAGGATGTG	4.61e-05	0.368	0.5775	0.2697	0.3078	0.0291949
ELF1	MA0473.4	MA0473.4.ELF1	Human papillomavirus type 60	NC_001693.1	Low Risk	87	95	+	CAGCAAGTG	6.63e-05	0.452	0.5775	0.2697	0.3078	0.0291949
ELF1	MA0473.4	MA0473.4.ELF1	Human papillomavirus type 92	NC_004500.1	Low Risk	365	373	+	CAGGCAGTG	4.05e-05	0.368	0.5775	0.2697	0.3078	0.0291949
ELF1	MA0473.4	MA0473.4.ELF1	Human papillomavirus type 128	NC_014952.1	Low Risk	12	20	+	CAGAAAGTG	8.6e-05	0.511	0.5775	0.2697	0.3078	0.0291949
ELF1	MA0473.4	MA0473.4.ELF1	Human papillomavirus type 166	NC_019023.1	Low Risk	76	84	-	GAGGAAGTC	5.41e-05	0.418	0.5775	0.2697	0.3078	0.0291949
ELF1	MA0473.4	MA0473.4.ELF1	Human papillomavirus type 214	OP971056.1	Low Risk	158	166	-	CAGGAAGTT	2.58e-05	0.368	0.5775	0.2697	0.3078	0.0291949
ELF1	MA0473.4	MA0473.4.ELF1	Human papillomavirus type 44	U31788.1	Low Risk	321	329	-	CAGGATGTG	4.61e-05	0.368	0.5775	0.2697	0.3078	0.0291949
ELF1	MA0473.4	MA0473.4.ELF1	Human papillomavirus type 44	U31788.1	Low Risk	622	630	-	AAGGAAGTG	2.96e-05	0.368	0.5775	0.2697	0.3078	0.0291949
ELF1	MA0473.4	MA0473.4.ELF1	Human papillomavirus type 65	X70829.1	Low Risk	480	488	+	CCGGAAGAG	6.38e-05	0.449	0.5775	0.2697	0.3078	0.0291949
ELF1	MA0473.4	MA0473.4.ELF1	Human papillomavirus type 72	X94164.1	Low Risk	406	414	-	CAGGATGTG	4.61e-05	0.368	0.5775	0.2697	0.3078	0.0291949
ELF1	MA0473.4	MA0473.4.ELF1	Human papillomavirus type 67	D21208.1	High_Risk	389	397	-	CAGGAAGAC	8.22e-05	0.502	0.5775	0.2697	0.3078	0.0291949
ELF1	MA0473.4	MA0473.4.ELF1	Human papillomavirus type 58	D90400.1	High_Risk	417	425	-	CAGGAAGGG	1.42e-05	0.368	0.5775	0.2697	0.3078	0.0291949
ELF1	MA0473.4	MA0473.4.ELF1	Human papillomavirus type 82	KF436796.1	High_Risk	551	559	-	CAGGAAGGC	7.34e-05	0.469	0.5775	0.2697	0.3078	0.0291949
ELF1	MA0473.4	MA0473.4.ELF1	Human papillomavirus type 26	NC_001583.1	High_Risk	454	462	-	CAGGATGTG	4.61e-05	0.368	0.5775	0.2697	0.3078	0.0291949
ELF1	MA0473.4	MA0473.4.ELF1	Human papillomavirus type 34	NC_001587.1	High_Risk	357	365	-	CAGGAAGCC	7.49e-05	0.469	0.5775	0.2697	0.3078	0.0291949
ELF1	MA0473.4	MA0473.4.ELF1	Human papillomavirus type 34	NC_001587.1	High_Risk	405	413	-	CAGGAAGCA	9.96e-05	0.537	0.5775	0.2697	0.3078	0.0291949
ELF1	MA0473.4	MA0473.4.ELF1	Human papillomavirus type 53	NC_001593.1	High_Risk	491	499	-	CAGTAAGTG	8.98e-05	0.521	0.5775	0.2697	0.3078	0.0291949
ELF1	MA0473.4	MA0473.4.ELF1	Human papillomavirus type 33	NC_075233.1	High_Risk	743	751	-	CAGGTAGTG	9.96e-05	0.537	0.5775	0.2697	0.3078	0.0291949
ELF1	MA0473.4	MA0473.4.ELF1	Human papillomavirus type 35	NC_075267.1	High_Risk	627	635	-	CAGGATGTG	4.61e-05	0.368	0.5775	0.2697	0.3078	0.0291949
ELF1	MA0473.4	MA0473.4.ELF1	Human papillomavirus type 35	NC_075267.1	High_Risk	785	793	+	CAGGGAGTG	4.61e-05	0.368	0.5775	0.2697	0.3078	0.0291949
ELF1	MA0473.4	MA0473.4.ELF1	Human papillomavirus type 52	NC_075270.1	High_Risk	153	161	-	CAGGAACTG	3.21e-05	0.368	0.5775	0.2697	0.3078	0.0291949
ELF1	MA0473.4	MA0473.4.ELF1	Human papillomavirus type 69	OP971051.1	High_Risk	320	328	-	CAGGATGTG	4.61e-05	0.368	0.5775	0.2697	0.3078	0.0291949
ELF1	MA0473.4	MA0473.4.ELF1	Human papillomavirus type 73	X94165.1	High_Risk	365	373	-	CAGGAAGCC	7.49e-05	0.469	0.5775	0.2697	0.3078	0.0291949
ELK4	MA0076.3	MA0076.3.ELK4	Human papillomavirus type 89	AF436128.1	Low Risk	425	433	+	TACTTCCTG	6.5e-05	0.867	0.4119	0.1548	0.2571	0.0283756
ELK4	MA0076.3	MA0076.3.ELK4	Human papillomavirus type 89	AF436128.1	Low Risk	799	807	-	TGCTTCCTG	8.91e-05	0.867	0.4119	0.1548	0.2571	0.0283756
ELK4	MA0076.3	MA0076.3.ELK4	Human papillomavirus type 87	AJ400628.2	Low Risk	286	294	+	CATTTCCTG	7.62e-05	0.867	0.4119	0.1548	0.2571	0.0283756
ELK4	MA0076.3	MA0076.3.ELK4	Human papillomavirus type 81	AJ620209.1	Low Risk	430	438	+	CATTTCCTG	7.62e-05	0.867	0.4119	0.1548	0.2571	0.0283756
ELK4	MA0076.3	MA0076.3.ELK4	Human papillomavirus type 95	AJ620210.1	Low Risk	479	487	-	CTCTTCCGG	2.46e-05	0.867	0.4119	0.1548	0.2571	0.0283756
ELK4	MA0076.3	MA0076.3.ELK4	Human papillomavirus type 62	AY395706.1	Low Risk	416	424	+	CATTTCCTG	7.62e-05	0.867	0.4119	0.1548	0.2571	0.0283756
ELK4	MA0076.3	MA0076.3.ELK4	Human papillomavirus type 114	GQ244463.1	Low Risk	312	320	+	CATTTCCTG	7.62e-05	0.867	0.4119	0.1548	0.2571	0.0283756
ELK4	MA0076.3	MA0076.3.ELK4	Human papillomavirus type 118	GQ246951.1	Low Risk	339	347	+	CGCTTCCGT	9.46e-05	0.867	0.4119	0.1548	0.2571	0.0283756
ELK4	MA0076.3	MA0076.3.ELK4	Human papillomavirus type 158	KT698168.1	Low Risk	15	23	+	CATTTCCTG	7.62e-05	0.867	0.4119	0.1548	0.2571	0.0283756
ELK4	MA0076.3	MA0076.3.ELK4	Human papillomavirus type 220	MH172377.1	Low Risk	295	303	+	ACCTTCCGG	0.0001	0.867	0.4119	0.1548	0.2571	0.0283756
ELK4	MA0076.3	MA0076.3.ELK4	Human papillomavirus type 231	MH777370.2	Low Risk	208	216	+	GACTTCCTG	3.61e-05	0.867	0.4119	0.1548	0.2571	0.0283756
ELK4	MA0076.3	MA0076.3.ELK4	Human papillomavirus type 41	NC_001354.1	Low Risk	407	415	-	CGCTTCCGC	1.4e-05	0.867	0.4119	0.1548	0.2571	0.0283756
ELK4	MA0076.3	MA0076.3.ELK4	Human papillomavirus type 4	NC_001457.1	Low Risk	506	514	-	CTCTTCCGG	2.46e-05	0.867	0.4119	0.1548	0.2571	0.0283756
ELK4	MA0076.3	MA0076.3.ELK4	Human papillomavirus type 88	NC_010329.1	Low Risk	292	300	-	CGCTTCCGT	9.46e-05	0.867	0.4119	0.1548	0.2571	0.0283756
ELK4	MA0076.3	MA0076.3.ELK4	Human papillomavirus type 184	NC_038914.1	Low Risk	326	334	+	CGTTTCCTG	9.3e-05	0.867	0.4119	0.1548	0.2571	0.0283756
ELK4	MA0076.3	MA0076.3.ELK4	Human papillomavirus type 214	OP971056.1	Low Risk	158	166	+	AACTTCCTG	0.0001	0.867	0.4119	0.1548	0.2571	0.0283756
ELK4	MA0076.3	MA0076.3.ELK4	Human papillomavirus type 65	X70829.1	Low Risk	480	488	-	CTCTTCCGG	2.46e-05	0.867	0.4119	0.1548	0.2571	0.0283756
ELK4	MA0076.3	MA0076.3.ELK4	Human papillomavirus type 56	EF177176.1	High_Risk	497	505	+	CGTTTCCTG	9.3e-05	0.867	0.4119	0.1548	0.2571	0.0283756
ELK4	MA0076.3	MA0076.3.ELK4	Human papillomavirus type 66	EF177185.1	High_Risk	407	415	+	CGTTTCCTG	9.3e-05	0.867	0.4119	0.1548	0.2571	0.0283756
ELK4	MA0076.3	MA0076.3.ELK4	Human papillomavirus type 68	FR751039.1	High_Risk	750	758	-	CGTTTCCGG	1.56e-05	0.867	0.4119	0.1548	0.2571	0.0283756
ELK4	MA0076.3	MA0076.3.ELK4	Human papillomavirus type 16	NC_001526.4	High_Risk	379	387	+	CGTTTCCTG	9.3e-05	0.867	0.4119	0.1548	0.2571	0.0283756
ELK4	MA0076.3	MA0076.3.ELK4	Human papillomavirus type 34	NC_001587.1	High_Risk	357	365	+	GGCTTCCTG	4.79e-05	0.867	0.4119	0.1548	0.2571	0.0283756
ELK4	MA0076.3	MA0076.3.ELK4	Human papillomavirus type 34	NC_001587.1	High_Risk	405	413	+	TGCTTCCTG	8.91e-05	0.867	0.4119	0.1548	0.2571	0.0283756
ELK4	MA0076.3	MA0076.3.ELK4	Human papillomavirus type 53	NC_001593.1	High_Risk	437	445	+	CGTTTCCTG	9.3e-05	0.867	0.4119	0.1548	0.2571	0.0283756
ELK4	MA0076.3	MA0076.3.ELK4	Human papillomavirus type 30	NC_038889.1	High_Risk	430	438	+	CGTTTCCTG	9.3e-05	0.867	0.4119	0.1548	0.2571	0.0283756
ELK4	MA0076.3	MA0076.3.ELK4	Human papillomavirus type 73	X94165.1	High_Risk	365	373	+	GGCTTCCTG	4.79e-05	0.867	0.4119	0.1548	0.2571	0.0283756
ERF::FOXI1	MA1935.2	MA1935.2.ERF::FOXI1	Human papillomavirus type 91	AF419318.1	Low Risk	210	219	-	AAACAGGAAA	7.06e-06	0.247	0.737	0.3056	0.4314	0.02283
ERF::FOXI1	MA1935.2	MA1935.2.ERF::FOXI1	Human papillomavirus type 89	AF436128.1	Low Risk	427	436	-	ACGCAGGAAG	4.23e-05	0.321	0.737	0.3056	0.4314	0.02283
ERF::FOXI1	MA1935.2	MA1935.2.ERF::FOXI1	Human papillomavirus type 74	AF436130.1	Low Risk	219	228	-	AAACAGGACA	8.16e-05	0.459	0.737	0.3056	0.4314	0.02283
ERF::FOXI1	MA1935.2	MA1935.2.ERF::FOXI1	Human papillomavirus type 43	AJ620205.1	Low Risk	251	260	-	ACACAGGAAA	3.68e-05	0.321	0.737	0.3056	0.4314	0.02283
ERF::FOXI1	MA1935.2	MA1935.2.ERF::FOXI1	Human papillomavirus type 95	AJ620210.1	Low Risk	476	485	+	TCACCGGAAG	5.85e-05	0.396	0.737	0.3056	0.4314	0.02283
ERF::FOXI1	MA1935.2	MA1935.2.ERF::FOXI1	Human papillomavirus type 114	GQ244463.1	Low Risk	314	323	-	CTACAGGAAA	8.16e-05	0.459	0.737	0.3056	0.4314	0.02283
ERF::FOXI1	MA1935.2	MA1935.2.ERF::FOXI1	Human papillomavirus type 114	GQ244463.1	Low Risk	477	486	-	ACACAGGATG	5.41e-05	0.378	0.737	0.3056	0.4314	0.02283
ERF::FOXI1	MA1935.2	MA1935.2.ERF::FOXI1	Human papillomavirus type 147	HM999999.1	Low Risk	366	375	-	ATACAGGAAA	4.46e-05	0.321	0.737	0.3056	0.4314	0.02283
ERF::FOXI1	MA1935.2	MA1935.2.ERF::FOXI1	Human papillomavirus type 153	JN171845.1	Low Risk	163	172	+	AAACAGGATA	4.18e-05	0.321	0.737	0.3056	0.4314	0.02283
ERF::FOXI1	MA1935.2	MA1935.2.ERF::FOXI1	Human papillomavirus type 169	JX413105.1	Low Risk	19	28	-	AAACAGGACA	8.16e-05	0.459	0.737	0.3056	0.4314	0.02283
ERF::FOXI1	MA1935.2	MA1935.2.ERF::FOXI1	Human papillomavirus type 171	KF006398.1	Low Risk	19	28	-	AAACAGGACA	8.16e-05	0.459	0.737	0.3056	0.4314	0.02283
ERF::FOXI1	MA1935.2	MA1935.2.ERF::FOXI1	Human papillomavirus type 61	KF436857.1	Low Risk	462	471	-	AAACAGGATG	1.29e-05	0.247	0.737	0.3056	0.4314	0.02283
ERF::FOXI1	MA1935.2	MA1935.2.ERF::FOXI1	Human papillomavirus type 158	KT698168.1	Low Risk	410	419	+	GAACCGGAAC	9.82e-05	0.471	0.737	0.3056	0.4314	0.02283
ERF::FOXI1	MA1935.2	MA1935.2.ERF::FOXI1	Human papillomavirus type 213	MF509818.1	Low Risk	85	94	-	AAACAGGATA	4.18e-05	0.321	0.737	0.3056	0.4314	0.02283
ERF::FOXI1	MA1935.2	MA1935.2.ERF::FOXI1	Human papillomavirus type 216	MF509821.1	Low Risk	176	185	-	AAAAAGGAAG	9.22e-05	0.459	0.737	0.3056	0.4314	0.02283
ERF::FOXI1	MA1935.2	MA1935.2.ERF::FOXI1	Human papillomavirus type 219	MH172376.1	Low Risk	93	102	-	AAACAGGATG	1.29e-05	0.247	0.737	0.3056	0.4314	0.02283
ERF::FOXI1	MA1935.2	MA1935.2.ERF::FOXI1	Human papillomavirus type 231	MH777370.2	Low Risk	210	219	-	CAGCAGGAAG	2.21e-05	0.319	0.737	0.3056	0.4314	0.02283
ERF::FOXI1	MA1935.2	MA1935.2.ERF::FOXI1	Human papillomavirus type 1	NC_001356.1	Low Risk	263	272	-	TAACAGGAAA	6.11e-05	0.402	0.737	0.3056	0.4314	0.02283
ERF::FOXI1	MA1935.2	MA1935.2.ERF::FOXI1	Human papillomavirus type 4	NC_001457.1	Low Risk	503	512	+	TAACCGGAAG	1.55e-05	0.256	0.737	0.3056	0.4314	0.02283
ERF::FOXI1	MA1935.2	MA1935.2.ERF::FOXI1	Human papillomavirus type 63	NC_001458.1	Low Risk	236	245	+	AAACAGGATA	4.18e-05	0.321	0.737	0.3056	0.4314	0.02283
ERF::FOXI1	MA1935.2	MA1935.2.ERF::FOXI1	Human papillomavirus type 32	NC_001586.1	Low Risk	6	15	-	ACACAGGAAA	3.68e-05	0.321	0.737	0.3056	0.4314	0.02283
ERF::FOXI1	MA1935.2	MA1935.2.ERF::FOXI1	Human papillomavirus type 54	NC_001676.1	Low Risk	139	148	-	ATACAGGAAA	4.46e-05	0.321	0.737	0.3056	0.4314	0.02283
ERF::FOXI1	MA1935.2	MA1935.2.ERF::FOXI1	Human papillomavirus type 112	NC_012486.1	Low Risk	271	280	+	AGACAGGAAA	4.18e-05	0.321	0.737	0.3056	0.4314	0.02283
ERF::FOXI1	MA1935.2	MA1935.2.ERF::FOXI1	Human papillomavirus type 126	NC_016157.1	Low Risk	33	42	-	CAACAGGATA	7.76e-05	0.459	0.737	0.3056	0.4314	0.02283
ERF::FOXI1	MA1935.2	MA1935.2.ERF::FOXI1	Human papillomavirus type 140	NC_017996.1	Low Risk	4	13	-	CAGCAGGAAA	6.56e-05	0.42	0.737	0.3056	0.4314	0.02283
ERF::FOXI1	MA1935.2	MA1935.2.ERF::FOXI1	Human papillomavirus type 187	NC_039086.1	Low Risk	198	207	+	AGACAGGAAA	4.18e-05	0.321	0.737	0.3056	0.4314	0.02283
ERF::FOXI1	MA1935.2	MA1935.2.ERF::FOXI1	Human papillomavirus type 203	NC_040640.1	Low Risk	197	206	-	AAACAGGATA	4.18e-05	0.321	0.737	0.3056	0.4314	0.02283
ERF::FOXI1	MA1935.2	MA1935.2.ERF::FOXI1	Human papillomavirus type 214	OP971056.1	Low Risk	160	169	-	TGACAGGAAG	8.62e-05	0.459	0.737	0.3056	0.4314	0.02283
ERF::FOXI1	MA1935.2	MA1935.2.ERF::FOXI1	Human papillomavirus type 24	U31782.1	Low Risk	383	392	+	AAAAAGGAAG	9.22e-05	0.459	0.737	0.3056	0.4314	0.02283
ERF::FOXI1	MA1935.2	MA1935.2.ERF::FOXI1	Human papillomavirus type 57	X55965.1	Low Risk	465	474	-	ACACAGGAAG	1.05e-05	0.247	0.737	0.3056	0.4314	0.02283
ERF::FOXI1	MA1935.2	MA1935.2.ERF::FOXI1	Human papillomavirus type 65	X70829.1	Low Risk	477	486	+	TAACCGGAAG	1.55e-05	0.256	0.737	0.3056	0.4314	0.02283
ERF::FOXI1	MA1935.2	MA1935.2.ERF::FOXI1	Human papillomavirus type 72	X94164.1	Low Risk	408	417	-	AAACAGGATG	1.29e-05	0.247	0.737	0.3056	0.4314	0.02283
ERF::FOXI1	MA1935.2	MA1935.2.ERF::FOXI1	Human papillomavirus type 67	D21208.1	High_Risk	98	107	-	AAACAGGAAA	7.06e-06	0.247	0.737	0.3056	0.4314	0.02283
ERF::FOXI1	MA1935.2	MA1935.2.ERF::FOXI1	Human papillomavirus type 67	D21208.1	High_Risk	391	400	-	CTGCAGGAAG	9.36e-05	0.459	0.737	0.3056	0.4314	0.02283
ERF::FOXI1	MA1935.2	MA1935.2.ERF::FOXI1	Human papillomavirus type 58	D90400.1	High_Risk	135	144	-	AAACAGGAAA	7.06e-06	0.247	0.737	0.3056	0.4314	0.02283
ERF::FOXI1	MA1935.2	MA1935.2.ERF::FOXI1	Human papillomavirus type 97	DQ080080.1	High_Risk	130	139	-	ATACAGGAAA	4.46e-05	0.321	0.737	0.3056	0.4314	0.02283
ERF::FOXI1	MA1935.2	MA1935.2.ERF::FOXI1	Human papillomavirus type 66	EF177185.1	High_Risk	409	418	-	CAACAGGAAA	1.8e-05	0.277	0.737	0.3056	0.4314	0.02283
ERF::FOXI1	MA1935.2	MA1935.2.ERF::FOXI1	Human papillomavirus type 16	NC_001526.4	High_Risk	235	244	-	AAACAGGATG	1.29e-05	0.247	0.737	0.3056	0.4314	0.02283
ERF::FOXI1	MA1935.2	MA1935.2.ERF::FOXI1	Human papillomavirus type 16	NC_001526.4	High_Risk	381	390	-	AAGCAGGAAA	3.32e-05	0.321	0.737	0.3056	0.4314	0.02283
ERF::FOXI1	MA1935.2	MA1935.2.ERF::FOXI1	Human papillomavirus type 26	NC_001583.1	High_Risk	131	140	-	AAACAGGAAA	7.06e-06	0.247	0.737	0.3056	0.4314	0.02283
ERF::FOXI1	MA1935.2	MA1935.2.ERF::FOXI1	Human papillomavirus type 34	NC_001587.1	High_Risk	359	368	-	CTGCAGGAAG	9.36e-05	0.459	0.737	0.3056	0.4314	0.02283
ERF::FOXI1	MA1935.2	MA1935.2.ERF::FOXI1	Human papillomavirus type 34	NC_001587.1	High_Risk	407	416	-	AAGCAGGAAG	9.76e-06	0.247	0.737	0.3056	0.4314	0.02283
ERF::FOXI1	MA1935.2	MA1935.2.ERF::FOXI1	Human papillomavirus type 53	NC_001593.1	High_Risk	439	448	-	ACACAGGAAA	3.68e-05	0.321	0.737	0.3056	0.4314	0.02283
ERF::FOXI1	MA1935.2	MA1935.2.ERF::FOXI1	Human papillomavirus type 33	NC_075233.1	High_Risk	172	181	-	AAACAGGAAA	7.06e-06	0.247	0.737	0.3056	0.4314	0.02283
ERF::FOXI1	MA1935.2	MA1935.2.ERF::FOXI1	Human papillomavirus type 45	NC_075269.1	High_Risk	253	262	-	ATACAGGAAA	4.46e-05	0.321	0.737	0.3056	0.4314	0.02283
ERF::FOXI1	MA1935.2	MA1935.2.ERF::FOXI1	Human papillomavirus type 69	OP971051.1	High_Risk	79	88	-	ACACAGGAAA	3.68e-05	0.321	0.737	0.3056	0.4314	0.02283
ERF::FOXI1	MA1935.2	MA1935.2.ERF::FOXI1	Human papillomavirus type 69	OP971051.1	High_Risk	121	130	-	AAACAGGAAA	7.06e-06	0.247	0.737	0.3056	0.4314	0.02283
ERF::FOXI1	MA1935.2	MA1935.2.ERF::FOXI1	Human papillomavirus type 73	X94165.1	High_Risk	367	376	-	CTGCAGGAAG	9.36e-05	0.459	0.737	0.3056	0.4314	0.02283
ETV2	MA0762.2	MA0762.2.ETV2	Human papillomavirus type 95	AJ620210.1	Low Risk	478	486	+	ACCGGAAGA	8.82e-05	0.912	0.3689	0.1837	0.1852	0.0419067
ETV2	MA0762.2	MA0762.2.ETV2	Human papillomavirus type 114	GQ244463.1	Low Risk	313	321	-	ACAGGAAAT	3.11e-05	0.712	0.3689	0.1837	0.1852	0.0419067
ETV2	MA0762.2	MA0762.2.ETV2	Human papillomavirus type 147	HM999999.1	Low Risk	365	373	-	ACAGGAAAT	3.11e-05	0.712	0.3689	0.1837	0.1852	0.0419067
ETV2	MA0762.2	MA0762.2.ETV2	Human papillomavirus type 153	JN171845.1	Low Risk	165	173	+	ACAGGATAT	9.97e-05	0.912	0.3689	0.1837	0.1852	0.0419067
ETV2	MA0762.2	MA0762.2.ETV2	Human papillomavirus type 213	MF509818.1	Low Risk	84	92	-	ACAGGATAT	9.97e-05	0.912	0.3689	0.1837	0.1852	0.0419067
ETV2	MA0762.2	MA0762.2.ETV2	Human papillomavirus type 213	MF509818.1	Low Risk	314	322	+	AACGGAAAC	6.83e-05	0.867	0.3689	0.1837	0.1852	0.0419067
ETV2	MA0762.2	MA0762.2.ETV2	Human papillomavirus type 219	MH172376.1	Low Risk	321	329	+	AACGGAAAC	6.83e-05	0.867	0.3689	0.1837	0.1852	0.0419067
ETV2	MA0762.2	MA0762.2.ETV2	Human papillomavirus type 4	NC_001457.1	Low Risk	505	513	+	ACCGGAAGA	8.82e-05	0.912	0.3689	0.1837	0.1852	0.0419067
ETV2	MA0762.2	MA0762.2.ETV2	Human papillomavirus type 60	NC_001693.1	Low Risk	351	359	-	AACGGAAAT	5.43e-05	0.775	0.3689	0.1837	0.1852	0.0419067
ETV2	MA0762.2	MA0762.2.ETV2	Human papillomavirus type 88	NC_010329.1	Low Risk	291	299	+	AACGGAAGC	8.23e-05	0.912	0.3689	0.1837	0.1852	0.0419067
ETV2	MA0762.2	MA0762.2.ETV2	Human papillomavirus type 201	NC_027528.1	Low Risk	256	264	+	ACCGGATAC	2.52e-05	0.712	0.3689	0.1837	0.1852	0.0419067
ETV2	MA0762.2	MA0762.2.ETV2	Human papillomavirus type 156	NC_033781.1	Low Risk	466	474	-	ACAGGAAAT	3.11e-05	0.712	0.3689	0.1837	0.1852	0.0419067
ETV2	MA0762.2	MA0762.2.ETV2	Human papillomavirus type 184	NC_038914.1	Low Risk	327	335	-	ACAGGAAAC	4.67e-05	0.712	0.3689	0.1837	0.1852	0.0419067
ETV2	MA0762.2	MA0762.2.ETV2	Human papillomavirus type 203	NC_040640.1	Low Risk	196	204	-	ACAGGATAT	9.97e-05	0.912	0.3689	0.1837	0.1852	0.0419067
ETV2	MA0762.2	MA0762.2.ETV2	Human papillomavirus type 228	ON482334.1	Low Risk	246	254	+	ACCGGATAC	2.52e-05	0.712	0.3689	0.1837	0.1852	0.0419067
ETV2	MA0762.2	MA0762.2.ETV2	Human papillomavirus type 214	OP971056.1	Low Risk	159	167	-	ACAGGAAGT	4.29e-05	0.712	0.3689	0.1837	0.1852	0.0419067
ETV2	MA0762.2	MA0762.2.ETV2	Human papillomavirus type 65	X70829.1	Low Risk	479	487	+	ACCGGAAGA	8.82e-05	0.912	0.3689	0.1837	0.1852	0.0419067
ETV2	MA0762.2	MA0762.2.ETV2	Human papillomavirus type 67	D21208.1	High_Risk	97	105	-	ACAGGAAAT	3.11e-05	0.712	0.3689	0.1837	0.1852	0.0419067
ETV2	MA0762.2	MA0762.2.ETV2	Human papillomavirus type 58	D90400.1	High_Risk	134	142	-	ACAGGAAAC	4.67e-05	0.712	0.3689	0.1837	0.1852	0.0419067
ETV2	MA0762.2	MA0762.2.ETV2	Human papillomavirus type 97	DQ080080.1	High_Risk	129	137	-	ACAGGAAAC	4.67e-05	0.712	0.3689	0.1837	0.1852	0.0419067
ETV2	MA0762.2	MA0762.2.ETV2	Human papillomavirus type 66	EF177185.1	High_Risk	408	416	-	ACAGGAAAC	4.67e-05	0.712	0.3689	0.1837	0.1852	0.0419067
ETV2	MA0762.2	MA0762.2.ETV2	Human papillomavirus type 68	FR751039.1	High_Risk	749	757	+	ACCGGAAAC	8.68e-06	0.712	0.3689	0.1837	0.1852	0.0419067
ETV2	MA0762.2	MA0762.2.ETV2	Human papillomavirus type 53	NC_001593.1	High_Risk	438	446	-	ACAGGAAAC	4.67e-05	0.712	0.3689	0.1837	0.1852	0.0419067
ETV2	MA0762.2	MA0762.2.ETV2	Human papillomavirus type 33	NC_075233.1	High_Risk	171	179	-	ACAGGAAAC	4.67e-05	0.712	0.3689	0.1837	0.1852	0.0419067
ETV2	MA0762.2	MA0762.2.ETV2	Human papillomavirus type 69	OP971051.1	High_Risk	78	86	-	ACAGGAAAC	4.67e-05	0.712	0.3689	0.1837	0.1852	0.0419067
ETV2::FOXI1	MA1942.2	MA1942.2.ETV2::FOXI1	Human papillomavirus type 84	AF293960.1	Low Risk	399	409	-	ACGCAGGATGT	5.07e-05	0.325	0.9608	0.3562	0.6046	0.00724433
ETV2::FOXI1	MA1942.2	MA1942.2.ETV2::FOXI1	Human papillomavirus type 91	AF419318.1	Low Risk	209	219	-	AAACAGGAAAG	1.97e-05	0.232	0.9608	0.3562	0.6046	0.00724433
ETV2::FOXI1	MA1942.2	MA1942.2.ETV2::FOXI1	Human papillomavirus type 89	AF436128.1	Low Risk	426	436	-	ACGCAGGAAGT	2.57e-05	0.269	0.9608	0.3562	0.6046	0.00724433
ETV2::FOXI1	MA1942.2	MA1942.2.ETV2::FOXI1	Human papillomavirus type 89	AF436128.1	Low Risk	796	806	+	GGGCAGGAAGC	7.42e-05	0.334	0.9608	0.3562	0.6046	0.00724433
ETV2::FOXI1	MA1942.2	MA1942.2.ETV2::FOXI1	Human papillomavirus type 74	AF436130.1	Low Risk	218	228	-	AAACAGGACAC	5.09e-05	0.325	0.9608	0.3562	0.6046	0.00724433
ETV2::FOXI1	MA1942.2	MA1942.2.ETV2::FOXI1	Human papillomavirus type 87	AJ400628.2	Low Risk	405	415	-	AGGCAGGATGT	4.37e-05	0.315	0.9608	0.3562	0.6046	0.00724433
ETV2::FOXI1	MA1942.2	MA1942.2.ETV2::FOXI1	Human papillomavirus type 43	AJ620205.1	Low Risk	250	260	-	ACACAGGAAAA	6.41e-05	0.334	0.9608	0.3562	0.6046	0.00724433
ETV2::FOXI1	MA1942.2	MA1942.2.ETV2::FOXI1	Human papillomavirus type 62	AY395706.1	Low Risk	417	427	-	ACGCAGGAAAT	8.76e-05	0.361	0.9608	0.3562	0.6046	0.00724433
ETV2::FOXI1	MA1942.2	MA1942.2.ETV2::FOXI1	Human papillomavirus type 114	GQ244463.1	Low Risk	313	323	-	CTACAGGAAAT	6.01e-05	0.334	0.9608	0.3562	0.6046	0.00724433
ETV2::FOXI1	MA1942.2	MA1942.2.ETV2::FOXI1	Human papillomavirus type 114	GQ244463.1	Low Risk	476	486	-	ACACAGGATGT	8.73e-06	0.202	0.9608	0.3562	0.6046	0.00724433
ETV2::FOXI1	MA1942.2	MA1942.2.ETV2::FOXI1	Human papillomavirus type 133	GU117633.1	Low Risk	531	541	-	AAAGAGGATGT	5.04e-05	0.325	0.9608	0.3562	0.6046	0.00724433
ETV2::FOXI1	MA1942.2	MA1942.2.ETV2::FOXI1	Human papillomavirus type 142	HM999994.1	Low Risk	185	195	-	AAACAGGAGGT	6.51e-05	0.334	0.9608	0.3562	0.6046	0.00724433
ETV2::FOXI1	MA1942.2	MA1942.2.ETV2::FOXI1	Human papillomavirus type 147	HM999999.1	Low Risk	365	375	-	ATACAGGAAAT	3.43e-05	0.288	0.9608	0.3562	0.6046	0.00724433
ETV2::FOXI1	MA1942.2	MA1942.2.ETV2::FOXI1	Human papillomavirus type 153	JN171845.1	Low Risk	163	173	+	AAACAGGATAT	1.24e-05	0.205	0.9608	0.3562	0.6046	0.00724433
ETV2::FOXI1	MA1942.2	MA1942.2.ETV2::FOXI1	Human papillomavirus type 61	KF436857.1	Low Risk	461	471	-	AAACAGGATGT	1.91e-06	0.11	0.9608	0.3562	0.6046	0.00724433
ETV2::FOXI1	MA1942.2	MA1942.2.ETV2::FOXI1	Human papillomavirus type 213	MF509818.1	Low Risk	84	94	-	AAACAGGATAT	1.24e-05	0.205	0.9608	0.3562	0.6046	0.00724433
ETV2::FOXI1	MA1942.2	MA1942.2.ETV2::FOXI1	Human papillomavirus type 216	MF509821.1	Low Risk	175	185	-	AAAAAGGAAGC	6.58e-05	0.334	0.9608	0.3562	0.6046	0.00724433
ETV2::FOXI1	MA1942.2	MA1942.2.ETV2::FOXI1	Human papillomavirus type 219	MH172376.1	Low Risk	92	102	-	AAACAGGATGT	1.91e-06	0.11	0.9608	0.3562	0.6046	0.00724433
ETV2::FOXI1	MA1942.2	MA1942.2.ETV2::FOXI1	Human papillomavirus type 225	MH777364.2	Low Risk	4	14	-	AAACAGTAAAC	9.04e-05	0.362	0.9608	0.3562	0.6046	0.00724433
ETV2::FOXI1	MA1942.2	MA1942.2.ETV2::FOXI1	Human papillomavirus type 231	MH777370.2	Low Risk	209	219	-	CAGCAGGAAGT	1.49e-05	0.208	0.9608	0.3562	0.6046	0.00724433
ETV2::FOXI1	MA1942.2	MA1942.2.ETV2::FOXI1	Human papillomavirus type 6	NC_001355.1	Low Risk	512	522	-	AAACAGTAAGA	9.52e-05	0.366	0.9608	0.3562	0.6046	0.00724433
ETV2::FOXI1	MA1942.2	MA1942.2.ETV2::FOXI1	Human papillomavirus type 1	NC_001356.1	Low Risk	616	626	+	CTACAGGATGT	3.62e-05	0.288	0.9608	0.3562	0.6046	0.00724433
ETV2::FOXI1	MA1942.2	MA1942.2.ETV2::FOXI1	Human papillomavirus type 4	NC_001457.1	Low Risk	503	513	+	TAACCGGAAGA	7.88e-05	0.334	0.9608	0.3562	0.6046	0.00724433
ETV2::FOXI1	MA1942.2	MA1942.2.ETV2::FOXI1	Human papillomavirus type 63	NC_001458.1	Low Risk	236	246	+	AAACAGGATAC	9.9e-06	0.205	0.9608	0.3562	0.6046	0.00724433
ETV2::FOXI1	MA1942.2	MA1942.2.ETV2::FOXI1	Human papillomavirus type 32	NC_001586.1	Low Risk	5	15	-	ACACAGGAAAA	6.41e-05	0.334	0.9608	0.3562	0.6046	0.00724433
ETV2::FOXI1	MA1942.2	MA1942.2.ETV2::FOXI1	Human papillomavirus type 112	NC_012486.1	Low Risk	271	281	+	AGACAGGAAAA	5.21e-05	0.325	0.9608	0.3562	0.6046	0.00724433
ETV2::FOXI1	MA1942.2	MA1942.2.ETV2::FOXI1	Human papillomavirus type 126	NC_016157.1	Low Risk	32	42	-	CAACAGGATAA	7.96e-05	0.334	0.9608	0.3562	0.6046	0.00724433
ETV2::FOXI1	MA1942.2	MA1942.2.ETV2::FOXI1	Human papillomavirus type 156	NC_033781.1	Low Risk	466	476	-	GCACAGGAAAT	7.33e-05	0.334	0.9608	0.3562	0.6046	0.00724433
ETV2::FOXI1	MA1942.2	MA1942.2.ETV2::FOXI1	Human papillomavirus type 161	NC_038522.1	Low Risk	186	196	-	AAGCAGGATAT	6.41e-05	0.334	0.9608	0.3562	0.6046	0.00724433
ETV2::FOXI1	MA1942.2	MA1942.2.ETV2::FOXI1	Human papillomavirus type 184	NC_038914.1	Low Risk	327	337	-	GCACAGGAAAC	6.58e-05	0.334	0.9608	0.3562	0.6046	0.00724433
ETV2::FOXI1	MA1942.2	MA1942.2.ETV2::FOXI1	Human papillomavirus type 187	NC_039086.1	Low Risk	198	208	+	AGACAGGAAAG	5.04e-05	0.325	0.9608	0.3562	0.6046	0.00724433
ETV2::FOXI1	MA1942.2	MA1942.2.ETV2::FOXI1	Human papillomavirus type 203	NC_040640.1	Low Risk	196	206	-	AAACAGGATAT	1.24e-05	0.205	0.9608	0.3562	0.6046	0.00724433
ETV2::FOXI1	MA1942.2	MA1942.2.ETV2::FOXI1	Human papillomavirus type 228	ON482334.1	Low Risk	244	254	+	AGACCGGATAC	5.62e-05	0.334	0.9608	0.3562	0.6046	0.00724433
ETV2::FOXI1	MA1942.2	MA1942.2.ETV2::FOXI1	Human papillomavirus type 214	OP971056.1	Low Risk	159	169	-	TGACAGGAAGT	2.91e-05	0.269	0.9608	0.3562	0.6046	0.00724433
ETV2::FOXI1	MA1942.2	MA1942.2.ETV2::FOXI1	Human papillomavirus type 44	U31788.1	Low Risk	322	332	-	GTACAGGATGT	7.59e-05	0.334	0.9608	0.3562	0.6046	0.00724433
ETV2::FOXI1	MA1942.2	MA1942.2.ETV2::FOXI1	Human papillomavirus type 57	X55965.1	Low Risk	179	189	-	CAACAGGACAC	9.1e-05	0.362	0.9608	0.3562	0.6046	0.00724433
ETV2::FOXI1	MA1942.2	MA1942.2.ETV2::FOXI1	Human papillomavirus type 57	X55965.1	Low Risk	464	474	-	ACACAGGAAGA	1.73e-05	0.222	0.9608	0.3562	0.6046	0.00724433
ETV2::FOXI1	MA1942.2	MA1942.2.ETV2::FOXI1	Human papillomavirus type 65	X70829.1	Low Risk	477	487	+	TAACCGGAAGA	7.88e-05	0.334	0.9608	0.3562	0.6046	0.00724433
ETV2::FOXI1	MA1942.2	MA1942.2.ETV2::FOXI1	Human papillomavirus type 72	X94164.1	Low Risk	407	417	-	AAACAGGATGT	1.91e-06	0.11	0.9608	0.3562	0.6046	0.00724433
ETV2::FOXI1	MA1942.2	MA1942.2.ETV2::FOXI1	Human papillomavirus type 67	D21208.1	High_Risk	97	107	-	AAACAGGAAAT	4.52e-06	0.149	0.9608	0.3562	0.6046	0.00724433
ETV2::FOXI1	MA1942.2	MA1942.2.ETV2::FOXI1	Human papillomavirus type 58	D90400.1	High_Risk	134	144	-	AAACAGGAAAC	3e-06	0.116	0.9608	0.3562	0.6046	0.00724433
ETV2::FOXI1	MA1942.2	MA1942.2.ETV2::FOXI1	Human papillomavirus type 97	DQ080080.1	High_Risk	129	139	-	ATACAGGAAAC	2.91e-05	0.269	0.9608	0.3562	0.6046	0.00724433
ETV2::FOXI1	MA1942.2	MA1942.2.ETV2::FOXI1	Human papillomavirus type 56	EF177176.1	High_Risk	498	508	-	ACGCAGGAAAC	7.79e-05	0.334	0.9608	0.3562	0.6046	0.00724433
ETV2::FOXI1	MA1942.2	MA1942.2.ETV2::FOXI1	Human papillomavirus type 66	EF177185.1	High_Risk	227	237	-	AAACAGTAAGG	9.31e-05	0.364	0.9608	0.3562	0.6046	0.00724433
ETV2::FOXI1	MA1942.2	MA1942.2.ETV2::FOXI1	Human papillomavirus type 66	EF177185.1	High_Risk	408	418	-	CAACAGGAAAC	7.99e-06	0.202	0.9608	0.3562	0.6046	0.00724433
ETV2::FOXI1	MA1942.2	MA1942.2.ETV2::FOXI1	Human papillomavirus type 16	NC_001526.4	High_Risk	234	244	-	AAACAGGATGT	1.91e-06	0.11	0.9608	0.3562	0.6046	0.00724433
ETV2::FOXI1	MA1942.2	MA1942.2.ETV2::FOXI1	Human papillomavirus type 16	NC_001526.4	High_Risk	380	390	-	AAGCAGGAAAC	2.7e-05	0.269	0.9608	0.3562	0.6046	0.00724433
ETV2::FOXI1	MA1942.2	MA1942.2.ETV2::FOXI1	Human papillomavirus type 26	NC_001583.1	High_Risk	130	140	-	AAACAGGAAAA	2.11e-05	0.232	0.9608	0.3562	0.6046	0.00724433
ETV2::FOXI1	MA1942.2	MA1942.2.ETV2::FOXI1	Human papillomavirus type 26	NC_001583.1	High_Risk	455	465	-	AGGCAGGATGT	4.37e-05	0.315	0.9608	0.3562	0.6046	0.00724433
ETV2::FOXI1	MA1942.2	MA1942.2.ETV2::FOXI1	Human papillomavirus type 34	NC_001587.1	High_Risk	358	368	-	CTGCAGGAAGC	7.2e-05	0.334	0.9608	0.3562	0.6046	0.00724433
ETV2::FOXI1	MA1942.2	MA1942.2.ETV2::FOXI1	Human papillomavirus type 34	NC_001587.1	High_Risk	406	416	-	AAGCAGGAAGC	5.73e-06	0.165	0.9608	0.3562	0.6046	0.00724433
ETV2::FOXI1	MA1942.2	MA1942.2.ETV2::FOXI1	Human papillomavirus type 53	NC_001593.1	High_Risk	438	448	-	ACACAGGAAAC	1.53e-05	0.208	0.9608	0.3562	0.6046	0.00724433
ETV2::FOXI1	MA1942.2	MA1942.2.ETV2::FOXI1	Human papillomavirus type 85	NC_034616.1	High_Risk	198	208	-	ACACAGGATAC	3.52e-05	0.288	0.9608	0.3562	0.6046	0.00724433
ETV2::FOXI1	MA1942.2	MA1942.2.ETV2::FOXI1	Human papillomavirus type 85	NC_034616.1	High_Risk	207	217	-	ACACAGGATAC	3.52e-05	0.288	0.9608	0.3562	0.6046	0.00724433
ETV2::FOXI1	MA1942.2	MA1942.2.ETV2::FOXI1	Human papillomavirus type 31	NC_075191.1	High_Risk	520	530	-	AGGCAGGAAAC	6.82e-05	0.334	0.9608	0.3562	0.6046	0.00724433
ETV2::FOXI1	MA1942.2	MA1942.2.ETV2::FOXI1	Human papillomavirus type 33	NC_075233.1	High_Risk	171	181	-	AAACAGGAAAC	3e-06	0.116	0.9608	0.3562	0.6046	0.00724433
ETV2::FOXI1	MA1942.2	MA1942.2.ETV2::FOXI1	Human papillomavirus type 69	OP971051.1	High_Risk	78	88	-	ACACAGGAAAC	1.53e-05	0.208	0.9608	0.3562	0.6046	0.00724433
ETV2::FOXI1	MA1942.2	MA1942.2.ETV2::FOXI1	Human papillomavirus type 69	OP971051.1	High_Risk	120	130	-	AAACAGGAAAA	2.11e-05	0.232	0.9608	0.3562	0.6046	0.00724433
ETV2::FOXI1	MA1942.2	MA1942.2.ETV2::FOXI1	Human papillomavirus type 69	OP971051.1	High_Risk	321	331	-	AGGCAGGATGT	4.37e-05	0.315	0.9608	0.3562	0.6046	0.00724433
ETV2::FOXI1	MA1942.2	MA1942.2.ETV2::FOXI1	Human papillomavirus type 73	X94165.1	High_Risk	366	376	-	CTGCAGGAAGC	7.2e-05	0.334	0.9608	0.3562	0.6046	0.00724433
ETV5::FOXI1	MA1946.2	MA1946.2.ETV5::FOXI1	Human papillomavirus type 91	AF419318.1	Low Risk	210	221	-	CAAAACAGGAAA	8.19e-05	0.545	0.7117	0.2067	0.505	0.00167072
ETV5::FOXI1	MA1946.2	MA1946.2.ETV5::FOXI1	Human papillomavirus type 89	AF436128.1	Low Risk	427	438	-	CTACGCAGGAAG	8.25e-05	0.545	0.7117	0.2067	0.505	0.00167072
ETV5::FOXI1	MA1946.2	MA1946.2.ETV5::FOXI1	Human papillomavirus type 151	FN677756.1	Low Risk	103	114	-	GAAAACCGGGTG	3.49e-05	0.446	0.7117	0.2067	0.505	0.00167072
ETV5::FOXI1	MA1946.2	MA1946.2.ETV5::FOXI1	Human papillomavirus type 114	GQ244463.1	Low Risk	477	488	-	CTACACAGGATG	5.07e-05	0.446	0.7117	0.2067	0.505	0.00167072
ETV5::FOXI1	MA1946.2	MA1946.2.ETV5::FOXI1	Human papillomavirus type 138	HM999990.1	Low Risk	375	386	+	CTAAACCGGAGG	2.99e-05	0.446	0.7117	0.2067	0.505	0.00167072
ETV5::FOXI1	MA1946.2	MA1946.2.ETV5::FOXI1	Human papillomavirus type 139	HM999991.1	Low Risk	181	192	-	ATAAGCAGGGTG	7.48e-05	0.537	0.7117	0.2067	0.505	0.00167072
ETV5::FOXI1	MA1946.2	MA1946.2.ETV5::FOXI1	Human papillomavirus type 142	HM999994.1	Low Risk	186	197	-	ACAAACAGGAGG	4.96e-05	0.446	0.7117	0.2067	0.505	0.00167072
ETV5::FOXI1	MA1946.2	MA1946.2.ETV5::FOXI1	Human papillomavirus type 213	MF509818.1	Low Risk	109	120	-	GTCCACAGGGAG	5.64e-05	0.446	0.7117	0.2067	0.505	0.00167072
ETV5::FOXI1	MA1946.2	MA1946.2.ETV5::FOXI1	Human papillomavirus type 216	MF509821.1	Low Risk	169	180	-	GGAAGCAGTATG	3.68e-05	0.446	0.7117	0.2067	0.505	0.00167072
ETV5::FOXI1	MA1946.2	MA1946.2.ETV5::FOXI1	Human papillomavirus type 219	MH172376.1	Low Risk	93	104	-	CGAAACAGGATG	9.25e-06	0.446	0.7117	0.2067	0.505	0.00167072
ETV5::FOXI1	MA1946.2	MA1946.2.ETV5::FOXI1	Human papillomavirus type 231	MH777370.2	Low Risk	210	221	-	ATCAGCAGGAAG	7e-06	0.446	0.7117	0.2067	0.505	0.00167072
ETV5::FOXI1	MA1946.2	MA1946.2.ETV5::FOXI1	Human papillomavirus type 208	MK645901.1	Low Risk	416	427	+	ATCAACCGGGAG	4.09e-05	0.446	0.7117	0.2067	0.505	0.00167072
ETV5::FOXI1	MA1946.2	MA1946.2.ETV5::FOXI1	Human papillomavirus type 9	NC_001596.1	Low Risk	104	115	-	ATAAACCGGGTG	4.2e-05	0.446	0.7117	0.2067	0.505	0.00167072
ETV5::FOXI1	MA1946.2	MA1946.2.ETV5::FOXI1	Human papillomavirus type 90	NC_004104.1	Low Risk	271	282	-	CGAAACCGGGAG	8.31e-05	0.545	0.7117	0.2067	0.505	0.00167072
ETV5::FOXI1	MA1946.2	MA1946.2.ETV5::FOXI1	Human papillomavirus type 109	NC_012485.1	Low Risk	227	238	+	GTAAACACAAAG	5.82e-05	0.446	0.7117	0.2067	0.505	0.00167072
ETV5::FOXI1	MA1946.2	MA1946.2.ETV5::FOXI1	Human papillomavirus type 116	NC_013035.1	Low Risk	207	218	-	GGCAACCGAAAG	5.09e-05	0.446	0.7117	0.2067	0.505	0.00167072
ETV5::FOXI1	MA1946.2	MA1946.2.ETV5::FOXI1	Human papillomavirus type 128	NC_014952.1	Low Risk	7	18	+	GTCAGCAGAAAG	4.4e-05	0.446	0.7117	0.2067	0.505	0.00167072
ETV5::FOXI1	MA1946.2	MA1946.2.ETV5::FOXI1	Human papillomavirus type 129	NC_014953.1	Low Risk	170	181	-	GGAAACAGAATG	3.49e-05	0.446	0.7117	0.2067	0.505	0.00167072
ETV5::FOXI1	MA1946.2	MA1946.2.ETV5::FOXI1	Human papillomavirus type 184	NC_038914.1	Low Risk	402	413	+	GGAAACCGGGAG	1e-05	0.446	0.7117	0.2067	0.505	0.00167072
ETV5::FOXI1	MA1946.2	MA1946.2.ETV5::FOXI1	Human papillomavirus type 67	D21208.1	High_Risk	98	109	-	AAAAACAGGAAA	5.38e-05	0.446	0.7117	0.2067	0.505	0.00167072
ETV5::FOXI1	MA1946.2	MA1946.2.ETV5::FOXI1	Human papillomavirus type 58	D90400.1	High_Risk	135	146	-	AGAAACAGGAAA	2.85e-05	0.446	0.7117	0.2067	0.505	0.00167072
ETV5::FOXI1	MA1946.2	MA1946.2.ETV5::FOXI1	Human papillomavirus type 16	NC_001526.4	High_Risk	235	246	-	AAAAACAGGATG	1.14e-05	0.446	0.7117	0.2067	0.505	0.00167072
ETV5::FOXI1	MA1946.2	MA1946.2.ETV5::FOXI1	Human papillomavirus type 16	NC_001526.4	High_Risk	381	392	-	GCAAGCAGGAAA	2.97e-05	0.446	0.7117	0.2067	0.505	0.00167072
ETV5::FOXI1	MA1946.2	MA1946.2.ETV5::FOXI1	Human papillomavirus type 26	NC_001583.1	High_Risk	131	142	-	ACAAACAGGAAA	5.19e-05	0.446	0.7117	0.2067	0.505	0.00167072
ETV5::FOXI1	MA1946.2	MA1946.2.ETV5::FOXI1	Human papillomavirus type 26	NC_001583.1	High_Risk	456	467	-	GGAGGCAGGATG	3.58e-05	0.446	0.7117	0.2067	0.505	0.00167072
ETV5::FOXI1	MA1946.2	MA1946.2.ETV5::FOXI1	Human papillomavirus type 34	NC_001587.1	High_Risk	285	296	-	GGCAACCGAAAG	5.09e-05	0.446	0.7117	0.2067	0.505	0.00167072
ETV5::FOXI1	MA1946.2	MA1946.2.ETV5::FOXI1	Human papillomavirus type 34	NC_001587.1	High_Risk	407	418	-	ATAAGCAGGAAG	4.02e-06	0.446	0.7117	0.2067	0.505	0.00167072
ETV5::FOXI1	MA1946.2	MA1946.2.ETV5::FOXI1	Human papillomavirus type 33	NC_075233.1	High_Risk	172	183	-	ACAAACAGGAAA	5.19e-05	0.446	0.7117	0.2067	0.505	0.00167072
ETV5::FOXI1	MA1946.2	MA1946.2.ETV5::FOXI1	Human papillomavirus type 33	NC_075233.1	High_Risk	745	756	-	ATAAACAGGTAG	2.82e-05	0.446	0.7117	0.2067	0.505	0.00167072
ETV5::FOXI1	MA1946.2	MA1946.2.ETV5::FOXI1	Human papillomavirus type 35	NC_075267.1	High_Risk	780	791	+	AAAAACAGGGAG	6.74e-05	0.499	0.7117	0.2067	0.505	0.00167072
ETV5::FOXI1	MA1946.2	MA1946.2.ETV5::FOXI1	Human papillomavirus type 52	NC_075270.1	High_Risk	541	552	-	GTCAGCAAGAAG	4.44e-05	0.446	0.7117	0.2067	0.505	0.00167072
ETV5::FOXI1	MA1946.2	MA1946.2.ETV5::FOXI1	Human papillomavirus type 69	OP971051.1	High_Risk	121	132	-	ACAAACAGGAAA	5.19e-05	0.446	0.7117	0.2067	0.505	0.00167072
ETV5::FOXI1	MA1946.2	MA1946.2.ETV5::FOXI1	Human papillomavirus type 69	OP971051.1	High_Risk	322	333	-	GGAGGCAGGATG	3.58e-05	0.446	0.7117	0.2067	0.505	0.00167072
ETV5::FOXI1	MA1946.2	MA1946.2.ETV5::FOXI1	Human papillomavirus type 70	U21941.1	High_Risk	68	79	-	GTAAACAGTGTG	5.46e-05	0.446	0.7117	0.2067	0.505	0.00167072
ETV5::FOXI1	MA1946.2	MA1946.2.ETV5::FOXI1	Human papillomavirus type 59	X77858.1	High_Risk	414	425	-	GGAAACAAGATG	3.52e-05	0.446	0.7117	0.2067	0.505	0.00167072
ETV5::FOXO1	MA1947.2	MA1947.2.ETV5::FOXO1	Human papillomavirus type 27	AB211993.1	Low Risk	661	670	+	AAAAACAGGA	1.89e-05	0.485	0.6789	0.2643	0.4146	0.0182785
ETV5::FOXO1	MA1947.2	MA1947.2.ETV5::FOXO1	Human papillomavirus type 91	AF419318.1	Low Risk	212	221	-	CAAAACAGGA	7.93e-05	0.563	0.6789	0.2643	0.4146	0.0182785
ETV5::FOXO1	MA1947.2	MA1947.2.ETV5::FOXO1	Human papillomavirus type 43	AJ620205.1	Low Risk	253	262	-	AAACACAGGA	8.59e-05	0.563	0.6789	0.2643	0.4146	0.0182785
ETV5::FOXO1	MA1947.2	MA1947.2.ETV5::FOXO1	Human papillomavirus type 95	AJ620210.1	Low Risk	288	297	+	GGAAACAGGA	2.65e-06	0.485	0.6789	0.2643	0.4146	0.0182785
ETV5::FOXO1	MA1947.2	MA1947.2.ETV5::FOXO1	Human papillomavirus type 93	AY382778.1	Low Risk	352	361	-	ATAAACAGGT	5.63e-05	0.563	0.6789	0.2643	0.4146	0.0182785
ETV5::FOXO1	MA1947.2	MA1947.2.ETV5::FOXO1	Human papillomavirus type 102	DQ080083.1	Low Risk	714	723	+	AGCAACCGGA	5.68e-05	0.563	0.6789	0.2643	0.4146	0.0182785
ETV5::FOXO1	MA1947.2	MA1947.2.ETV5::FOXO1	Human papillomavirus type 114	GQ244463.1	Low Risk	717	726	-	AGAAACCGGA	4.95e-05	0.563	0.6789	0.2643	0.4146	0.0182785
ETV5::FOXO1	MA1947.2	MA1947.2.ETV5::FOXO1	Human papillomavirus type 133	GU117633.1	Low Risk	25	34	-	AACAGCAGGA	6.75e-05	0.563	0.6789	0.2643	0.4146	0.0182785
ETV5::FOXO1	MA1947.2	MA1947.2.ETV5::FOXO1	Human papillomavirus type 127	HM011570.1	Low Risk	141	150	-	GACAACAGGA	5.03e-06	0.485	0.6789	0.2643	0.4146	0.0182785
ETV5::FOXO1	MA1947.2	MA1947.2.ETV5::FOXO1	Human papillomavirus type 142	HM999994.1	Low Risk	188	197	-	ACAAACAGGA	9.99e-05	0.563	0.6789	0.2643	0.4146	0.0182785
ETV5::FOXO1	MA1947.2	MA1947.2.ETV5::FOXO1	Human papillomavirus type 145	HM999997.1	Low Risk	367	376	+	ATGAACAGGA	7.63e-05	0.563	0.6789	0.2643	0.4146	0.0182785
ETV5::FOXO1	MA1947.2	MA1947.2.ETV5::FOXO1	Human papillomavirus type 153	JN171845.1	Low Risk	161	170	+	TTAAACAGGA	7.93e-05	0.563	0.6789	0.2643	0.4146	0.0182785
ETV5::FOXO1	MA1947.2	MA1947.2.ETV5::FOXO1	Human papillomavirus type 169	JX413105.1	Low Risk	21	30	-	TTAAACAGGA	7.93e-05	0.563	0.6789	0.2643	0.4146	0.0182785
ETV5::FOXO1	MA1947.2	MA1947.2.ETV5::FOXO1	Human papillomavirus type 168	KC862317.1	Low Risk	114	123	-	GGCAACAAGA	8.77e-05	0.563	0.6789	0.2643	0.4146	0.0182785
ETV5::FOXO1	MA1947.2	MA1947.2.ETV5::FOXO1	Human papillomavirus type 171	KF006398.1	Low Risk	21	30	-	TTAAACAGGA	7.93e-05	0.563	0.6789	0.2643	0.4146	0.0182785
ETV5::FOXO1	MA1947.2	MA1947.2.ETV5::FOXO1	Human papillomavirus type 61	KF436857.1	Low Risk	464	473	-	TTAAACAGGA	7.93e-05	0.563	0.6789	0.2643	0.4146	0.0182785
ETV5::FOXO1	MA1947.2	MA1947.2.ETV5::FOXO1	Human papillomavirus type 181	KR816169.1	Low Risk	245	254	-	AGACACAGGA	5.8e-05	0.563	0.6789	0.2643	0.4146	0.0182785
ETV5::FOXO1	MA1947.2	MA1947.2.ETV5::FOXO1	Human papillomavirus type 212	MF509817.1	Low Risk	143	152	-	GTAAACAGGG	1.56e-05	0.485	0.6789	0.2643	0.4146	0.0182785
ETV5::FOXO1	MA1947.2	MA1947.2.ETV5::FOXO1	Human papillomavirus type 213	MF509818.1	Low Risk	111	120	-	GTCCACAGGG	9.03e-05	0.563	0.6789	0.2643	0.4146	0.0182785
ETV5::FOXO1	MA1947.2	MA1947.2.ETV5::FOXO1	Human papillomavirus type 219	MH172376.1	Low Risk	95	104	-	CGAAACAGGA	5.45e-05	0.563	0.6789	0.2643	0.4146	0.0182785
ETV5::FOXO1	MA1947.2	MA1947.2.ETV5::FOXO1	Human papillomavirus type 220	MH172377.1	Low Risk	579	588	-	AAAAGCAGGA	6.21e-05	0.563	0.6789	0.2643	0.4146	0.0182785
ETV5::FOXO1	MA1947.2	MA1947.2.ETV5::FOXO1	Human papillomavirus type 231	MH777370.2	Low Risk	212	221	-	ATCAGCAGGA	2.78e-05	0.563	0.6789	0.2643	0.4146	0.0182785
ETV5::FOXO1	MA1947.2	MA1947.2.ETV5::FOXO1	Human papillomavirus type 90	NC_004104.1	Low Risk	588	597	-	AGCAACCGGA	5.68e-05	0.563	0.6789	0.2643	0.4146	0.0182785
ETV5::FOXO1	MA1947.2	MA1947.2.ETV5::FOXO1	Human papillomavirus type 137	NC_017995.1	Low Risk	121	130	-	AAACACAGGA	8.59e-05	0.563	0.6789	0.2643	0.4146	0.0182785
ETV5::FOXO1	MA1947.2	MA1947.2.ETV5::FOXO1	Human papillomavirus type 144	NC_017997.1	Low Risk	195	204	-	GTAAACAGGG	1.56e-05	0.485	0.6789	0.2643	0.4146	0.0182785
ETV5::FOXO1	MA1947.2	MA1947.2.ETV5::FOXO1	Human papillomavirus type 57	X55965.1	Low Risk	700	709	+	AAAAACAGGA	1.89e-05	0.485	0.6789	0.2643	0.4146	0.0182785
ETV5::FOXO1	MA1947.2	MA1947.2.ETV5::FOXO1	Human papillomavirus type 67	D21208.1	High_Risk	100	109	-	AAAAACAGGA	1.89e-05	0.485	0.6789	0.2643	0.4146	0.0182785
ETV5::FOXO1	MA1947.2	MA1947.2.ETV5::FOXO1	Human papillomavirus type 67	D21208.1	High_Risk	690	699	-	AAACACAGGA	8.59e-05	0.563	0.6789	0.2643	0.4146	0.0182785
ETV5::FOXO1	MA1947.2	MA1947.2.ETV5::FOXO1	Human papillomavirus type 58	D90400.1	High_Risk	137	146	-	AGAAACAGGA	1.28e-05	0.485	0.6789	0.2643	0.4146	0.0182785
ETV5::FOXO1	MA1947.2	MA1947.2.ETV5::FOXO1	Human papillomavirus type 18	NC_001357.1	High_Risk	47	56	-	AAACACAGGA	8.59e-05	0.563	0.6789	0.2643	0.4146	0.0182785
ETV5::FOXO1	MA1947.2	MA1947.2.ETV5::FOXO1	Human papillomavirus type 16	NC_001526.4	High_Risk	237	246	-	AAAAACAGGA	1.89e-05	0.485	0.6789	0.2643	0.4146	0.0182785
ETV5::FOXO1	MA1947.2	MA1947.2.ETV5::FOXO1	Human papillomavirus type 16	NC_001526.4	High_Risk	407	416	-	GAAAACAGGG	4e-05	0.563	0.6789	0.2643	0.4146	0.0182785
ETV5::FOXO1	MA1947.2	MA1947.2.ETV5::FOXO1	Human papillomavirus type 26	NC_001583.1	High_Risk	133	142	-	ACAAACAGGA	9.99e-05	0.563	0.6789	0.2643	0.4146	0.0182785
ETV5::FOXO1	MA1947.2	MA1947.2.ETV5::FOXO1	Human papillomavirus type 34	NC_001587.1	High_Risk	409	418	-	ATAAGCAGGA	2.64e-05	0.563	0.6789	0.2643	0.4146	0.0182785
ETV5::FOXO1	MA1947.2	MA1947.2.ETV5::FOXO1	Human papillomavirus type 53	NC_001593.1	High_Risk	222	231	-	ATAAACAGGG	5.45e-05	0.563	0.6789	0.2643	0.4146	0.0182785
ETV5::FOXO1	MA1947.2	MA1947.2.ETV5::FOXO1	Human papillomavirus type 53	NC_001593.1	High_Risk	441	450	-	AAACACAGGA	8.59e-05	0.563	0.6789	0.2643	0.4146	0.0182785
ETV5::FOXO1	MA1947.2	MA1947.2.ETV5::FOXO1	Human papillomavirus type 85	NC_034616.1	High_Risk	201	210	-	ATACACAGGA	3.58e-05	0.563	0.6789	0.2643	0.4146	0.0182785
ETV5::FOXO1	MA1947.2	MA1947.2.ETV5::FOXO1	Human papillomavirus type 33	NC_075233.1	High_Risk	174	183	-	ACAAACAGGA	9.99e-05	0.563	0.6789	0.2643	0.4146	0.0182785
ETV5::FOXO1	MA1947.2	MA1947.2.ETV5::FOXO1	Human papillomavirus type 33	NC_075233.1	High_Risk	747	756	-	ATAAACAGGT	5.63e-05	0.563	0.6789	0.2643	0.4146	0.0182785
ETV5::FOXO1	MA1947.2	MA1947.2.ETV5::FOXO1	Human papillomavirus type 69	OP971051.1	High_Risk	123	132	-	ACAAACAGGA	9.99e-05	0.563	0.6789	0.2643	0.4146	0.0182785
ETV5::FOXO1	MA1947.2	MA1947.2.ETV5::FOXO1	Human papillomavirus type 59	X77858.1	High_Risk	416	425	-	GGAAACAAGA	7.63e-05	0.563	0.6789	0.2643	0.4146	0.0182785
FLI1::FOXI1	MA1950.2	MA1950.2.FLI1::FOXI1	Human papillomavirus type 84	AF293960.1	Low Risk	400	410	-	TACGCAGGATG	8.64e-05	0.338	1.1767	0.3453	0.8314	4.36412e-05
FLI1::FOXI1	MA1950.2	MA1950.2.FLI1::FOXI1	Human papillomavirus type 91	AF419318.1	Low Risk	210	220	-	AAAACAGGAAA	7.45e-06	0.156	1.1767	0.3453	0.8314	4.36412e-05
FLI1::FOXI1	MA1950.2	MA1950.2.FLI1::FOXI1	Human papillomavirus type 89	AF436128.1	Low Risk	427	437	-	TACGCAGGAAG	4.46e-05	0.277	1.1767	0.3453	0.8314	4.36412e-05
FLI1::FOXI1	MA1950.2	MA1950.2.FLI1::FOXI1	Human papillomavirus type 74	AF436130.1	Low Risk	219	229	-	AAAACAGGACA	7.99e-05	0.335	1.1767	0.3453	0.8314	4.36412e-05
FLI1::FOXI1	MA1950.2	MA1950.2.FLI1::FOXI1	Human papillomavirus type 74	AF436130.1	Low Risk	495	505	-	TAAACAGGCAG	2.93e-05	0.242	1.1767	0.3453	0.8314	4.36412e-05
FLI1::FOXI1	MA1950.2	MA1950.2.FLI1::FOXI1	Human papillomavirus type 87	AJ400628.2	Low Risk	406	416	-	TAGGCAGGATG	9.3e-05	0.358	1.1767	0.3453	0.8314	4.36412e-05
FLI1::FOXI1	MA1950.2	MA1950.2.FLI1::FOXI1	Human papillomavirus type 43	AJ620205.1	Low Risk	251	261	-	AACACAGGAAA	4.46e-05	0.277	1.1767	0.3453	0.8314	4.36412e-05
FLI1::FOXI1	MA1950.2	MA1950.2.FLI1::FOXI1	Human papillomavirus type 114	GQ244463.1	Low Risk	314	324	-	CCTACAGGAAA	7.76e-05	0.332	1.1767	0.3453	0.8314	4.36412e-05
FLI1::FOXI1	MA1950.2	MA1950.2.FLI1::FOXI1	Human papillomavirus type 114	GQ244463.1	Low Risk	477	487	-	TACACAGGATG	1.24e-05	0.178	1.1767	0.3453	0.8314	4.36412e-05
FLI1::FOXI1	MA1950.2	MA1950.2.FLI1::FOXI1	Human papillomavirus type 138	HM999990.1	Low Risk	376	386	+	TAAACCGGAGG	6.83e-05	0.303	1.1767	0.3453	0.8314	4.36412e-05
FLI1::FOXI1	MA1950.2	MA1950.2.FLI1::FOXI1	Human papillomavirus type 142	HM999994.1	Low Risk	186	196	-	CAAACAGGAGG	5.1e-05	0.277	1.1767	0.3453	0.8314	4.36412e-05
FLI1::FOXI1	MA1950.2	MA1950.2.FLI1::FOXI1	Human papillomavirus type 145	HM999997.1	Low Risk	368	378	+	TGAACAGGAAC	5.76e-05	0.277	1.1767	0.3453	0.8314	4.36412e-05
FLI1::FOXI1	MA1950.2	MA1950.2.FLI1::FOXI1	Human papillomavirus type 147	HM999999.1	Low Risk	366	376	-	TATACAGGAAA	1.65e-05	0.224	1.1767	0.3453	0.8314	4.36412e-05
FLI1::FOXI1	MA1950.2	MA1950.2.FLI1::FOXI1	Human papillomavirus type 153	JN171845.1	Low Risk	162	172	+	TAAACAGGATA	3.09e-06	0.156	1.1767	0.3453	0.8314	4.36412e-05
FLI1::FOXI1	MA1950.2	MA1950.2.FLI1::FOXI1	Human papillomavirus type 169	JX413105.1	Low Risk	19	29	-	TAAACAGGACA	2.25e-05	0.224	1.1767	0.3453	0.8314	4.36412e-05
FLI1::FOXI1	MA1950.2	MA1950.2.FLI1::FOXI1	Human papillomavirus type 171	KF006398.1	Low Risk	19	29	-	TAAACAGGACA	2.25e-05	0.224	1.1767	0.3453	0.8314	4.36412e-05
FLI1::FOXI1	MA1950.2	MA1950.2.FLI1::FOXI1	Human papillomavirus type 61	KF436857.1	Low Risk	462	472	-	TAAACAGGATG	1.27e-06	0.156	1.1767	0.3453	0.8314	4.36412e-05
FLI1::FOXI1	MA1950.2	MA1950.2.FLI1::FOXI1	Human papillomavirus type 213	MF509818.1	Low Risk	85	95	-	GAAACAGGATA	1.16e-05	0.178	1.1767	0.3453	0.8314	4.36412e-05
FLI1::FOXI1	MA1950.2	MA1950.2.FLI1::FOXI1	Human papillomavirus type 219	MH172376.1	Low Risk	93	103	-	GAAACAGGATG	5.78e-06	0.156	1.1767	0.3453	0.8314	4.36412e-05
FLI1::FOXI1	MA1950.2	MA1950.2.FLI1::FOXI1	Human papillomavirus type 231	MH777370.2	Low Risk	210	220	-	TCAGCAGGAAG	2.09e-05	0.224	1.1767	0.3453	0.8314	4.36412e-05
FLI1::FOXI1	MA1950.2	MA1950.2.FLI1::FOXI1	Human papillomavirus type 1	NC_001356.1	Low Risk	263	273	-	CTAACAGGAAA	4.04e-05	0.277	1.1767	0.3453	0.8314	4.36412e-05
FLI1::FOXI1	MA1950.2	MA1950.2.FLI1::FOXI1	Human papillomavirus type 1	NC_001356.1	Low Risk	615	625	+	CCTACAGGATG	8.26e-05	0.338	1.1767	0.3453	0.8314	4.36412e-05
FLI1::FOXI1	MA1950.2	MA1950.2.FLI1::FOXI1	Human papillomavirus type 4	NC_001457.1	Low Risk	502	512	+	ATAACCGGAAG	9.7e-05	0.361	1.1767	0.3453	0.8314	4.36412e-05
FLI1::FOXI1	MA1950.2	MA1950.2.FLI1::FOXI1	Human papillomavirus type 63	NC_001458.1	Low Risk	235	245	+	CAAACAGGATA	9.6e-06	0.158	1.1767	0.3453	0.8314	4.36412e-05
FLI1::FOXI1	MA1950.2	MA1950.2.FLI1::FOXI1	Human papillomavirus type 32	NC_001586.1	Low Risk	6	16	-	CACACAGGAAA	2.53e-05	0.224	1.1767	0.3453	0.8314	4.36412e-05
FLI1::FOXI1	MA1950.2	MA1950.2.FLI1::FOXI1	Human papillomavirus type 54	NC_001676.1	Low Risk	139	149	-	AATACAGGAAA	6.35e-05	0.293	1.1767	0.3453	0.8314	4.36412e-05
FLI1::FOXI1	MA1950.2	MA1950.2.FLI1::FOXI1	Human papillomavirus type 112	NC_012486.1	Low Risk	270	280	+	AAGACAGGAAA	4.88e-05	0.277	1.1767	0.3453	0.8314	4.36412e-05
FLI1::FOXI1	MA1950.2	MA1950.2.FLI1::FOXI1	Human papillomavirus type 126	NC_016157.1	Low Risk	33	43	-	CCAACAGGATA	2.33e-05	0.224	1.1767	0.3453	0.8314	4.36412e-05
FLI1::FOXI1	MA1950.2	MA1950.2.FLI1::FOXI1	Human papillomavirus type 156	NC_033781.1	Low Risk	467	477	-	TGCACAGGAAA	4.61e-05	0.277	1.1767	0.3453	0.8314	4.36412e-05
FLI1::FOXI1	MA1950.2	MA1950.2.FLI1::FOXI1	Human papillomavirus type 161	NC_038522.1	Low Risk	187	197	-	GAAGCAGGATA	8.47e-05	0.338	1.1767	0.3453	0.8314	4.36412e-05
FLI1::FOXI1	MA1950.2	MA1950.2.FLI1::FOXI1	Human papillomavirus type 184	NC_038914.1	Low Risk	328	338	-	TGCACAGGAAA	4.61e-05	0.277	1.1767	0.3453	0.8314	4.36412e-05
FLI1::FOXI1	MA1950.2	MA1950.2.FLI1::FOXI1	Human papillomavirus type 187	NC_039086.1	Low Risk	197	207	+	CAGACAGGAAA	2.8e-05	0.24	1.1767	0.3453	0.8314	4.36412e-05
FLI1::FOXI1	MA1950.2	MA1950.2.FLI1::FOXI1	Human papillomavirus type 203	NC_040640.1	Low Risk	197	207	-	CAAACAGGATA	9.6e-06	0.158	1.1767	0.3453	0.8314	4.36412e-05
FLI1::FOXI1	MA1950.2	MA1950.2.FLI1::FOXI1	Human papillomavirus type 24	U31782.1	Low Risk	382	392	+	TAAAAAGGAAG	7.26e-05	0.316	1.1767	0.3453	0.8314	4.36412e-05
FLI1::FOXI1	MA1950.2	MA1950.2.FLI1::FOXI1	Human papillomavirus type 57	X55965.1	Low Risk	465	475	-	AACACAGGAAG	2.39e-05	0.224	1.1767	0.3453	0.8314	4.36412e-05
FLI1::FOXI1	MA1950.2	MA1950.2.FLI1::FOXI1	Human papillomavirus type 65	X70829.1	Low Risk	476	486	+	ATAACCGGAAG	9.7e-05	0.361	1.1767	0.3453	0.8314	4.36412e-05
FLI1::FOXI1	MA1950.2	MA1950.2.FLI1::FOXI1	Human papillomavirus type 72	X94164.1	Low Risk	408	418	-	GAAACAGGATG	5.78e-06	0.156	1.1767	0.3453	0.8314	4.36412e-05
FLI1::FOXI1	MA1950.2	MA1950.2.FLI1::FOXI1	Human papillomavirus type 67	D21208.1	High_Risk	98	108	-	AAAACAGGAAA	7.45e-06	0.156	1.1767	0.3453	0.8314	4.36412e-05
FLI1::FOXI1	MA1950.2	MA1950.2.FLI1::FOXI1	Human papillomavirus type 58	D90400.1	High_Risk	135	145	-	GAAACAGGAAA	4.98e-06	0.156	1.1767	0.3453	0.8314	4.36412e-05
FLI1::FOXI1	MA1950.2	MA1950.2.FLI1::FOXI1	Human papillomavirus type 97	DQ080080.1	High_Risk	130	140	-	CATACAGGAAA	3.63e-05	0.277	1.1767	0.3453	0.8314	4.36412e-05
FLI1::FOXI1	MA1950.2	MA1950.2.FLI1::FOXI1	Human papillomavirus type 97	DQ080080.1	High_Risk	481	491	-	TGGACAGGAAA	5.1e-05	0.277	1.1767	0.3453	0.8314	4.36412e-05
FLI1::FOXI1	MA1950.2	MA1950.2.FLI1::FOXI1	Human papillomavirus type 66	EF177185.1	High_Risk	228	238	-	TAAACAGTAAG	9.9e-05	0.363	1.1767	0.3453	0.8314	4.36412e-05
FLI1::FOXI1	MA1950.2	MA1950.2.FLI1::FOXI1	Human papillomavirus type 66	EF177185.1	High_Risk	409	419	-	ACAACAGGAAA	2.09e-05	0.224	1.1767	0.3453	0.8314	4.36412e-05
FLI1::FOXI1	MA1950.2	MA1950.2.FLI1::FOXI1	Human papillomavirus type 68	FR751039.1	High_Risk	469	479	-	TGGACAGGATG	5.64e-05	0.277	1.1767	0.3453	0.8314	4.36412e-05
FLI1::FOXI1	MA1950.2	MA1950.2.FLI1::FOXI1	Human papillomavirus type 39	KC470236.1	High_Risk	486	496	-	TGGACAGGATG	5.64e-05	0.277	1.1767	0.3453	0.8314	4.36412e-05
FLI1::FOXI1	MA1950.2	MA1950.2.FLI1::FOXI1	Human papillomavirus type 18	NC_001357.1	High_Risk	480	490	-	TGGACAGGAAA	5.1e-05	0.277	1.1767	0.3453	0.8314	4.36412e-05
FLI1::FOXI1	MA1950.2	MA1950.2.FLI1::FOXI1	Human papillomavirus type 16	NC_001526.4	High_Risk	235	245	-	AAAACAGGATG	8.67e-06	0.158	1.1767	0.3453	0.8314	4.36412e-05
FLI1::FOXI1	MA1950.2	MA1950.2.FLI1::FOXI1	Human papillomavirus type 16	NC_001526.4	High_Risk	381	391	-	CAAGCAGGAAA	3.57e-05	0.277	1.1767	0.3453	0.8314	4.36412e-05
FLI1::FOXI1	MA1950.2	MA1950.2.FLI1::FOXI1	Human papillomavirus type 26	NC_001583.1	High_Risk	131	141	-	CAAACAGGAAA	3.67e-06	0.156	1.1767	0.3453	0.8314	4.36412e-05
FLI1::FOXI1	MA1950.2	MA1950.2.FLI1::FOXI1	Human papillomavirus type 34	NC_001587.1	High_Risk	407	417	-	TAAGCAGGAAG	7.45e-06	0.156	1.1767	0.3453	0.8314	4.36412e-05
FLI1::FOXI1	MA1950.2	MA1950.2.FLI1::FOXI1	Human papillomavirus type 53	NC_001593.1	High_Risk	439	449	-	AACACAGGAAA	4.46e-05	0.277	1.1767	0.3453	0.8314	4.36412e-05
FLI1::FOXI1	MA1950.2	MA1950.2.FLI1::FOXI1	Human papillomavirus type 85	NC_034616.1	High_Risk	199	209	-	TACACAGGATA	2.49e-05	0.224	1.1767	0.3453	0.8314	4.36412e-05
FLI1::FOXI1	MA1950.2	MA1950.2.FLI1::FOXI1	Human papillomavirus type 85	NC_034616.1	High_Risk	208	218	-	CACACAGGATA	5.1e-05	0.277	1.1767	0.3453	0.8314	4.36412e-05
FLI1::FOXI1	MA1950.2	MA1950.2.FLI1::FOXI1	Human papillomavirus type 85	NC_034616.1	High_Risk	458	468	-	TGGACAGGATG	5.64e-05	0.277	1.1767	0.3453	0.8314	4.36412e-05
FLI1::FOXI1	MA1950.2	MA1950.2.FLI1::FOXI1	Human papillomavirus type 31	NC_075191.1	High_Risk	521	531	-	TAGGCAGGAAA	8.64e-05	0.338	1.1767	0.3453	0.8314	4.36412e-05
FLI1::FOXI1	MA1950.2	MA1950.2.FLI1::FOXI1	Human papillomavirus type 33	NC_075233.1	High_Risk	172	182	-	CAAACAGGAAA	3.67e-06	0.156	1.1767	0.3453	0.8314	4.36412e-05
FLI1::FOXI1	MA1950.2	MA1950.2.FLI1::FOXI1	Human papillomavirus type 33	NC_075233.1	High_Risk	745	755	-	TAAACAGGTAG	6.83e-05	0.303	1.1767	0.3453	0.8314	4.36412e-05
FLI1::FOXI1	MA1950.2	MA1950.2.FLI1::FOXI1	Human papillomavirus type 45	NC_075269.1	High_Risk	253	263	-	AATACAGGAAA	6.35e-05	0.293	1.1767	0.3453	0.8314	4.36412e-05
FLI1::FOXI1	MA1950.2	MA1950.2.FLI1::FOXI1	Human papillomavirus type 45	NC_075269.1	High_Risk	465	475	-	TGGACAGGAAA	5.1e-05	0.277	1.1767	0.3453	0.8314	4.36412e-05
FLI1::FOXI1	MA1950.2	MA1950.2.FLI1::FOXI1	Human papillomavirus type 69	OP971051.1	High_Risk	79	89	-	CACACAGGAAA	2.53e-05	0.224	1.1767	0.3453	0.8314	4.36412e-05
FLI1::FOXI1	MA1950.2	MA1950.2.FLI1::FOXI1	Human papillomavirus type 69	OP971051.1	High_Risk	121	131	-	CAAACAGGAAA	3.67e-06	0.156	1.1767	0.3453	0.8314	4.36412e-05
FLI1::FOXI1	MA1950.2	MA1950.2.FLI1::FOXI1	Human papillomavirus type 70	U21941.1	High_Risk	562	572	-	TGGACAGGATG	5.64e-05	0.277	1.1767	0.3453	0.8314	4.36412e-05
FLI1::FOXI1	MA1950.2	MA1950.2.FLI1::FOXI1	Human papillomavirus type 59	X77858.1	High_Risk	479	489	-	TGGACAGGATG	5.64e-05	0.277	1.1767	0.3453	0.8314	4.36412e-05
FOXD3	MA0041.3	MA0041.3.FOXD3	Human papillomavirus type 84	AF293960.1	Low Risk	9	22	-	ACACCAAACAAACA	7.83e-05	0.225	1.3201	0.7761	0.544	0.0451718
FOXD3	MA0041.3	MA0041.3.FOXD3	Human papillomavirus type 84	AF293960.1	Low Risk	30	43	-	ACACCAAACAAACA	7.83e-05	0.225	1.3201	0.7761	0.544	0.0451718
FOXD3	MA0041.3	MA0041.3.FOXD3	Human papillomavirus type 91	AF419318.1	Low Risk	66	79	-	TACATAAATACACA	5.39e-05	0.205	1.3201	0.7761	0.544	0.0451718
FOXD3	MA0041.3	MA0041.3.FOXD3	Human papillomavirus type 87	AJ400628.2	Low Risk	64	77	-	TATACAAACAAACA	5.43e-06	0.0876	1.3201	0.7761	0.544	0.0451718
FOXD3	MA0041.3	MA0041.3.FOXD3	Human papillomavirus type 81	AJ620209.1	Low Risk	6	19	-	AGCACAAACAAGCA	8.62e-05	0.225	1.3201	0.7761	0.544	0.0451718
FOXD3	MA0041.3	MA0041.3.FOXD3	Human papillomavirus type 81	AJ620209.1	Low Risk	234	247	-	TAAACAAACACACA	8.32e-05	0.225	1.3201	0.7761	0.544	0.0451718
FOXD3	MA0041.3	MA0041.3.FOXD3	Human papillomavirus type 81	AJ620209.1	Low Risk	238	251	-	CACATAAACAAACA	2.25e-05	0.178	1.3201	0.7761	0.544	0.0451718
FOXD3	MA0041.3	MA0041.3.FOXD3	Human papillomavirus type 94	AJ620211.1	Low Risk	126	139	+	TGTGTAAATAAAGT	7.9e-05	0.225	1.3201	0.7761	0.544	0.0451718
FOXD3	MA0041.3	MA0041.3.FOXD3	Human papillomavirus type 106	DQ080082.1	Low Risk	144	157	-	CATGCACACAAACA	9.98e-05	0.228	1.3201	0.7761	0.544	0.0451718
FOXD3	MA0041.3	MA0041.3.FOXD3	Human papillomavirus type 111	EU410349.1	Low Risk	353	366	+	TACATAAATATACA	8.83e-05	0.225	1.3201	0.7761	0.544	0.0451718
FOXD3	MA0041.3	MA0041.3.FOXD3	Human papillomavirus type 115	FJ947080.1	Low Risk	340	353	-	TATACAAATATACA	7.7e-05	0.225	1.3201	0.7761	0.544	0.0451718
FOXD3	MA0041.3	MA0041.3.FOXD3	Human papillomavirus type 99	FM955838.1	Low Risk	54	67	-	AGAGTAAACAAACA	1e-06	0.0377	1.3201	0.7761	0.544	0.0451718
FOXD3	MA0041.3	MA0041.3.FOXD3	Human papillomavirus type 99	FM955838.1	Low Risk	411	424	+	TAAATAAATAAATA	3.64e-05	0.183	1.3201	0.7761	0.544	0.0451718
FOXD3	MA0041.3	MA0041.3.FOXD3	Human papillomavirus type 113	FM955842.1	Low Risk	353	366	+	TACATAAATATACA	8.83e-05	0.225	1.3201	0.7761	0.544	0.0451718
FOXD3	MA0041.3	MA0041.3.FOXD3	Human papillomavirus type 119	GQ845441.1	Low Risk	461	474	-	TGTGTAAATAAAAA	4.42e-05	0.204	1.3201	0.7761	0.544	0.0451718
FOXD3	MA0041.3	MA0041.3.FOXD3	Human papillomavirus type 122	GQ845444.1	Low Risk	353	366	+	TACATAAATATACA	8.83e-05	0.225	1.3201	0.7761	0.544	0.0451718
FOXD3	MA0041.3	MA0041.3.FOXD3	Human papillomavirus type 174	HF930491.1	Low Risk	26	39	-	TGAGTAAATAACCT	3.08e-05	0.183	1.3201	0.7761	0.544	0.0451718
FOXD3	MA0041.3	MA0041.3.FOXD3	Human papillomavirus type 127	HM011570.1	Low Risk	89	102	-	TGAGTCAGTAAACA	9.27e-05	0.225	1.3201	0.7761	0.544	0.0451718
FOXD3	MA0041.3	MA0041.3.FOXD3	Human papillomavirus type 143	HM999995.1	Low Risk	399	412	+	TGTATAAATAAATA	6.47e-05	0.211	1.3201	0.7761	0.544	0.0451718
FOXD3	MA0041.3	MA0041.3.FOXD3	Human papillomavirus type 143	HM999995.1	Low Risk	403	416	+	TAAATAAATAAATA	3.64e-05	0.183	1.3201	0.7761	0.544	0.0451718
FOXD3	MA0041.3	MA0041.3.FOXD3	Human papillomavirus type 143	HM999995.1	Low Risk	407	420	+	TAAATAAATAAATA	3.64e-05	0.183	1.3201	0.7761	0.544	0.0451718
FOXD3	MA0041.3	MA0041.3.FOXD3	Human papillomavirus type 145	HM999997.1	Low Risk	285	298	-	GGGATAAACAAACA	6.53e-05	0.211	1.3201	0.7761	0.544	0.0451718
FOXD3	MA0041.3	MA0041.3.FOXD3	Human papillomavirus type 36	JF304769.1	Low Risk	52	65	-	AGAGTAAACAAACA	1e-06	0.0377	1.3201	0.7761	0.544	0.0451718
FOXD3	MA0041.3	MA0041.3.FOXD3	Human papillomavirus type 36	JF304769.1	Low Risk	412	425	+	AGTATAAATAAATA	6.42e-05	0.211	1.3201	0.7761	0.544	0.0451718
FOXD3	MA0041.3	MA0041.3.FOXD3	Human papillomavirus type 153	JN171845.1	Low Risk	86	99	+	ATAATAAATAAACT	6.19e-05	0.211	1.3201	0.7761	0.544	0.0451718
FOXD3	MA0041.3	MA0041.3.FOXD3	Human papillomavirus type 17	JN211195.1	Low Risk	19	32	+	TAAACAAATAAACC	1.26e-05	0.132	1.3201	0.7761	0.544	0.0451718
FOXD3	MA0041.3	MA0041.3.FOXD3	Human papillomavirus type 169	JX413105.1	Low Risk	129	142	-	ATAGTAAATAAACT	1.45e-05	0.142	1.3201	0.7761	0.544	0.0451718
FOXD3	MA0041.3	MA0041.3.FOXD3	Human papillomavirus type 170	JX413110.1	Low Risk	274	287	+	TCTGCAAACAAACA	8.78e-06	0.117	1.3201	0.7761	0.544	0.0451718
FOXD3	MA0041.3	MA0041.3.FOXD3	Human papillomavirus type 61	KF436857.1	Low Risk	249	262	-	TGCAACAATAAACA	4e-05	0.194	1.3201	0.7761	0.544	0.0451718
FOXD3	MA0041.3	MA0041.3.FOXD3	Human papillomavirus type 197	KM085343.1	Low Risk	120	133	-	TGAGTCAGTAAACA	9.27e-05	0.225	1.3201	0.7761	0.544	0.0451718
FOXD3	MA0041.3	MA0041.3.FOXD3	Human papillomavirus type 182	KR816170.1	Low Risk	18	31	+	TAAACAAATAAACC	1.26e-05	0.132	1.3201	0.7761	0.544	0.0451718
FOXD3	MA0041.3	MA0041.3.FOXD3	Human papillomavirus type 186	KR816173.1	Low Risk	261	274	+	CAAGTAAACACACA	6.26e-05	0.211	1.3201	0.7761	0.544	0.0451718
FOXD3	MA0041.3	MA0041.3.FOXD3	Human papillomavirus type 190	KR816177.1	Low Risk	66	79	+	TGTGAAAATAAATT	9.37e-05	0.225	1.3201	0.7761	0.544	0.0451718
FOXD3	MA0041.3	MA0041.3.FOXD3	Human papillomavirus type 209	KY242583.1	Low Risk	261	274	-	GCAGAAAACAAACA	8.43e-05	0.225	1.3201	0.7761	0.544	0.0451718
FOXD3	MA0041.3	MA0041.3.FOXD3	Human papillomavirus type 47	M32305.1	Low Risk	417	430	+	TATATAAATAAATA	4.18e-05	0.197	1.3201	0.7761	0.544	0.0451718
FOXD3	MA0041.3	MA0041.3.FOXD3	Human papillomavirus type 47	M32305.1	Low Risk	421	434	+	TAAATAAATAAATA	3.64e-05	0.183	1.3201	0.7761	0.544	0.0451718
FOXD3	MA0041.3	MA0041.3.FOXD3	Human papillomavirus type 206	MH777347.2	Low Risk	79	92	-	TGAGTCAATAACCA	3.53e-05	0.183	1.3201	0.7761	0.544	0.0451718
FOXD3	MA0041.3	MA0041.3.FOXD3	Human papillomavirus type 227	MH777366.1	Low Risk	112	125	-	TGAGTCAGTAAACA	9.27e-05	0.225	1.3201	0.7761	0.544	0.0451718
FOXD3	MA0041.3	MA0041.3.FOXD3	Human papillomavirus type 231	MH777370.2	Low Risk	4	17	-	TATATAAATAAGCA	2.29e-05	0.178	1.3201	0.7761	0.544	0.0451718
FOXD3	MA0041.3	MA0041.3.FOXD3	Human papillomavirus type 4	NC_001457.1	Low Risk	219	232	-	TATGCAAATAATTA	6.69e-05	0.213	1.3201	0.7761	0.544	0.0451718
FOXD3	MA0041.3	MA0041.3.FOXD3	Human papillomavirus type 10	NC_001576.1	Low Risk	131	144	+	TGTGTAAATAAAGT	7.9e-05	0.225	1.3201	0.7761	0.544	0.0451718
FOXD3	MA0041.3	MA0041.3.FOXD3	Human papillomavirus type 7	NC_001595.1	Low Risk	84	97	-	TATACAAACACACA	9.37e-05	0.225	1.3201	0.7761	0.544	0.0451718
FOXD3	MA0041.3	MA0041.3.FOXD3	Human papillomavirus type 90	NC_004104.1	Low Risk	116	129	-	CATGCACACAAACA	9.98e-05	0.228	1.3201	0.7761	0.544	0.0451718
FOXD3	MA0041.3	MA0041.3.FOXD3	Human papillomavirus type 112	NC_012486.1	Low Risk	391	404	+	AGTGTATATAAACA	5.23e-05	0.205	1.3201	0.7761	0.544	0.0451718
FOXD3	MA0041.3	MA0041.3.FOXD3	Human papillomavirus type 116	NC_013035.1	Low Risk	102	115	-	ACAGTAAATAAATA	5.23e-05	0.205	1.3201	0.7761	0.544	0.0451718
FOXD3	MA0041.3	MA0041.3.FOXD3	Human papillomavirus type 128	NC_014952.1	Low Risk	267	280	+	CCAGCAAATAACCA	9.88e-05	0.228	1.3201	0.7761	0.544	0.0451718
FOXD3	MA0041.3	MA0041.3.FOXD3	Human papillomavirus type 129	NC_014953.1	Low Risk	142	155	+	TACACAAATAAATA	4.84e-05	0.205	1.3201	0.7761	0.544	0.0451718
FOXD3	MA0041.3	MA0041.3.FOXD3	Human papillomavirus type 132	NC_014955.1	Low Risk	79	92	-	TGAGTCAATAACCA	3.53e-05	0.183	1.3201	0.7761	0.544	0.0451718
FOXD3	MA0041.3	MA0041.3.FOXD3	Human papillomavirus type 136	NC_017994.1	Low Risk	25	38	+	TGTGAAAATAAGCT	5.44e-05	0.205	1.3201	0.7761	0.544	0.0451718
FOXD3	MA0041.3	MA0041.3.FOXD3	Human papillomavirus type 137	NC_017995.1	Low Risk	293	306	+	TGAGTCAACAATCA	5.33e-05	0.205	1.3201	0.7761	0.544	0.0451718
FOXD3	MA0041.3	MA0041.3.FOXD3	Human papillomavirus type 166	NC_019023.1	Low Risk	47	60	-	GCAGCAAATAAACA	2.14e-05	0.178	1.3201	0.7761	0.544	0.0451718
FOXD3	MA0041.3	MA0041.3.FOXD3	Human papillomavirus type 154	NC_021483.1	Low Risk	71	84	-	TGAGTCAATAATCA	2.51e-05	0.183	1.3201	0.7761	0.544	0.0451718
FOXD3	MA0041.3	MA0041.3.FOXD3	Human papillomavirus type 154	NC_021483.1	Low Risk	87	100	-	TAAATCAACAAACT	6.47e-05	0.211	1.3201	0.7761	0.544	0.0451718
FOXD3	MA0041.3	MA0041.3.FOXD3	Human papillomavirus type 154	NC_021483.1	Low Risk	91	104	-	CAAGTAAATCAACA	9.15e-05	0.225	1.3201	0.7761	0.544	0.0451718
FOXD3	MA0041.3	MA0041.3.FOXD3	Human papillomavirus type 154	NC_021483.1	Low Risk	112	125	-	TATGTAAATAAAAT	8.43e-05	0.225	1.3201	0.7761	0.544	0.0451718
FOXD3	MA0041.3	MA0041.3.FOXD3	Human papillomavirus type 179	NC_022095.1	Low Risk	160	173	+	CACACAAACAAACA	2.25e-05	0.178	1.3201	0.7761	0.544	0.0451718
FOXD3	MA0041.3	MA0041.3.FOXD3	Human papillomavirus type 178	NC_023891.1	Low Risk	29	42	-	TATCACAATAAACA	5.04e-05	0.205	1.3201	0.7761	0.544	0.0451718
FOXD3	MA0041.3	MA0041.3.FOXD3	Human papillomavirus type 201	NC_027528.1	Low Risk	157	170	+	TGTCAAAACAAACA	4.79e-05	0.205	1.3201	0.7761	0.544	0.0451718
FOXD3	MA0041.3	MA0041.3.FOXD3	Human papillomavirus type 172	NC_038523.1	Low Risk	128	141	+	TATATAAATAAACA	1.89e-06	0.0534	1.3201	0.7761	0.544	0.0451718
FOXD3	MA0041.3	MA0041.3.FOXD3	Human papillomavirus type 214	OP971056.1	Low Risk	148	161	+	TTGGCAAATAAACT	2.14e-05	0.178	1.3201	0.7761	0.544	0.0451718
FOXD3	MA0041.3	MA0041.3.FOXD3	Human papillomavirus type 20	U31778.1	Low Risk	53	66	-	AGAGTAAATAAACA	2.92e-07	0.033	1.3201	0.7761	0.544	0.0451718
FOXD3	MA0041.3	MA0041.3.FOXD3	Human papillomavirus type 21	U31779.1	Low Risk	53	66	-	AGAGTAAATAAACA	2.92e-07	0.033	1.3201	0.7761	0.544	0.0451718
FOXD3	MA0041.3	MA0041.3.FOXD3	Human papillomavirus type 37	U31786.1	Low Risk	18	31	+	TAAACAAATAAACC	1.26e-05	0.132	1.3201	0.7761	0.544	0.0451718
FOXD3	MA0041.3	MA0041.3.FOXD3	Human papillomavirus type 3	X74462.1	Low Risk	112	125	+	TGTGTCAATAAACT	1.28e-05	0.132	1.3201	0.7761	0.544	0.0451718
FOXD3	MA0041.3	MA0041.3.FOXD3	Human papillomavirus type 3	X74462.1	Low Risk	239	252	+	TGTGCACACAAACA	5.7e-05	0.21	1.3201	0.7761	0.544	0.0451718
FOXD3	MA0041.3	MA0041.3.FOXD3	Human papillomavirus type 12	X74466.1	Low Risk	52	65	-	AGAGTAAACAAACA	1e-06	0.0377	1.3201	0.7761	0.544	0.0451718
FOXD3	MA0041.3	MA0041.3.FOXD3	Human papillomavirus type 12	X74466.1	Low Risk	400	413	+	TAAATAAATAAATA	3.64e-05	0.183	1.3201	0.7761	0.544	0.0451718
FOXD3	MA0041.3	MA0041.3.FOXD3	Human papillomavirus type 12	X74466.1	Low Risk	404	417	+	TAAATAAATAAATA	3.64e-05	0.183	1.3201	0.7761	0.544	0.0451718
FOXD3	MA0041.3	MA0041.3.FOXD3	Human papillomavirus type 19	X74470.1	Low Risk	53	66	-	ATAGTAAATAAACA	3.63e-06	0.0841	1.3201	0.7761	0.544	0.0451718
FOXD3	MA0041.3	MA0041.3.FOXD3	Human papillomavirus type 25	X74471.1	Low Risk	53	66	-	AGCACAAATAAACA	4.47e-06	0.0841	1.3201	0.7761	0.544	0.0451718
FOXD3	MA0041.3	MA0041.3.FOXD3	Human papillomavirus type 80	Y15176.1	Low Risk	18	31	+	TAAACAAATAAACT	7.29e-06	0.103	1.3201	0.7761	0.544	0.0451718
FOXD3	MA0041.3	MA0041.3.FOXD3	Human papillomavirus type 67	D21208.1	High_Risk	13	26	-	AATACAAACACACA	9.27e-05	0.225	1.3201	0.7761	0.544	0.0451718
FOXD3	MA0041.3	MA0041.3.FOXD3	Human papillomavirus type 58	D90400.1	High_Risk	33	46	-	AAAACAAACAAACA	4.47e-06	0.0841	1.3201	0.7761	0.544	0.0451718
FOXD3	MA0041.3	MA0041.3.FOXD3	Human papillomavirus type 58	D90400.1	High_Risk	61	74	-	AACATAAACAAACA	6.43e-06	0.0969	1.3201	0.7761	0.544	0.0451718
FOXD3	MA0041.3	MA0041.3.FOXD3	Human papillomavirus type 58	D90400.1	High_Risk	104	117	-	CATGTACACAAACA	9.98e-05	0.228	1.3201	0.7761	0.544	0.0451718
FOXD3	MA0041.3	MA0041.3.FOXD3	Human papillomavirus type 97	DQ080080.1	High_Risk	194	207	-	AAAGTAAATAAATT	2.83e-05	0.183	1.3201	0.7761	0.544	0.0451718
FOXD3	MA0041.3	MA0041.3.FOXD3	Human papillomavirus type 13	DQ344807.1	High_Risk	31	44	-	AGTACAAACAAACG	3.32e-05	0.183	1.3201	0.7761	0.544	0.0451718
FOXD3	MA0041.3	MA0041.3.FOXD3	Human papillomavirus type 66	EF177185.1	High_Risk	60	73	-	AAAATACATAAACA	5.77e-05	0.21	1.3201	0.7761	0.544	0.0451718
FOXD3	MA0041.3	MA0041.3.FOXD3	Human papillomavirus type 39	KC470236.1	High_Risk	34	47	-	TAAGGAAACAAACA	3.15e-05	0.183	1.3201	0.7761	0.544	0.0451718
FOXD3	MA0041.3	MA0041.3.FOXD3	Human papillomavirus type 39	KC470236.1	High_Risk	86	99	-	TAAGGAAACAAACA	3.15e-05	0.183	1.3201	0.7761	0.544	0.0451718
FOXD3	MA0041.3	MA0041.3.FOXD3	Human papillomavirus type 82	KF436796.1	High_Risk	216	229	-	CATGCAAACACACA	7.12e-05	0.22	1.3201	0.7761	0.544	0.0451718
FOXD3	MA0041.3	MA0041.3.FOXD3	Human papillomavirus type 82	KF436796.1	High_Risk	477	490	-	TATGCCAATAAACA	1.55e-06	0.0501	1.3201	0.7761	0.544	0.0451718
FOXD3	MA0041.3	MA0041.3.FOXD3	Human papillomavirus type 18	NC_001357.1	High_Risk	565	578	-	AGTAAAAACAAACT	6.19e-05	0.211	1.3201	0.7761	0.544	0.0451718
FOXD3	MA0041.3	MA0041.3.FOXD3	Human papillomavirus type 16	NC_001526.4	High_Risk	159	172	+	AACATAAATAAACT	1.03e-05	0.129	1.3201	0.7761	0.544	0.0451718
FOXD3	MA0041.3	MA0041.3.FOXD3	Human papillomavirus type 5	NC_001531.1	High_Risk	54	67	-	AGAGTAAACAAACA	1e-06	0.0377	1.3201	0.7761	0.544	0.0451718
FOXD3	MA0041.3	MA0041.3.FOXD3	Human papillomavirus type 5	NC_001531.1	High_Risk	419	432	+	TACATAAATAAATA	4.84e-05	0.205	1.3201	0.7761	0.544	0.0451718
FOXD3	MA0041.3	MA0041.3.FOXD3	Human papillomavirus type 26	NC_001583.1	High_Risk	136	149	-	TATGCATACAAACA	7.03e-05	0.22	1.3201	0.7761	0.544	0.0451718
FOXD3	MA0041.3	MA0041.3.FOXD3	Human papillomavirus type 34	NC_001587.1	High_Risk	36	49	-	TATACAAACACACA	9.37e-05	0.225	1.3201	0.7761	0.544	0.0451718
FOXD3	MA0041.3	MA0041.3.FOXD3	Human papillomavirus type 34	NC_001587.1	High_Risk	67	80	-	TATACAAACACACA	9.37e-05	0.225	1.3201	0.7761	0.544	0.0451718
FOXD3	MA0041.3	MA0041.3.FOXD3	Human papillomavirus type 85	NC_034616.1	High_Risk	21	34	-	TAACAAAACAAACA	2.62e-05	0.183	1.3201	0.7761	0.544	0.0451718
FOXD3	MA0041.3	MA0041.3.FOXD3	Human papillomavirus type 31	NC_075191.1	High_Risk	586	599	-	TATTTAAACAAACA	4.99e-05	0.205	1.3201	0.7761	0.544	0.0451718
FOXD3	MA0041.3	MA0041.3.FOXD3	Human papillomavirus type 33	NC_075233.1	High_Risk	71	84	-	ACAAAAAACAAACA	6.33e-05	0.211	1.3201	0.7761	0.544	0.0451718
FOXD3	MA0041.3	MA0041.3.FOXD3	Human papillomavirus type 33	NC_075233.1	High_Risk	141	154	-	CATGCACACAAACA	9.98e-05	0.228	1.3201	0.7761	0.544	0.0451718
FOXD3	MA0041.3	MA0041.3.FOXD3	Human papillomavirus type 45	NC_075269.1	High_Risk	86	99	-	CACGCAAACAAACA	4.47e-06	0.0841	1.3201	0.7761	0.544	0.0451718
FOXD3	MA0041.3	MA0041.3.FOXD3	Human papillomavirus type 59	X77858.1	High_Risk	81	94	-	CAGACAAACAAACA	2.25e-05	0.178	1.3201	0.7761	0.544	0.0451718
FOXD3	MA0041.3	MA0041.3.FOXD3	Human papillomavirus type 59	X77858.1	High_Risk	102	115	-	AAAACAAATACACA	4.03e-05	0.194	1.3201	0.7761	0.544	0.0451718
FOXD3	MA0041.3	MA0041.3.FOXD3	Human papillomavirus type 73	X94165.1	High_Risk	50	63	-	ACAACAAACAAACA	3.4e-05	0.183	1.3201	0.7761	0.544	0.0451718
FOXD3	MA0041.3	MA0041.3.FOXD3	Human papillomavirus type 73	X94165.1	High_Risk	93	106	-	CATGTACATAAACA	4.94e-05	0.205	1.3201	0.7761	0.544	0.0451718
FOXD3	MA0041.3	MA0041.3.FOXD3	Human papillomavirus type 73	X94165.1	High_Risk	115	128	-	TATATAAACAAACA	5.43e-06	0.0876	1.3201	0.7761	0.544	0.0451718
FOXH1	MA0479.2	MA0479.2.FOXH1	Human papillomavirus type 83	AF151983.1	Low Risk	108	115	-	AATACACA	5.03e-05	0.43	0.4922	0.1431	0.3491	0.00229101
FOXH1	MA0479.2	MA0479.2.FOXH1	Human papillomavirus type 91	AF419318.1	Low Risk	34	41	-	AATACACA	5.03e-05	0.43	0.4922	0.1431	0.3491	0.00229101
FOXH1	MA0479.2	MA0479.2.FOXH1	Human papillomavirus type 91	AF419318.1	Low Risk	66	73	-	AATACACA	5.03e-05	0.43	0.4922	0.1431	0.3491	0.00229101
FOXH1	MA0479.2	MA0479.2.FOXH1	Human papillomavirus type 81	AJ620209.1	Low Risk	98	105	-	AATACACA	5.03e-05	0.43	0.4922	0.1431	0.3491	0.00229101
FOXH1	MA0479.2	MA0479.2.FOXH1	Human papillomavirus type 62	AY395706.1	Low Risk	222	229	-	AATACACA	5.03e-05	0.43	0.4922	0.1431	0.3491	0.00229101
FOXH1	MA0479.2	MA0479.2.FOXH1	Human papillomavirus type 114	GQ244463.1	Low Risk	68	75	-	AATACACA	5.03e-05	0.43	0.4922	0.1431	0.3491	0.00229101
FOXH1	MA0479.2	MA0479.2.FOXH1	Human papillomavirus type 61	KF436857.1	Low Risk	116	123	-	AATACACA	5.03e-05	0.43	0.4922	0.1431	0.3491	0.00229101
FOXH1	MA0479.2	MA0479.2.FOXH1	Human papillomavirus type 202	KP692116.1	Low Risk	535	542	+	AATACACA	5.03e-05	0.43	0.4922	0.1431	0.3491	0.00229101
FOXH1	MA0479.2	MA0479.2.FOXH1	Human papillomavirus type 47	M32305.1	Low Risk	441	448	-	AATACACA	5.03e-05	0.43	0.4922	0.1431	0.3491	0.00229101
FOXH1	MA0479.2	MA0479.2.FOXH1	Human papillomavirus type 225	MH777364.2	Low Risk	120	127	-	AATACACA	5.03e-05	0.43	0.4922	0.1431	0.3491	0.00229101
FOXH1	MA0479.2	MA0479.2.FOXH1	Human papillomavirus type 227	MH777366.1	Low Risk	520	527	+	AATCCACA	1.96e-05	0.43	0.4922	0.1431	0.3491	0.00229101
FOXH1	MA0479.2	MA0479.2.FOXH1	Human papillomavirus type 1	NC_001356.1	Low Risk	949	956	+	AATACACA	5.03e-05	0.43	0.4922	0.1431	0.3491	0.00229101
FOXH1	MA0479.2	MA0479.2.FOXH1	Human papillomavirus type 7	NC_001595.1	Low Risk	639	646	+	AATACACA	5.03e-05	0.43	0.4922	0.1431	0.3491	0.00229101
FOXH1	MA0479.2	MA0479.2.FOXH1	Human papillomavirus type 11	NC_075235.1	Low Risk	498	505	-	AATCCACA	1.96e-05	0.43	0.4922	0.1431	0.3491	0.00229101
FOXH1	MA0479.2	MA0479.2.FOXH1	Human papillomavirus type 40	OP971061.1	Low Risk	14	21	-	AATACACA	5.03e-05	0.43	0.4922	0.1431	0.3491	0.00229101
FOXH1	MA0479.2	MA0479.2.FOXH1	Human papillomavirus type 24	U31782.1	Low Risk	35	42	-	AATACACA	5.03e-05	0.43	0.4922	0.1431	0.3491	0.00229101
FOXH1	MA0479.2	MA0479.2.FOXH1	Human papillomavirus type 77	Y15175.1	Low Risk	54	61	-	AATACACA	5.03e-05	0.43	0.4922	0.1431	0.3491	0.00229101
FOXH1	MA0479.2	MA0479.2.FOXH1	Human papillomavirus type 58	D90400.1	High_Risk	169	176	-	AATACACA	5.03e-05	0.43	0.4922	0.1431	0.3491	0.00229101
FOXH1	MA0479.2	MA0479.2.FOXH1	Human papillomavirus type 56	EF177176.1	High_Risk	341	348	-	AATACACA	5.03e-05	0.43	0.4922	0.1431	0.3491	0.00229101
FOXH1	MA0479.2	MA0479.2.FOXH1	Human papillomavirus type 34	NC_001587.1	High_Risk	29	36	-	AATACACA	5.03e-05	0.43	0.4922	0.1431	0.3491	0.00229101
FOXH1	MA0479.2	MA0479.2.FOXH1	Human papillomavirus type 34	NC_001587.1	High_Risk	60	67	-	AATACACA	5.03e-05	0.43	0.4922	0.1431	0.3491	0.00229101
FOXH1	MA0479.2	MA0479.2.FOXH1	Human papillomavirus type 53	NC_001593.1	High_Risk	71	78	-	AATACACA	5.03e-05	0.43	0.4922	0.1431	0.3491	0.00229101
FOXH1	MA0479.2	MA0479.2.FOXH1	Human papillomavirus type 85	NC_034616.1	High_Risk	107	114	-	AATACACA	5.03e-05	0.43	0.4922	0.1431	0.3491	0.00229101
FOXH1	MA0479.2	MA0479.2.FOXH1	Human papillomavirus type 30	NC_038889.1	High_Risk	412	419	+	AATCCACT	6.98e-05	0.576	0.4922	0.1431	0.3491	0.00229101
FOXH1	MA0479.2	MA0479.2.FOXH1	Human papillomavirus type 33	NC_075233.1	High_Risk	205	212	-	AATACACA	5.03e-05	0.43	0.4922	0.1431	0.3491	0.00229101
FOXH1	MA0479.2	MA0479.2.FOXH1	Human papillomavirus type 45	NC_075269.1	High_Risk	227	234	-	AATACACA	5.03e-05	0.43	0.4922	0.1431	0.3491	0.00229101
FOXH1	MA0479.2	MA0479.2.FOXH1	Human papillomavirus type 70	U21941.1	High_Risk	19	26	-	AATACACA	5.03e-05	0.43	0.4922	0.1431	0.3491	0.00229101
FOXH1	MA0479.2	MA0479.2.FOXH1	Human papillomavirus type 59	X77858.1	High_Risk	102	109	-	AATACACA	5.03e-05	0.43	0.4922	0.1431	0.3491	0.00229101
FOXJ2::ELF1	MA1952.2	MA1952.2.FOXJ2::ELF1	Human papillomavirus type 89	AF436128.1	Low Risk	426	436	-	ACGCAGGAAGT	1.98e-05	0.301	0.5933	0.2445	0.3488	0.0194357
FOXJ2::ELF1	MA1952.2	MA1952.2.FOXJ2::ELF1	Human papillomavirus type 43	AJ620205.1	Low Risk	250	260	-	ACACAGGAAAA	3.45e-05	0.402	0.5933	0.2445	0.3488	0.0194357
FOXJ2::ELF1	MA1952.2	MA1952.2.FOXJ2::ELF1	Human papillomavirus type 95	AJ620210.1	Low Risk	476	486	+	TCACCGGAAGA	3.69e-05	0.402	0.5933	0.2445	0.3488	0.0194357
FOXJ2::ELF1	MA1952.2	MA1952.2.FOXJ2::ELF1	Human papillomavirus type 62	AY395706.1	Low Risk	417	427	-	ACGCAGGAAAT	8.86e-05	0.547	0.5933	0.2445	0.3488	0.0194357
FOXJ2::ELF1	MA1952.2	MA1952.2.FOXJ2::ELF1	Human papillomavirus type 114	GQ244463.1	Low Risk	313	323	-	CTACAGGAAAT	4.99e-05	0.461	0.5933	0.2445	0.3488	0.0194357
FOXJ2::ELF1	MA1952.2	MA1952.2.FOXJ2::ELF1	Human papillomavirus type 114	GQ244463.1	Low Risk	476	486	-	ACACAGGATGT	5.86e-05	0.483	0.5933	0.2445	0.3488	0.0194357
FOXJ2::ELF1	MA1952.2	MA1952.2.FOXJ2::ELF1	Human papillomavirus type 147	HM999999.1	Low Risk	365	375	-	ATACAGGAAAT	2.08e-05	0.301	0.5933	0.2445	0.3488	0.0194357
FOXJ2::ELF1	MA1952.2	MA1952.2.FOXJ2::ELF1	Human papillomavirus type 153	JN171845.1	Low Risk	163	173	+	AAACAGGATAT	8.68e-05	0.547	0.5933	0.2445	0.3488	0.0194357
FOXJ2::ELF1	MA1952.2	MA1952.2.FOXJ2::ELF1	Human papillomavirus type 61	KF436857.1	Low Risk	461	471	-	AAACAGGATGT	1.89e-05	0.301	0.5933	0.2445	0.3488	0.0194357
FOXJ2::ELF1	MA1952.2	MA1952.2.FOXJ2::ELF1	Human papillomavirus type 213	MF509818.1	Low Risk	84	94	-	AAACAGGATAT	8.68e-05	0.547	0.5933	0.2445	0.3488	0.0194357
FOXJ2::ELF1	MA1952.2	MA1952.2.FOXJ2::ELF1	Human papillomavirus type 216	MF509821.1	Low Risk	175	185	-	AAAAAGGAAGC	7e-05	0.506	0.5933	0.2445	0.3488	0.0194357
FOXJ2::ELF1	MA1952.2	MA1952.2.FOXJ2::ELF1	Human papillomavirus type 219	MH172376.1	Low Risk	92	102	-	AAACAGGATGT	1.89e-05	0.301	0.5933	0.2445	0.3488	0.0194357
FOXJ2::ELF1	MA1952.2	MA1952.2.FOXJ2::ELF1	Human papillomavirus type 231	MH777370.2	Low Risk	209	219	-	CAGCAGGAAGT	1.66e-05	0.301	0.5933	0.2445	0.3488	0.0194357
FOXJ2::ELF1	MA1952.2	MA1952.2.FOXJ2::ELF1	Human papillomavirus type 1	NC_001356.1	Low Risk	262	272	-	TAACAGGAAAA	6.19e-05	0.485	0.5933	0.2445	0.3488	0.0194357
FOXJ2::ELF1	MA1952.2	MA1952.2.FOXJ2::ELF1	Human papillomavirus type 4	NC_001457.1	Low Risk	503	513	+	TAACCGGAAGA	1.19e-05	0.301	0.5933	0.2445	0.3488	0.0194357
FOXJ2::ELF1	MA1952.2	MA1952.2.FOXJ2::ELF1	Human papillomavirus type 32	NC_001586.1	Low Risk	5	15	-	ACACAGGAAAA	3.45e-05	0.402	0.5933	0.2445	0.3488	0.0194357
FOXJ2::ELF1	MA1952.2	MA1952.2.FOXJ2::ELF1	Human papillomavirus type 54	NC_001676.1	Low Risk	138	148	-	ATACAGGAAAA	4.69e-05	0.457	0.5933	0.2445	0.3488	0.0194357
FOXJ2::ELF1	MA1952.2	MA1952.2.FOXJ2::ELF1	Human papillomavirus type 112	NC_012486.1	Low Risk	271	281	+	AGACAGGAAAA	9.01e-05	0.547	0.5933	0.2445	0.3488	0.0194357
FOXJ2::ELF1	MA1952.2	MA1952.2.FOXJ2::ELF1	Human papillomavirus type 144	NC_017997.1	Low Risk	323	333	+	CAAAAGGAAGT	6.66e-05	0.497	0.5933	0.2445	0.3488	0.0194357
FOXJ2::ELF1	MA1952.2	MA1952.2.FOXJ2::ELF1	Human papillomavirus type 167	NC_022892.1	Low Risk	450	460	+	ATACCAGAAGA	9.74e-05	0.577	0.5933	0.2445	0.3488	0.0194357
FOXJ2::ELF1	MA1952.2	MA1952.2.FOXJ2::ELF1	Human papillomavirus type 203	NC_040640.1	Low Risk	196	206	-	AAACAGGATAT	8.68e-05	0.547	0.5933	0.2445	0.3488	0.0194357
FOXJ2::ELF1	MA1952.2	MA1952.2.FOXJ2::ELF1	Human papillomavirus type 214	OP971056.1	Low Risk	159	169	-	TGACAGGAAGT	4.75e-05	0.457	0.5933	0.2445	0.3488	0.0194357
FOXJ2::ELF1	MA1952.2	MA1952.2.FOXJ2::ELF1	Human papillomavirus type 24	U31782.1	Low Risk	383	393	+	AAAAAGGAAGA	6.3e-05	0.485	0.5933	0.2445	0.3488	0.0194357
FOXJ2::ELF1	MA1952.2	MA1952.2.FOXJ2::ELF1	Human papillomavirus type 57	X55965.1	Low Risk	464	474	-	ACACAGGAAGA	6.17e-06	0.301	0.5933	0.2445	0.3488	0.0194357
FOXJ2::ELF1	MA1952.2	MA1952.2.FOXJ2::ELF1	Human papillomavirus type 65	X70829.1	Low Risk	477	487	+	TAACCGGAAGA	1.19e-05	0.301	0.5933	0.2445	0.3488	0.0194357
FOXJ2::ELF1	MA1952.2	MA1952.2.FOXJ2::ELF1	Human papillomavirus type 72	X94164.1	Low Risk	407	417	-	AAACAGGATGT	1.89e-05	0.301	0.5933	0.2445	0.3488	0.0194357
FOXJ2::ELF1	MA1952.2	MA1952.2.FOXJ2::ELF1	Human papillomavirus type 67	D21208.1	High_Risk	97	107	-	AAACAGGAAAT	3.92e-06	0.301	0.5933	0.2445	0.3488	0.0194357
FOXJ2::ELF1	MA1952.2	MA1952.2.FOXJ2::ELF1	Human papillomavirus type 58	D90400.1	High_Risk	134	144	-	AAACAGGAAAC	1.28e-05	0.301	0.5933	0.2445	0.3488	0.0194357
FOXJ2::ELF1	MA1952.2	MA1952.2.FOXJ2::ELF1	Human papillomavirus type 97	DQ080080.1	High_Risk	129	139	-	ATACAGGAAAC	5.33e-05	0.47	0.5933	0.2445	0.3488	0.0194357
FOXJ2::ELF1	MA1952.2	MA1952.2.FOXJ2::ELF1	Human papillomavirus type 66	EF177185.1	High_Risk	408	418	-	CAACAGGAAAC	3.12e-05	0.402	0.5933	0.2445	0.3488	0.0194357
FOXJ2::ELF1	MA1952.2	MA1952.2.FOXJ2::ELF1	Human papillomavirus type 16	NC_001526.4	High_Risk	234	244	-	AAACAGGATGT	1.89e-05	0.301	0.5933	0.2445	0.3488	0.0194357
FOXJ2::ELF1	MA1952.2	MA1952.2.FOXJ2::ELF1	Human papillomavirus type 16	NC_001526.4	High_Risk	380	390	-	AAGCAGGAAAC	7.84e-05	0.547	0.5933	0.2445	0.3488	0.0194357
FOXJ2::ELF1	MA1952.2	MA1952.2.FOXJ2::ELF1	Human papillomavirus type 26	NC_001583.1	High_Risk	130	140	-	AAACAGGAAAA	1.03e-05	0.301	0.5933	0.2445	0.3488	0.0194357
FOXJ2::ELF1	MA1952.2	MA1952.2.FOXJ2::ELF1	Human papillomavirus type 34	NC_001587.1	High_Risk	406	416	-	AAGCAGGAAGC	1.76e-05	0.301	0.5933	0.2445	0.3488	0.0194357
FOXJ2::ELF1	MA1952.2	MA1952.2.FOXJ2::ELF1	Human papillomavirus type 53	NC_001593.1	High_Risk	438	448	-	ACACAGGAAAC	3.82e-05	0.402	0.5933	0.2445	0.3488	0.0194357
FOXJ2::ELF1	MA1952.2	MA1952.2.FOXJ2::ELF1	Human papillomavirus type 33	NC_075233.1	High_Risk	171	181	-	AAACAGGAAAC	1.28e-05	0.301	0.5933	0.2445	0.3488	0.0194357
FOXJ2::ELF1	MA1952.2	MA1952.2.FOXJ2::ELF1	Human papillomavirus type 52	NC_075270.1	High_Risk	154	164	-	ATACAGGAACT	5.49e-05	0.47	0.5933	0.2445	0.3488	0.0194357
FOXJ2::ELF1	MA1952.2	MA1952.2.FOXJ2::ELF1	Human papillomavirus type 69	OP971051.1	High_Risk	78	88	-	ACACAGGAAAC	3.82e-05	0.402	0.5933	0.2445	0.3488	0.0194357
FOXJ2::ELF1	MA1952.2	MA1952.2.FOXJ2::ELF1	Human papillomavirus type 69	OP971051.1	High_Risk	120	130	-	AAACAGGAAAA	1.03e-05	0.301	0.5933	0.2445	0.3488	0.0194357
FOXO1::ELF1	MA1953.2	MA1953.2.FOXO1::ELF1	Human papillomavirus type 84	AF293960.1	Low Risk	399	411	-	CTACGCAGGATGT	7.61e-05	0.431	0.9072	0.2993	0.6079	0.00230514
FOXO1::ELF1	MA1953.2	MA1953.2.FOXO1::ELF1	Human papillomavirus type 91	AF419318.1	Low Risk	209	221	-	CAAAACAGGAAAG	2.4e-05	0.328	0.9072	0.2993	0.6079	0.00230514
FOXO1::ELF1	MA1953.2	MA1953.2.FOXO1::ELF1	Human papillomavirus type 89	AF436128.1	Low Risk	426	438	-	CTACGCAGGAAGT	2.57e-05	0.328	0.9072	0.2993	0.6079	0.00230514
FOXO1::ELF1	MA1953.2	MA1953.2.FOXO1::ELF1	Human papillomavirus type 74	AF436130.1	Low Risk	494	506	-	TTAAACAGGCAGA	7.61e-05	0.431	0.9072	0.2993	0.6079	0.00230514
FOXO1::ELF1	MA1953.2	MA1953.2.FOXO1::ELF1	Human papillomavirus type 43	AJ620205.1	Low Risk	250	262	-	AAACACAGGAAAA	6.78e-05	0.415	0.9072	0.2993	0.6079	0.00230514
FOXO1::ELF1	MA1953.2	MA1953.2.FOXO1::ELF1	Human papillomavirus type 114	GQ244463.1	Low Risk	476	488	-	CTACACAGGATGT	1.23e-05	0.31	0.9072	0.2993	0.6079	0.00230514
FOXO1::ELF1	MA1953.2	MA1953.2.FOXO1::ELF1	Human papillomavirus type 119	GQ845441.1	Low Risk	333	345	-	GCAAACAGCCAGT	6.35e-05	0.412	0.9072	0.2993	0.6079	0.00230514
FOXO1::ELF1	MA1953.2	MA1953.2.FOXO1::ELF1	Human papillomavirus type 127	HM011570.1	Low Risk	138	150	-	GACAACAGGAGAC	5.51e-05	0.412	0.9072	0.2993	0.6079	0.00230514
FOXO1::ELF1	MA1953.2	MA1953.2.FOXO1::ELF1	Human papillomavirus type 142	HM999994.1	Low Risk	185	197	-	ACAAACAGGAGGT	1.97e-05	0.328	0.9072	0.2993	0.6079	0.00230514
FOXO1::ELF1	MA1953.2	MA1953.2.FOXO1::ELF1	Human papillomavirus type 142	HM999994.1	Low Risk	405	417	-	GCAAACAGCCAGT	6.35e-05	0.412	0.9072	0.2993	0.6079	0.00230514
FOXO1::ELF1	MA1953.2	MA1953.2.FOXO1::ELF1	Human papillomavirus type 145	HM999997.1	Low Risk	367	379	+	ATGAACAGGAACT	9.98e-05	0.444	0.9072	0.2993	0.6079	0.00230514
FOXO1::ELF1	MA1953.2	MA1953.2.FOXO1::ELF1	Human papillomavirus type 147	HM999999.1	Low Risk	365	377	-	CTATACAGGAAAT	4.78e-05	0.412	0.9072	0.2993	0.6079	0.00230514
FOXO1::ELF1	MA1953.2	MA1953.2.FOXO1::ELF1	Human papillomavirus type 153	JN171845.1	Low Risk	161	173	+	TTAAACAGGATAT	4.68e-05	0.412	0.9072	0.2993	0.6079	0.00230514
FOXO1::ELF1	MA1953.2	MA1953.2.FOXO1::ELF1	Human papillomavirus type 169	JX413105.1	Low Risk	396	408	-	GCAAACAGCCAGT	6.35e-05	0.412	0.9072	0.2993	0.6079	0.00230514
FOXO1::ELF1	MA1953.2	MA1953.2.FOXO1::ELF1	Human papillomavirus type 61	KF436857.1	Low Risk	461	473	-	TTAAACAGGATGT	1.16e-05	0.31	0.9072	0.2993	0.6079	0.00230514
FOXO1::ELF1	MA1953.2	MA1953.2.FOXO1::ELF1	Human papillomavirus type 176	KR816167.1	Low Risk	327	339	-	GCAAACAGCCAGT	6.35e-05	0.412	0.9072	0.2993	0.6079	0.00230514
FOXO1::ELF1	MA1953.2	MA1953.2.FOXO1::ELF1	Human papillomavirus type 193	KR816180.1	Low Risk	110	122	+	CTCAACAAGATGT	8.07e-05	0.431	0.9072	0.2993	0.6079	0.00230514
FOXO1::ELF1	MA1953.2	MA1953.2.FOXO1::ELF1	Human papillomavirus type 158	KT698168.1	Low Risk	16	28	-	GTATGCAGGAAAT	8.35e-05	0.431	0.9072	0.2993	0.6079	0.00230514
FOXO1::ELF1	MA1953.2	MA1953.2.FOXO1::ELF1	Human papillomavirus type 219	MH172376.1	Low Risk	92	104	-	CGAAACAGGATGT	5.32e-06	0.242	0.9072	0.2993	0.6079	0.00230514
FOXO1::ELF1	MA1953.2	MA1953.2.FOXO1::ELF1	Human papillomavirus type 231	MH777370.2	Low Risk	209	221	-	ATCAGCAGGAAGT	2.46e-06	0.24	0.9072	0.2993	0.6079	0.00230514
FOXO1::ELF1	MA1953.2	MA1953.2.FOXO1::ELF1	Human papillomavirus type 1	NC_001356.1	Low Risk	614	626	+	ACCTACAGGATGT	7e-05	0.418	0.9072	0.2993	0.6079	0.00230514
FOXO1::ELF1	MA1953.2	MA1953.2.FOXO1::ELF1	Human papillomavirus type 32	NC_001586.1	Low Risk	5	17	-	ACACACAGGAAAA	8.47e-05	0.431	0.9072	0.2993	0.6079	0.00230514
FOXO1::ELF1	MA1953.2	MA1953.2.FOXO1::ELF1	Human papillomavirus type 60	NC_001693.1	Low Risk	256	268	+	GGAAACAGGCAAC	2.26e-05	0.328	0.9072	0.2993	0.6079	0.00230514
FOXO1::ELF1	MA1953.2	MA1953.2.FOXO1::ELF1	Human papillomavirus type 92	NC_004500.1	Low Risk	360	372	+	AAATACAGGCAGT	9.25e-05	0.444	0.9072	0.2993	0.6079	0.00230514
FOXO1::ELF1	MA1953.2	MA1953.2.FOXO1::ELF1	Human papillomavirus type 88	NC_010329.1	Low Risk	200	212	+	GTCAGCAGGCTGG	9.98e-05	0.444	0.9072	0.2993	0.6079	0.00230514
FOXO1::ELF1	MA1953.2	MA1953.2.FOXO1::ELF1	Human papillomavirus type 112	NC_012486.1	Low Risk	316	328	-	GCAAACAGCCAGT	6.35e-05	0.412	0.9072	0.2993	0.6079	0.00230514
FOXO1::ELF1	MA1953.2	MA1953.2.FOXO1::ELF1	Human papillomavirus type 128	NC_014952.1	Low Risk	7	19	+	GTCAGCAGAAAGT	9.51e-05	0.444	0.9072	0.2993	0.6079	0.00230514
FOXO1::ELF1	MA1953.2	MA1953.2.FOXO1::ELF1	Human papillomavirus type 28	U31783.1	Low Risk	20	32	-	AACAACAGGCAAA	8.74e-05	0.431	0.9072	0.2993	0.6079	0.00230514
FOXO1::ELF1	MA1953.2	MA1953.2.FOXO1::ELF1	Human papillomavirus type 28	U31783.1	Low Risk	136	148	-	AACAACAGGCAAA	8.74e-05	0.431	0.9072	0.2993	0.6079	0.00230514
FOXO1::ELF1	MA1953.2	MA1953.2.FOXO1::ELF1	Human papillomavirus type 57	X55965.1	Low Risk	464	476	-	CAACACAGGAAGA	3.04e-05	0.328	0.9072	0.2993	0.6079	0.00230514
FOXO1::ELF1	MA1953.2	MA1953.2.FOXO1::ELF1	Human papillomavirus type 72	X94164.1	Low Risk	407	419	-	TGAAACAGGATGT	3.04e-05	0.328	0.9072	0.2993	0.6079	0.00230514
FOXO1::ELF1	MA1953.2	MA1953.2.FOXO1::ELF1	Human papillomavirus type 67	D21208.1	High_Risk	97	109	-	AAAAACAGGAAAT	3.25e-06	0.24	0.9072	0.2993	0.6079	0.00230514
FOXO1::ELF1	MA1953.2	MA1953.2.FOXO1::ELF1	Human papillomavirus type 67	D21208.1	High_Risk	413	425	-	AGCAACAGCAAGT	2.21e-05	0.328	0.9072	0.2993	0.6079	0.00230514
FOXO1::ELF1	MA1953.2	MA1953.2.FOXO1::ELF1	Human papillomavirus type 58	D90400.1	High_Risk	134	146	-	AGAAACAGGAAAC	7.18e-06	0.262	0.9072	0.2993	0.6079	0.00230514
FOXO1::ELF1	MA1953.2	MA1953.2.FOXO1::ELF1	Human papillomavirus type 66	EF177185.1	High_Risk	408	420	-	TACAACAGGAAAC	6.21e-05	0.412	0.9072	0.2993	0.6079	0.00230514
FOXO1::ELF1	MA1953.2	MA1953.2.FOXO1::ELF1	Human papillomavirus type 66	EF177185.1	High_Risk	742	754	-	CACAACAGGCTGC	6.1e-05	0.412	0.9072	0.2993	0.6079	0.00230514
FOXO1::ELF1	MA1953.2	MA1953.2.FOXO1::ELF1	Human papillomavirus type 16	NC_001526.4	High_Risk	234	246	-	AAAAACAGGATGT	2.37e-06	0.24	0.9072	0.2993	0.6079	0.00230514
FOXO1::ELF1	MA1953.2	MA1953.2.FOXO1::ELF1	Human papillomavirus type 16	NC_001526.4	High_Risk	380	392	-	GCAAGCAGGAAAC	2.66e-05	0.328	0.9072	0.2993	0.6079	0.00230514
FOXO1::ELF1	MA1953.2	MA1953.2.FOXO1::ELF1	Human papillomavirus type 26	NC_001583.1	High_Risk	130	142	-	ACAAACAGGAAAA	1.75e-05	0.328	0.9072	0.2993	0.6079	0.00230514
FOXO1::ELF1	MA1953.2	MA1953.2.FOXO1::ELF1	Human papillomavirus type 34	NC_001587.1	High_Risk	406	418	-	ATAAGCAGGAAGC	4.23e-06	0.24	0.9072	0.2993	0.6079	0.00230514
FOXO1::ELF1	MA1953.2	MA1953.2.FOXO1::ELF1	Human papillomavirus type 53	NC_001593.1	High_Risk	438	450	-	AAACACAGGAAAC	3.58e-05	0.369	0.9072	0.2993	0.6079	0.00230514
FOXO1::ELF1	MA1953.2	MA1953.2.FOXO1::ELF1	Human papillomavirus type 85	NC_034616.1	High_Risk	198	210	-	ATACACAGGATAC	4.95e-05	0.412	0.9072	0.2993	0.6079	0.00230514
FOXO1::ELF1	MA1953.2	MA1953.2.FOXO1::ELF1	Human papillomavirus type 85	NC_034616.1	High_Risk	207	219	-	GCACACAGGATAC	6.57e-05	0.414	0.9072	0.2993	0.6079	0.00230514
FOXO1::ELF1	MA1953.2	MA1953.2.FOXO1::ELF1	Human papillomavirus type 33	NC_075233.1	High_Risk	171	183	-	ACAAACAGGAAAC	8.09e-06	0.262	0.9072	0.2993	0.6079	0.00230514
FOXO1::ELF1	MA1953.2	MA1953.2.FOXO1::ELF1	Human papillomavirus type 33	NC_075233.1	High_Risk	744	756	-	ATAAACAGGTAGT	2.61e-05	0.328	0.9072	0.2993	0.6079	0.00230514
FOXO1::ELF1	MA1953.2	MA1953.2.FOXO1::ELF1	Human papillomavirus type 35	NC_075267.1	High_Risk	70	82	-	ACAAACAGGCACC	8.35e-05	0.431	0.9072	0.2993	0.6079	0.00230514
FOXO1::ELF1	MA1953.2	MA1953.2.FOXO1::ELF1	Human papillomavirus type 35	NC_075267.1	High_Risk	780	792	+	AAAAACAGGGAGT	2.95e-05	0.328	0.9072	0.2993	0.6079	0.00230514
FOXO1::ELF1	MA1953.2	MA1953.2.FOXO1::ELF1	Human papillomavirus type 52	NC_075270.1	High_Risk	540	552	-	GTCAGCAAGAAGT	4.88e-05	0.412	0.9072	0.2993	0.6079	0.00230514
FOXO1::ELF1	MA1953.2	MA1953.2.FOXO1::ELF1	Human papillomavirus type 69	OP971051.1	High_Risk	78	90	-	ACACACAGGAAAC	4.49e-05	0.412	0.9072	0.2993	0.6079	0.00230514
FOXO1::ELF1	MA1953.2	MA1953.2.FOXO1::ELF1	Human papillomavirus type 69	OP971051.1	High_Risk	120	132	-	ACAAACAGGAAAA	1.75e-05	0.328	0.9072	0.2993	0.6079	0.00230514
FOXO1::ELF1	MA1953.2	MA1953.2.FOXO1::ELF1	Human papillomavirus type 59	X77858.1	High_Risk	50	62	-	ACAAACAGGCAAA	9.76e-05	0.444	0.9072	0.2993	0.6079	0.00230514
FOXO1::ELK1	MA1954.2	MA1954.2.FOXO1::ELK1	Human papillomavirus type 91	AF419318.1	Low Risk	209	221	-	CAAAACAGGAAAG	1.37e-05	0.447	0.7264	0.3048	0.4215	0.0223451
FOXO1::ELK1	MA1954.2	MA1954.2.FOXO1::ELK1	Human papillomavirus type 89	AF436128.1	Low Risk	426	438	-	CTACGCAGGAAGT	7.89e-05	0.489	0.7264	0.3048	0.4215	0.0223451
FOXO1::ELK1	MA1954.2	MA1954.2.FOXO1::ELK1	Human papillomavirus type 74	AF436130.1	Low Risk	340	352	-	GGTTACAGGATGT	9.84e-05	0.498	0.7264	0.3048	0.4215	0.0223451
FOXO1::ELK1	MA1954.2	MA1954.2.FOXO1::ELK1	Human papillomavirus type 102	DQ080083.1	Low Risk	714	726	+	AGCAACCGGAATC	8.53e-05	0.489	0.7264	0.3048	0.4215	0.0223451
FOXO1::ELK1	MA1954.2	MA1954.2.FOXO1::ELK1	Human papillomavirus type 104	EU410347.1	Low Risk	286	298	-	AGCAACCGGCAGC	3.01e-05	0.447	0.7264	0.3048	0.4215	0.0223451
FOXO1::ELK1	MA1954.2	MA1954.2.FOXO1::ELK1	Human papillomavirus type 114	GQ244463.1	Low Risk	476	488	-	CTACACAGGATGT	5.06e-05	0.447	0.7264	0.3048	0.4215	0.0223451
FOXO1::ELK1	MA1954.2	MA1954.2.FOXO1::ELK1	Human papillomavirus type 127	HM011570.1	Low Risk	138	150	-	GACAACAGGAGAC	4.94e-05	0.447	0.7264	0.3048	0.4215	0.0223451
FOXO1::ELK1	MA1954.2	MA1954.2.FOXO1::ELK1	Human papillomavirus type 138	HM999990.1	Low Risk	375	387	+	CTAAACCGGAGGC	6.5e-05	0.467	0.7264	0.3048	0.4215	0.0223451
FOXO1::ELK1	MA1954.2	MA1954.2.FOXO1::ELK1	Human papillomavirus type 142	HM999994.1	Low Risk	185	197	-	ACAAACAGGAGGT	3.92e-05	0.447	0.7264	0.3048	0.4215	0.0223451
FOXO1::ELK1	MA1954.2	MA1954.2.FOXO1::ELK1	Human papillomavirus type 145	HM999997.1	Low Risk	367	379	+	ATGAACAGGAACT	4.34e-05	0.447	0.7264	0.3048	0.4215	0.0223451
FOXO1::ELK1	MA1954.2	MA1954.2.FOXO1::ELK1	Human papillomavirus type 147	HM999999.1	Low Risk	365	377	-	CTATACAGGAAAT	5.97e-05	0.467	0.7264	0.3048	0.4215	0.0223451
FOXO1::ELK1	MA1954.2	MA1954.2.FOXO1::ELK1	Human papillomavirus type 153	JN171845.1	Low Risk	161	173	+	TTAAACAGGATAT	9.56e-05	0.498	0.7264	0.3048	0.4215	0.0223451
FOXO1::ELK1	MA1954.2	MA1954.2.FOXO1::ELK1	Human papillomavirus type 61	KF436857.1	Low Risk	461	473	-	TTAAACAGGATGT	1.99e-05	0.447	0.7264	0.3048	0.4215	0.0223451
FOXO1::ELK1	MA1954.2	MA1954.2.FOXO1::ELK1	Human papillomavirus type 213	MF509818.1	Low Risk	13	25	-	CATAACAGGAACA	8.36e-05	0.489	0.7264	0.3048	0.4215	0.0223451
FOXO1::ELK1	MA1954.2	MA1954.2.FOXO1::ELK1	Human papillomavirus type 219	MH172376.1	Low Risk	20	32	-	CATAACAGGAACA	8.36e-05	0.489	0.7264	0.3048	0.4215	0.0223451
FOXO1::ELK1	MA1954.2	MA1954.2.FOXO1::ELK1	Human papillomavirus type 219	MH172376.1	Low Risk	92	104	-	CGAAACAGGATGT	6.08e-06	0.233	0.7264	0.3048	0.4215	0.0223451
FOXO1::ELK1	MA1954.2	MA1954.2.FOXO1::ELK1	Human papillomavirus type 231	MH777370.2	Low Risk	209	221	-	ATCAGCAGGAAGT	2.02e-06	0.233	0.7264	0.3048	0.4215	0.0223451
FOXO1::ELK1	MA1954.2	MA1954.2.FOXO1::ELK1	Human papillomavirus type 208	MK645901.1	Low Risk	190	202	-	AACGATAGGAAGT	6.47e-05	0.467	0.7264	0.3048	0.4215	0.0223451
FOXO1::ELK1	MA1954.2	MA1954.2.FOXO1::ELK1	Human papillomavirus type 208	MK645901.1	Low Risk	416	428	+	ATCAACCGGGAGT	2.34e-05	0.447	0.7264	0.3048	0.4215	0.0223451
FOXO1::ELK1	MA1954.2	MA1954.2.FOXO1::ELK1	Human papillomavirus type 1	NC_001356.1	Low Risk	614	626	+	ACCTACAGGATGT	8.13e-05	0.489	0.7264	0.3048	0.4215	0.0223451
FOXO1::ELK1	MA1954.2	MA1954.2.FOXO1::ELK1	Human papillomavirus type 60	NC_001693.1	Low Risk	256	268	+	GGAAACAGGCAAC	6.33e-05	0.467	0.7264	0.3048	0.4215	0.0223451
FOXO1::ELK1	MA1954.2	MA1954.2.FOXO1::ELK1	Human papillomavirus type 112	NC_012486.1	Low Risk	269	281	+	AAAGACAGGAAAA	9.98e-05	0.498	0.7264	0.3048	0.4215	0.0223451
FOXO1::ELK1	MA1954.2	MA1954.2.FOXO1::ELK1	Human papillomavirus type 116	NC_013035.1	Low Risk	206	218	-	GGCAACCGAAAGT	8.09e-05	0.489	0.7264	0.3048	0.4215	0.0223451
FOXO1::ELK1	MA1954.2	MA1954.2.FOXO1::ELK1	Human papillomavirus type 144	NC_017997.1	Low Risk	321	333	+	GCCAAAAGGAAGT	4.71e-05	0.447	0.7264	0.3048	0.4215	0.0223451
FOXO1::ELK1	MA1954.2	MA1954.2.FOXO1::ELK1	Human papillomavirus type 161	NC_038522.1	Low Risk	213	225	+	GTCAAAAGGAAAT	5.97e-05	0.467	0.7264	0.3048	0.4215	0.0223451
FOXO1::ELK1	MA1954.2	MA1954.2.FOXO1::ELK1	Human papillomavirus type 184	NC_038914.1	Low Risk	402	414	+	GGAAACCGGGAGT	4.12e-05	0.447	0.7264	0.3048	0.4215	0.0223451
FOXO1::ELK1	MA1954.2	MA1954.2.FOXO1::ELK1	Human papillomavirus type 214	OP971056.1	Low Risk	159	171	-	CATGACAGGAAGT	2.89e-05	0.447	0.7264	0.3048	0.4215	0.0223451
FOXO1::ELK1	MA1954.2	MA1954.2.FOXO1::ELK1	Human papillomavirus type 24	U31782.1	Low Risk	381	393	+	ATAAAAAGGAAGA	7.49e-05	0.489	0.7264	0.3048	0.4215	0.0223451
FOXO1::ELK1	MA1954.2	MA1954.2.FOXO1::ELK1	Human papillomavirus type 57	X55965.1	Low Risk	464	476	-	CAACACAGGAAGA	4.94e-05	0.447	0.7264	0.3048	0.4215	0.0223451
FOXO1::ELK1	MA1954.2	MA1954.2.FOXO1::ELK1	Human papillomavirus type 72	X94164.1	Low Risk	407	419	-	TGAAACAGGATGT	3.04e-05	0.447	0.7264	0.3048	0.4215	0.0223451
FOXO1::ELK1	MA1954.2	MA1954.2.FOXO1::ELK1	Human papillomavirus type 67	D21208.1	High_Risk	97	109	-	AAAAACAGGAAAT	3.06e-06	0.233	0.7264	0.3048	0.4215	0.0223451
FOXO1::ELK1	MA1954.2	MA1954.2.FOXO1::ELK1	Human papillomavirus type 67	D21208.1	High_Risk	413	425	-	AGCAACAGCAAGT	3.4e-05	0.447	0.7264	0.3048	0.4215	0.0223451
FOXO1::ELK1	MA1954.2	MA1954.2.FOXO1::ELK1	Human papillomavirus type 58	D90400.1	High_Risk	134	146	-	AGAAACAGGAAAC	6.08e-06	0.233	0.7264	0.3048	0.4215	0.0223451
FOXO1::ELK1	MA1954.2	MA1954.2.FOXO1::ELK1	Human papillomavirus type 66	EF177185.1	High_Risk	408	420	-	TACAACAGGAAAC	2.89e-05	0.447	0.7264	0.3048	0.4215	0.0223451
FOXO1::ELK1	MA1954.2	MA1954.2.FOXO1::ELK1	Human papillomavirus type 66	EF177185.1	High_Risk	742	754	-	CACAACAGGCTGC	6.71e-05	0.467	0.7264	0.3048	0.4215	0.0223451
FOXO1::ELK1	MA1954.2	MA1954.2.FOXO1::ELK1	Human papillomavirus type 16	NC_001526.4	High_Risk	234	246	-	AAAAACAGGATGT	2.55e-06	0.233	0.7264	0.3048	0.4215	0.0223451
FOXO1::ELK1	MA1954.2	MA1954.2.FOXO1::ELK1	Human papillomavirus type 16	NC_001526.4	High_Risk	380	392	-	GCAAGCAGGAAAC	9.56e-05	0.498	0.7264	0.3048	0.4215	0.0223451
FOXO1::ELK1	MA1954.2	MA1954.2.FOXO1::ELK1	Human papillomavirus type 26	NC_001583.1	High_Risk	130	142	-	ACAAACAGGAAAA	4.19e-05	0.447	0.7264	0.3048	0.4215	0.0223451
FOXO1::ELK1	MA1954.2	MA1954.2.FOXO1::ELK1	Human papillomavirus type 34	NC_001587.1	High_Risk	406	418	-	ATAAGCAGGAAGC	5.43e-06	0.233	0.7264	0.3048	0.4215	0.0223451
FOXO1::ELK1	MA1954.2	MA1954.2.FOXO1::ELK1	Human papillomavirus type 53	NC_001593.1	High_Risk	438	450	-	AAACACAGGAAAC	6.39e-05	0.467	0.7264	0.3048	0.4215	0.0223451
FOXO1::ELK1	MA1954.2	MA1954.2.FOXO1::ELK1	Human papillomavirus type 53	NC_001593.1	High_Risk	724	736	+	ATAGACAGGGAGT	9.37e-05	0.498	0.7264	0.3048	0.4215	0.0223451
FOXO1::ELK1	MA1954.2	MA1954.2.FOXO1::ELK1	Human papillomavirus type 33	NC_075233.1	High_Risk	171	183	-	ACAAACAGGAAAC	1.79e-05	0.447	0.7264	0.3048	0.4215	0.0223451
FOXO1::ELK1	MA1954.2	MA1954.2.FOXO1::ELK1	Human papillomavirus type 33	NC_075233.1	High_Risk	744	756	-	ATAAACAGGTAGT	3.31e-05	0.447	0.7264	0.3048	0.4215	0.0223451
FOXO1::ELK1	MA1954.2	MA1954.2.FOXO1::ELK1	Human papillomavirus type 35	NC_075267.1	High_Risk	780	792	+	AAAAACAGGGAGT	1.6e-05	0.447	0.7264	0.3048	0.4215	0.0223451
FOXO1::ELK1	MA1954.2	MA1954.2.FOXO1::ELK1	Human papillomavirus type 45	NC_075269.1	High_Risk	252	264	-	AAATACAGGAAAG	9.26e-05	0.498	0.7264	0.3048	0.4215	0.0223451
FOXO1::ELK1	MA1954.2	MA1954.2.FOXO1::ELK1	Human papillomavirus type 69	OP971051.1	High_Risk	120	132	-	ACAAACAGGAAAA	4.19e-05	0.447	0.7264	0.3048	0.4215	0.0223451
FOXO1::ELK3	MA1955.2	MA1955.2.FOXO1::ELK3	Human papillomavirus type 91	AF419318.1	Low Risk	209	221	-	CAAAACAGGAAAG	3.99e-05	0.478	0.7672	0.2494	0.5178	0.0125592
FOXO1::ELK3	MA1955.2	MA1955.2.FOXO1::ELK3	Human papillomavirus type 74	AF436130.1	Low Risk	218	230	-	TAAAACAGGACAC	9.42e-05	0.536	0.7672	0.2494	0.5178	0.0125592
FOXO1::ELK3	MA1955.2	MA1955.2.FOXO1::ELK3	Human papillomavirus type 95	AJ620210.1	Low Risk	288	300	+	GGAAACAGGACCG	8.91e-05	0.536	0.7672	0.2494	0.5178	0.0125592
FOXO1::ELK3	MA1955.2	MA1955.2.FOXO1::ELK3	Human papillomavirus type 102	DQ080083.1	Low Risk	714	726	+	AGCAACCGGAATC	9.05e-05	0.536	0.7672	0.2494	0.5178	0.0125592
FOXO1::ELK3	MA1955.2	MA1955.2.FOXO1::ELK3	Human papillomavirus type 127	HM011570.1	Low Risk	138	150	-	GACAACAGGAGAC	8.34e-05	0.536	0.7672	0.2494	0.5178	0.0125592
FOXO1::ELK3	MA1955.2	MA1955.2.FOXO1::ELK3	Human papillomavirus type 142	HM999994.1	Low Risk	185	197	-	ACAAACAGGAGGT	2.53e-05	0.411	0.7672	0.2494	0.5178	0.0125592
FOXO1::ELK3	MA1955.2	MA1955.2.FOXO1::ELK3	Human papillomavirus type 153	JN171845.1	Low Risk	161	173	+	TTAAACAGGATAT	5.53e-05	0.536	0.7672	0.2494	0.5178	0.0125592
FOXO1::ELK3	MA1955.2	MA1955.2.FOXO1::ELK3	Human papillomavirus type 61	KF436857.1	Low Risk	461	473	-	TTAAACAGGATGT	1.08e-05	0.351	0.7672	0.2494	0.5178	0.0125592
FOXO1::ELK3	MA1955.2	MA1955.2.FOXO1::ELK3	Human papillomavirus type 183	KR816171.1	Low Risk	234	246	+	GCCAACAGAAACT	6.97e-05	0.536	0.7672	0.2494	0.5178	0.0125592
FOXO1::ELK3	MA1955.2	MA1955.2.FOXO1::ELK3	Human papillomavirus type 194	KR816181.1	Low Risk	209	221	+	GCCAACAGAAACT	6.97e-05	0.536	0.7672	0.2494	0.5178	0.0125592
FOXO1::ELK3	MA1955.2	MA1955.2.FOXO1::ELK3	Human papillomavirus type 219	MH172376.1	Low Risk	92	104	-	CGAAACAGGATGT	3.63e-05	0.478	0.7672	0.2494	0.5178	0.0125592
FOXO1::ELK3	MA1955.2	MA1955.2.FOXO1::ELK3	Human papillomavirus type 220	MH172377.1	Low Risk	463	475	-	GTCAACCGCAAAT	3.9e-05	0.478	0.7672	0.2494	0.5178	0.0125592
FOXO1::ELK3	MA1955.2	MA1955.2.FOXO1::ELK3	Human papillomavirus type 231	MH777370.2	Low Risk	209	221	-	ATCAGCAGGAAGT	1.5e-06	0.178	0.7672	0.2494	0.5178	0.0125592
FOXO1::ELK3	MA1955.2	MA1955.2.FOXO1::ELK3	Human papillomavirus type 208	MK645901.1	Low Risk	190	202	-	AACGATAGGAAGT	9.72e-05	0.536	0.7672	0.2494	0.5178	0.0125592
FOXO1::ELK3	MA1955.2	MA1955.2.FOXO1::ELK3	Human papillomavirus type 1	NC_001356.1	Low Risk	614	626	+	ACCTACAGGATGT	9.89e-05	0.536	0.7672	0.2494	0.5178	0.0125592
FOXO1::ELK3	MA1955.2	MA1955.2.FOXO1::ELK3	Human papillomavirus type 54	NC_001676.1	Low Risk	289	301	-	GCCAACAGCAACC	6.87e-05	0.536	0.7672	0.2494	0.5178	0.0125592
FOXO1::ELK3	MA1955.2	MA1955.2.FOXO1::ELK3	Human papillomavirus type 92	NC_004500.1	Low Risk	343	355	+	ACAAACAGCTAGT	9.47e-05	0.536	0.7672	0.2494	0.5178	0.0125592
FOXO1::ELK3	MA1955.2	MA1955.2.FOXO1::ELK3	Human papillomavirus type 109	NC_012485.1	Low Risk	227	239	+	GTAAACACAAAGT	9.23e-05	0.536	0.7672	0.2494	0.5178	0.0125592
FOXO1::ELK3	MA1955.2	MA1955.2.FOXO1::ELK3	Human papillomavirus type 116	NC_013035.1	Low Risk	206	218	-	GGCAACCGAAAGT	4.64e-05	0.49	0.7672	0.2494	0.5178	0.0125592
FOXO1::ELK3	MA1955.2	MA1955.2.FOXO1::ELK3	Human papillomavirus type 128	NC_014952.1	Low Risk	7	19	+	GTCAGCAGAAAGT	3.25e-05	0.478	0.7672	0.2494	0.5178	0.0125592
FOXO1::ELK3	MA1955.2	MA1955.2.FOXO1::ELK3	Human papillomavirus type 163	NC_028125.1	Low Risk	194	206	+	GCCAACAGAAACT	6.97e-05	0.536	0.7672	0.2494	0.5178	0.0125592
FOXO1::ELK3	MA1955.2	MA1955.2.FOXO1::ELK3	Human papillomavirus type 156	NC_033781.1	Low Risk	390	402	+	AGCAACCGGTAGC	4.74e-05	0.49	0.7672	0.2494	0.5178	0.0125592
FOXO1::ELK3	MA1955.2	MA1955.2.FOXO1::ELK3	Human papillomavirus type 203	NC_040640.1	Low Risk	196	208	-	TCAAACAGGATAT	9.05e-05	0.536	0.7672	0.2494	0.5178	0.0125592
FOXO1::ELK3	MA1955.2	MA1955.2.FOXO1::ELK3	Human papillomavirus type 44	U31788.1	Low Risk	545	557	-	ACCAACAGTAACT	9.54e-05	0.536	0.7672	0.2494	0.5178	0.0125592
FOXO1::ELK3	MA1955.2	MA1955.2.FOXO1::ELK3	Human papillomavirus type 72	X94164.1	Low Risk	407	419	-	TGAAACAGGATGT	3.87e-05	0.478	0.7672	0.2494	0.5178	0.0125592
FOXO1::ELK3	MA1955.2	MA1955.2.FOXO1::ELK3	Human papillomavirus type 67	D21208.1	High_Risk	97	109	-	AAAAACAGGAAAT	3.01e-06	0.178	0.7672	0.2494	0.5178	0.0125592
FOXO1::ELK3	MA1955.2	MA1955.2.FOXO1::ELK3	Human papillomavirus type 67	D21208.1	High_Risk	330	342	-	GCCAACAGCAACC	6.87e-05	0.536	0.7672	0.2494	0.5178	0.0125592
FOXO1::ELK3	MA1955.2	MA1955.2.FOXO1::ELK3	Human papillomavirus type 67	D21208.1	High_Risk	413	425	-	AGCAACAGCAAGT	2.15e-05	0.411	0.7672	0.2494	0.5178	0.0125592
FOXO1::ELK3	MA1955.2	MA1955.2.FOXO1::ELK3	Human papillomavirus type 58	D90400.1	High_Risk	134	146	-	AGAAACAGGAAAC	1.56e-05	0.411	0.7672	0.2494	0.5178	0.0125592
FOXO1::ELK3	MA1955.2	MA1955.2.FOXO1::ELK3	Human papillomavirus type 66	EF177185.1	High_Risk	408	420	-	TACAACAGGAAAC	2.03e-05	0.411	0.7672	0.2494	0.5178	0.0125592
FOXO1::ELK3	MA1955.2	MA1955.2.FOXO1::ELK3	Human papillomavirus type 16	NC_001526.4	High_Risk	234	246	-	AAAAACAGGATGT	3.74e-06	0.178	0.7672	0.2494	0.5178	0.0125592
FOXO1::ELK3	MA1955.2	MA1955.2.FOXO1::ELK3	Human papillomavirus type 16	NC_001526.4	High_Risk	380	392	-	GCAAGCAGGAAAC	2.35e-05	0.411	0.7672	0.2494	0.5178	0.0125592
FOXO1::ELK3	MA1955.2	MA1955.2.FOXO1::ELK3	Human papillomavirus type 26	NC_001583.1	High_Risk	130	142	-	ACAAACAGGAAAA	2.21e-05	0.411	0.7672	0.2494	0.5178	0.0125592
FOXO1::ELK3	MA1955.2	MA1955.2.FOXO1::ELK3	Human papillomavirus type 34	NC_001587.1	High_Risk	284	296	-	GGCAACCGAAAGC	7.73e-05	0.536	0.7672	0.2494	0.5178	0.0125592
FOXO1::ELK3	MA1955.2	MA1955.2.FOXO1::ELK3	Human papillomavirus type 34	NC_001587.1	High_Risk	358	370	-	GCCTGCAGGAAGC	8.69e-05	0.536	0.7672	0.2494	0.5178	0.0125592
FOXO1::ELK3	MA1955.2	MA1955.2.FOXO1::ELK3	Human papillomavirus type 34	NC_001587.1	High_Risk	406	418	-	ATAAGCAGGAAGC	3.9e-06	0.178	0.7672	0.2494	0.5178	0.0125592
FOXO1::ELK3	MA1955.2	MA1955.2.FOXO1::ELK3	Human papillomavirus type 33	NC_075233.1	High_Risk	171	183	-	ACAAACAGGAAAC	6.85e-06	0.26	0.7672	0.2494	0.5178	0.0125592
FOXO1::ELK3	MA1955.2	MA1955.2.FOXO1::ELK3	Human papillomavirus type 33	NC_075233.1	High_Risk	744	756	-	ATAAACAGGTAGT	3.44e-06	0.178	0.7672	0.2494	0.5178	0.0125592
FOXO1::ELK3	MA1955.2	MA1955.2.FOXO1::ELK3	Human papillomavirus type 35	NC_075267.1	High_Risk	341	353	-	GCCAACAGCAACC	6.87e-05	0.536	0.7672	0.2494	0.5178	0.0125592
FOXO1::ELK3	MA1955.2	MA1955.2.FOXO1::ELK3	Human papillomavirus type 52	NC_075270.1	High_Risk	540	552	-	GTCAGCAAGAAGT	4.35e-05	0.49	0.7672	0.2494	0.5178	0.0125592
FOXO1::ELK3	MA1955.2	MA1955.2.FOXO1::ELK3	Human papillomavirus type 69	OP971051.1	High_Risk	120	132	-	ACAAACAGGAAAA	2.21e-05	0.411	0.7672	0.2494	0.5178	0.0125592
FOXO1::ELK3	MA1955.2	MA1955.2.FOXO1::ELK3	Human papillomavirus type 73	X94165.1	High_Risk	366	378	-	GCCTGCAGGAAGC	8.69e-05	0.536	0.7672	0.2494	0.5178	0.0125592
GRHL1	MA0647.2	MA0647.2.GRHL1	Human papillomavirus type 83	AF151983.1	Low Risk	377	386	-	AAACCGGTCG	4.07e-05	0.246	0.779	0.3134	0.4656	0.0279054
GRHL1	MA0647.2	MA0647.2.GRHL1	Human papillomavirus type 89	AF436128.1	Low Risk	348	357	-	AAACCGGTCG	4.07e-05	0.246	0.779	0.3134	0.4656	0.0279054
GRHL1	MA0647.2	MA0647.2.GRHL1	Human papillomavirus type 43	AJ620205.1	Low Risk	668	677	+	AAACCGGTCC	2.05e-05	0.246	0.779	0.3134	0.4656	0.0279054
GRHL1	MA0647.2	MA0647.2.GRHL1	Human papillomavirus type 43	AJ620205.1	Low Risk	668	677	-	GGACCGGTTT	4.07e-05	0.246	0.779	0.3134	0.4656	0.0279054
GRHL1	MA0647.2	MA0647.2.GRHL1	Human papillomavirus type 81	AJ620209.1	Low Risk	661	670	+	AAACCTGTTA	4.81e-05	0.251	0.779	0.3134	0.4656	0.0279054
GRHL1	MA0647.2	MA0647.2.GRHL1	Human papillomavirus type 81	AJ620209.1	Low Risk	661	670	-	TAACAGGTTT	4.81e-05	0.251	0.779	0.3134	0.4656	0.0279054
GRHL1	MA0647.2	MA0647.2.GRHL1	Human papillomavirus type 62	AY395706.1	Low Risk	647	656	-	AAACAGGTTT	8.29e-06	0.191	0.779	0.3134	0.4656	0.0279054
GRHL1	MA0647.2	MA0647.2.GRHL1	Human papillomavirus type 62	AY395706.1	Low Risk	647	656	+	AAACCTGTTT	1.84e-05	0.246	0.779	0.3134	0.4656	0.0279054
GRHL1	MA0647.2	MA0647.2.GRHL1	Human papillomavirus type 102	DQ080083.1	Low Risk	271	280	-	AAACCGGTCG	4.07e-05	0.246	0.779	0.3134	0.4656	0.0279054
GRHL1	MA0647.2	MA0647.2.GRHL1	Human papillomavirus type 102	DQ080083.1	Low Risk	310	319	-	AAACCGGTCG	4.07e-05	0.246	0.779	0.3134	0.4656	0.0279054
GRHL1	MA0647.2	MA0647.2.GRHL1	Human papillomavirus type 114	GQ244463.1	Low Risk	354	363	-	AAACCGGTCG	4.07e-05	0.246	0.779	0.3134	0.4656	0.0279054
GRHL1	MA0647.2	MA0647.2.GRHL1	Human papillomavirus type 114	GQ244463.1	Low Risk	387	396	-	AAACCGGTCG	4.07e-05	0.246	0.779	0.3134	0.4656	0.0279054
GRHL1	MA0647.2	MA0647.2.GRHL1	Human papillomavirus type 114	GQ244463.1	Low Risk	715	724	-	AAACCGGATT	2.35e-05	0.246	0.779	0.3134	0.4656	0.0279054
GRHL1	MA0647.2	MA0647.2.GRHL1	Human papillomavirus type 114	GQ244463.1	Low Risk	715	724	+	AATCCGGTTT	5.83e-05	0.299	0.779	0.3134	0.4656	0.0279054
GRHL1	MA0647.2	MA0647.2.GRHL1	Human papillomavirus type 169	JX413105.1	Low Risk	214	223	-	AAACCGGTCG	4.07e-05	0.246	0.779	0.3134	0.4656	0.0279054
GRHL1	MA0647.2	MA0647.2.GRHL1	Human papillomavirus type 165	JX444072.1	Low Risk	390	399	+	AAACCTGTTA	4.81e-05	0.251	0.779	0.3134	0.4656	0.0279054
GRHL1	MA0647.2	MA0647.2.GRHL1	Human papillomavirus type 165	JX444072.1	Low Risk	390	399	-	TAACAGGTTT	4.81e-05	0.251	0.779	0.3134	0.4656	0.0279054
GRHL1	MA0647.2	MA0647.2.GRHL1	Human papillomavirus type 171	KF006398.1	Low Risk	221	230	-	AAACCGGTCG	4.07e-05	0.246	0.779	0.3134	0.4656	0.0279054
GRHL1	MA0647.2	MA0647.2.GRHL1	Human papillomavirus type 61	KF436857.1	Low Risk	384	393	-	AAACCGGTCG	4.07e-05	0.246	0.779	0.3134	0.4656	0.0279054
GRHL1	MA0647.2	MA0647.2.GRHL1	Human papillomavirus type 181	KR816169.1	Low Risk	188	197	+	AAACCGGTTG	5.72e-06	0.188	0.779	0.3134	0.4656	0.0279054
GRHL1	MA0647.2	MA0647.2.GRHL1	Human papillomavirus type 181	KR816169.1	Low Risk	188	197	-	CAACCGGTTT	1.28e-05	0.227	0.779	0.3134	0.4656	0.0279054
GRHL1	MA0647.2	MA0647.2.GRHL1	Human papillomavirus type 212	MF509817.1	Low Risk	244	253	-	AAACCGGTCG	4.07e-05	0.246	0.779	0.3134	0.4656	0.0279054
GRHL1	MA0647.2	MA0647.2.GRHL1	Human papillomavirus type 6	NC_001355.1	Low Risk	430	439	-	AGACAGGTTT	8.75e-05	0.401	0.779	0.3134	0.4656	0.0279054
GRHL1	MA0647.2	MA0647.2.GRHL1	Human papillomavirus type 6	NC_001355.1	Low Risk	430	439	+	AAACCTGTCT	9.39e-05	0.408	0.779	0.3134	0.4656	0.0279054
GRHL1	MA0647.2	MA0647.2.GRHL1	Human papillomavirus type 6	NC_001355.1	Low Risk	568	577	-	AAACCGGTCG	4.07e-05	0.246	0.779	0.3134	0.4656	0.0279054
GRHL1	MA0647.2	MA0647.2.GRHL1	Human papillomavirus type 54	NC_001676.1	Low Risk	706	715	+	AAACCGGTAC	4.44e-05	0.251	0.779	0.3134	0.4656	0.0279054
GRHL1	MA0647.2	MA0647.2.GRHL1	Human papillomavirus type 54	NC_001676.1	Low Risk	706	715	-	GTACCGGTTT	9.06e-05	0.401	0.779	0.3134	0.4656	0.0279054
GRHL1	MA0647.2	MA0647.2.GRHL1	Human papillomavirus type 135	NC_017993.1	Low Risk	244	253	-	AAACTGGTTG	6.91e-05	0.343	0.779	0.3134	0.4656	0.0279054
GRHL1	MA0647.2	MA0647.2.GRHL1	Human papillomavirus type 135	NC_017993.1	Low Risk	244	253	+	CAACCAGTTT	9.63e-05	0.41	0.779	0.3134	0.4656	0.0279054
GRHL1	MA0647.2	MA0647.2.GRHL1	Human papillomavirus type 140	NC_017996.1	Low Risk	553	562	+	AGACCGGTCT	7.15e-05	0.343	0.779	0.3134	0.4656	0.0279054
GRHL1	MA0647.2	MA0647.2.GRHL1	Human papillomavirus type 140	NC_017996.1	Low Risk	553	562	-	AGACCGGTCT	7.15e-05	0.343	0.779	0.3134	0.4656	0.0279054
GRHL1	MA0647.2	MA0647.2.GRHL1	Human papillomavirus type 154	NC_021483.1	Low Risk	209	218	-	GAACCGGTTG	2.05e-05	0.246	0.779	0.3134	0.4656	0.0279054
GRHL1	MA0647.2	MA0647.2.GRHL1	Human papillomavirus type 154	NC_021483.1	Low Risk	209	218	+	CAACCGGTTC	3.28e-05	0.246	0.779	0.3134	0.4656	0.0279054
GRHL1	MA0647.2	MA0647.2.GRHL1	Human papillomavirus type 161	NC_038522.1	Low Risk	300	309	+	TAACCGGTTG	2.96e-05	0.246	0.779	0.3134	0.4656	0.0279054
GRHL1	MA0647.2	MA0647.2.GRHL1	Human papillomavirus type 161	NC_038522.1	Low Risk	300	309	-	CAACCGGTTA	3.67e-05	0.246	0.779	0.3134	0.4656	0.0279054
GRHL1	MA0647.2	MA0647.2.GRHL1	Human papillomavirus type 11	NC_075235.1	Low Risk	612	621	-	AAACCGGTTG	5.72e-06	0.188	0.779	0.3134	0.4656	0.0279054
GRHL1	MA0647.2	MA0647.2.GRHL1	Human papillomavirus type 11	NC_075235.1	Low Risk	612	621	+	CAACCGGTTT	1.28e-05	0.227	0.779	0.3134	0.4656	0.0279054
GRHL1	MA0647.2	MA0647.2.GRHL1	Human papillomavirus type 67	D21208.1	High_Risk	319	328	-	AAACCGGTTA	3.07e-06	0.188	0.779	0.3134	0.4656	0.0279054
GRHL1	MA0647.2	MA0647.2.GRHL1	Human papillomavirus type 67	D21208.1	High_Risk	319	328	+	TAACCGGTTT	4.98e-06	0.188	0.779	0.3134	0.4656	0.0279054
GRHL1	MA0647.2	MA0647.2.GRHL1	Human papillomavirus type 13	DQ344807.1	High_Risk	595	604	+	AAACCGGTAT	1.95e-05	0.246	0.779	0.3134	0.4656	0.0279054
GRHL1	MA0647.2	MA0647.2.GRHL1	Human papillomavirus type 13	DQ344807.1	High_Risk	595	604	-	ATACCGGTTT	3.07e-05	0.246	0.779	0.3134	0.4656	0.0279054
GRHL1	MA0647.2	MA0647.2.GRHL1	Human papillomavirus type 56	EF177176.1	High_Risk	748	757	+	AAACAGGTTT	8.29e-06	0.191	0.779	0.3134	0.4656	0.0279054
GRHL1	MA0647.2	MA0647.2.GRHL1	Human papillomavirus type 56	EF177176.1	High_Risk	748	757	-	AAACCTGTTT	1.84e-05	0.246	0.779	0.3134	0.4656	0.0279054
GRHL1	MA0647.2	MA0647.2.GRHL1	Human papillomavirus type 66	EF177185.1	High_Risk	645	654	+	AAACAGGTTT	8.29e-06	0.191	0.779	0.3134	0.4656	0.0279054
GRHL1	MA0647.2	MA0647.2.GRHL1	Human papillomavirus type 66	EF177185.1	High_Risk	645	654	-	AAACCTGTTT	1.84e-05	0.246	0.779	0.3134	0.4656	0.0279054
GRHL1	MA0647.2	MA0647.2.GRHL1	Human papillomavirus type 16	NC_001526.4	High_Risk	804	813	+	AAACCGGTTA	3.07e-06	0.188	0.779	0.3134	0.4656	0.0279054
GRHL1	MA0647.2	MA0647.2.GRHL1	Human papillomavirus type 16	NC_001526.4	High_Risk	804	813	-	TAACCGGTTT	4.98e-06	0.188	0.779	0.3134	0.4656	0.0279054
GRHL1	MA0647.2	MA0647.2.GRHL1	Human papillomavirus type 26	NC_001583.1	High_Risk	806	815	+	AAACCGGTAC	4.44e-05	0.251	0.779	0.3134	0.4656	0.0279054
GRHL1	MA0647.2	MA0647.2.GRHL1	Human papillomavirus type 26	NC_001583.1	High_Risk	806	815	-	GTACCGGTTT	9.06e-05	0.401	0.779	0.3134	0.4656	0.0279054
GRHL1	MA0647.2	MA0647.2.GRHL1	Human papillomavirus type 53	NC_001593.1	High_Risk	360	369	-	AAACCGGTTG	5.72e-06	0.188	0.779	0.3134	0.4656	0.0279054
GRHL1	MA0647.2	MA0647.2.GRHL1	Human papillomavirus type 53	NC_001593.1	High_Risk	360	369	+	CAACCGGTTT	1.28e-05	0.227	0.779	0.3134	0.4656	0.0279054
GRHL1	MA0647.2	MA0647.2.GRHL1	Human papillomavirus type 30	NC_038889.1	High_Risk	652	661	-	TAACCGGTTG	2.96e-05	0.246	0.779	0.3134	0.4656	0.0279054
GRHL1	MA0647.2	MA0647.2.GRHL1	Human papillomavirus type 30	NC_038889.1	High_Risk	652	661	+	CAACCGGTTA	3.67e-05	0.246	0.779	0.3134	0.4656	0.0279054
GRHL1	MA0647.2	MA0647.2.GRHL1	Human papillomavirus type 52	NC_075270.1	High_Risk	845	854	+	AAACCGGTGT	8.01e-05	0.377	0.779	0.3134	0.4656	0.0279054
HLF	MA0043.4	MA0043.4.HLF	Human papillomavirus type 84	AF293960.1	Low Risk	621	629	+	TTATGTAAC	3.07e-05	0.395	0.851	0.0952	0.7558	5.78319e-09
HLF	MA0043.4	MA0043.4.HLF	Human papillomavirus type 74	AF436130.1	Low Risk	373	381	+	TTATGTAAT	5.3e-05	0.558	0.851	0.0952	0.7558	5.78319e-09
HLF	MA0043.4	MA0043.4.HLF	Human papillomavirus type 87	AJ400628.2	Low Risk	673	681	+	TTATGTAAC	3.07e-05	0.395	0.851	0.0952	0.7558	5.78319e-09
HLF	MA0043.4	MA0043.4.HLF	Human papillomavirus type 106	DQ080082.1	Low Risk	348	356	-	TTATGCAAA	7.17e-05	0.696	0.851	0.0952	0.7558	5.78319e-09
HLF	MA0043.4	MA0043.4.HLF	Human papillomavirus type 114	GQ244463.1	Low Risk	700	708	+	TTATGTAAC	3.07e-05	0.395	0.851	0.0952	0.7558	5.78319e-09
HLF	MA0043.4	MA0043.4.HLF	Human papillomavirus type 61	KF436857.1	Low Risk	563	571	+	TTATGCAAG	2.13e-05	0.395	0.851	0.0952	0.7558	5.78319e-09
HLF	MA0043.4	MA0043.4.HLF	Human papillomavirus type 158	KT698168.1	Low Risk	191	199	-	TTATGCAAG	2.13e-05	0.395	0.851	0.0952	0.7558	5.78319e-09
HLF	MA0043.4	MA0043.4.HLF	Human papillomavirus type 32	NC_001586.1	Low Risk	23	31	+	TTGTGCAAC	3.83e-05	0.467	0.851	0.0952	0.7558	5.78319e-09
HLF	MA0043.4	MA0043.4.HLF	Human papillomavirus type 11	NC_075235.1	Low Risk	175	183	+	TTGTGCAAT	9.68e-05	0.748	0.851	0.0952	0.7558	5.78319e-09
HLF	MA0043.4	MA0043.4.HLF	Human papillomavirus type 75	Y15173.1	Low Risk	361	369	+	TTATGTAAC	3.07e-05	0.395	0.851	0.0952	0.7558	5.78319e-09
HLF	MA0043.4	MA0043.4.HLF	Human papillomavirus type 76	Y15174.1	Low Risk	360	368	+	TTATGTAAC	3.07e-05	0.395	0.851	0.0952	0.7558	5.78319e-09
HLF	MA0043.4	MA0043.4.HLF	Human papillomavirus type 56	EF177176.1	High_Risk	274	282	-	TTATGCAAC	5.97e-06	0.231	0.851	0.0952	0.7558	5.78319e-09
HLF	MA0043.4	MA0043.4.HLF	Human papillomavirus type 66	EF177185.1	High_Risk	167	175	-	TTATGCAAC	5.97e-06	0.231	0.851	0.0952	0.7558	5.78319e-09
HLF	MA0043.4	MA0043.4.HLF	Human papillomavirus type 68	FR751039.1	High_Risk	665	673	+	TTGTGCAAT	9.68e-05	0.748	0.851	0.0952	0.7558	5.78319e-09
HLF	MA0043.4	MA0043.4.HLF	Human papillomavirus type 39	KC470236.1	High_Risk	683	691	+	TTATGCAAC	5.97e-06	0.231	0.851	0.0952	0.7558	5.78319e-09
HLF	MA0043.4	MA0043.4.HLF	Human papillomavirus type 18	NC_001357.1	High_Risk	509	517	-	TTATGCAAG	2.13e-05	0.395	0.851	0.0952	0.7558	5.78319e-09
HLF	MA0043.4	MA0043.4.HLF	Human papillomavirus type 18	NC_001357.1	High_Risk	679	687	+	TTATGCAAC	5.97e-06	0.231	0.851	0.0952	0.7558	5.78319e-09
HLF	MA0043.4	MA0043.4.HLF	Human papillomavirus type 26	NC_001583.1	High_Risk	39	47	+	TTATGTAAG	8.11e-05	0.696	0.851	0.0952	0.7558	5.78319e-09
HLF	MA0043.4	MA0043.4.HLF	Human papillomavirus type 26	NC_001583.1	High_Risk	536	544	-	TTATGTAAG	8.11e-05	0.696	0.851	0.0952	0.7558	5.78319e-09
HLF	MA0043.4	MA0043.4.HLF	Human papillomavirus type 34	NC_001587.1	High_Risk	83	91	+	TTATGTAAT	5.3e-05	0.558	0.851	0.0952	0.7558	5.78319e-09
HLF	MA0043.4	MA0043.4.HLF	Human papillomavirus type 53	NC_001593.1	High_Risk	162	170	-	TTATGCAAC	5.97e-06	0.231	0.851	0.0952	0.7558	5.78319e-09
HLF	MA0043.4	MA0043.4.HLF	Human papillomavirus type 85	NC_034616.1	High_Risk	508	516	-	TTATGTAAG	8.11e-05	0.696	0.851	0.0952	0.7558	5.78319e-09
HLF	MA0043.4	MA0043.4.HLF	Human papillomavirus type 30	NC_038889.1	High_Risk	158	166	-	TTATGTAAC	3.07e-05	0.395	0.851	0.0952	0.7558	5.78319e-09
HLF	MA0043.4	MA0043.4.HLF	Human papillomavirus type 35	NC_075267.1	High_Risk	115	123	+	TTGTGCAAT	9.68e-05	0.748	0.851	0.0952	0.7558	5.78319e-09
HLF	MA0043.4	MA0043.4.HLF	Human papillomavirus type 35	NC_075267.1	High_Risk	246	254	-	TTATGTAAG	8.11e-05	0.696	0.851	0.0952	0.7558	5.78319e-09
HLF	MA0043.4	MA0043.4.HLF	Human papillomavirus type 45	NC_075269.1	High_Risk	623	631	-	TTATGTAAC	3.07e-05	0.395	0.851	0.0952	0.7558	5.78319e-09
HLF	MA0043.4	MA0043.4.HLF	Human papillomavirus type 45	NC_075269.1	High_Risk	664	672	+	TTATGCAAC	5.97e-06	0.231	0.851	0.0952	0.7558	5.78319e-09
HLF	MA0043.4	MA0043.4.HLF	Human papillomavirus type 52	NC_075270.1	High_Risk	80	88	+	TTATGTAAT	5.3e-05	0.558	0.851	0.0952	0.7558	5.78319e-09
HLF	MA0043.4	MA0043.4.HLF	Human papillomavirus type 59	X77858.1	High_Risk	507	515	-	TTATGCAAG	2.13e-05	0.395	0.851	0.0952	0.7558	5.78319e-09
HLF	MA0043.4	MA0043.4.HLF	Human papillomavirus type 59	X77858.1	High_Risk	582	590	-	TTATGCAAT	1.53e-05	0.395	0.851	0.0952	0.7558	5.78319e-09
HOXA10	MA0899.2	MA0899.2.HOXA10	Human papillomavirus type 27	AB211993.1	Low Risk	287	295	-	GCAATTAAA	4.87e-05	0.269	0.8088	0.3295	0.4793	0.00758557
HOXA10	MA0899.2	MA0899.2.HOXA10	Human papillomavirus type 83	AF151983.1	Low Risk	572	580	+	GCAATAAAA	9.36e-06	0.136	0.8088	0.3295	0.4793	0.00758557
HOXA10	MA0899.2	MA0899.2.HOXA10	Human papillomavirus type 91	AF419318.1	Low Risk	305	313	-	GTAATAAAA	3e-05	0.217	0.8088	0.3295	0.4793	0.00758557
HOXA10	MA0899.2	MA0899.2.HOXA10	Human papillomavirus type 91	AF419318.1	Low Risk	499	507	-	GTAATAAAA	3e-05	0.217	0.8088	0.3295	0.4793	0.00758557
HOXA10	MA0899.2	MA0899.2.HOXA10	Human papillomavirus type 91	AF419318.1	Low Risk	525	533	-	GCCATAAAA	1.53e-05	0.187	0.8088	0.3295	0.4793	0.00758557
HOXA10	MA0899.2	MA0899.2.HOXA10	Human papillomavirus type 89	AF436128.1	Low Risk	642	650	-	GCAATAAAA	9.36e-06	0.136	0.8088	0.3295	0.4793	0.00758557
HOXA10	MA0899.2	MA0899.2.HOXA10	Human papillomavirus type 43	AJ620205.1	Low Risk	234	242	-	GTAATAAAC	9.45e-05	0.391	0.8088	0.3295	0.4793	0.00758557
HOXA10	MA0899.2	MA0899.2.HOXA10	Human papillomavirus type 43	AJ620205.1	Low Risk	532	540	-	GTAATAAAA	3e-05	0.217	0.8088	0.3295	0.4793	0.00758557
HOXA10	MA0899.2	MA0899.2.HOXA10	Human papillomavirus type 43	AJ620205.1	Low Risk	618	626	+	GTCATAAAA	3.94e-05	0.261	0.8088	0.3295	0.4793	0.00758557
HOXA10	MA0899.2	MA0899.2.HOXA10	Human papillomavirus type 81	AJ620209.1	Low Risk	539	547	+	GCAATAAAA	9.36e-06	0.136	0.8088	0.3295	0.4793	0.00758557
HOXA10	MA0899.2	MA0899.2.HOXA10	Human papillomavirus type 95	AJ620210.1	Low Risk	113	121	+	GCAATAAAC	5.47e-05	0.276	0.8088	0.3295	0.4793	0.00758557
HOXA10	MA0899.2	MA0899.2.HOXA10	Human papillomavirus type 62	AY395706.1	Low Risk	526	534	+	GCAATAAAA	9.36e-06	0.136	0.8088	0.3295	0.4793	0.00758557
HOXA10	MA0899.2	MA0899.2.HOXA10	Human papillomavirus type 106	DQ080082.1	Low Risk	692	700	-	GTAATAAAA	3e-05	0.217	0.8088	0.3295	0.4793	0.00758557
HOXA10	MA0899.2	MA0899.2.HOXA10	Human papillomavirus type 99	FM955838.1	Low Risk	406	414	+	GTAATTAAA	7.92e-05	0.375	0.8088	0.3295	0.4793	0.00758557
HOXA10	MA0899.2	MA0899.2.HOXA10	Human papillomavirus type 123	GQ845445.1	Low Risk	66	74	-	GCAATAAAG	9.45e-05	0.391	0.8088	0.3295	0.4793	0.00758557
HOXA10	MA0899.2	MA0899.2.HOXA10	Human papillomavirus type 155	JF906559.1	Low Risk	18	26	+	GCAATAAAA	9.36e-06	0.136	0.8088	0.3295	0.4793	0.00758557
HOXA10	MA0899.2	MA0899.2.HOXA10	Human papillomavirus type 176	KR816167.1	Low Risk	458	466	-	GCAATAAAA	9.36e-06	0.136	0.8088	0.3295	0.4793	0.00758557
HOXA10	MA0899.2	MA0899.2.HOXA10	Human papillomavirus type 211	MF509816.1	Low Risk	144	152	+	GTAATAAAC	9.45e-05	0.391	0.8088	0.3295	0.4793	0.00758557
HOXA10	MA0899.2	MA0899.2.HOXA10	Human papillomavirus type 212	MF509817.1	Low Risk	458	466	-	GTCATAAAA	3.94e-05	0.261	0.8088	0.3295	0.4793	0.00758557
HOXA10	MA0899.2	MA0899.2.HOXA10	Human papillomavirus type 220	MH172377.1	Low Risk	94	102	-	GCAATTAAA	4.87e-05	0.269	0.8088	0.3295	0.4793	0.00758557
HOXA10	MA0899.2	MA0899.2.HOXA10	Human papillomavirus type 225	MH777364.2	Low Risk	315	323	+	GTAATAAAA	3e-05	0.217	0.8088	0.3295	0.4793	0.00758557
HOXA10	MA0899.2	MA0899.2.HOXA10	Human papillomavirus type 2	NC_001352.1	Low Risk	283	291	-	GCAATTAAA	4.87e-05	0.269	0.8088	0.3295	0.4793	0.00758557
HOXA10	MA0899.2	MA0899.2.HOXA10	Human papillomavirus type 41	NC_001354.1	Low Risk	439	447	-	GCAATAAAA	9.36e-06	0.136	0.8088	0.3295	0.4793	0.00758557
HOXA10	MA0899.2	MA0899.2.HOXA10	Human papillomavirus type 6	NC_001355.1	Low Risk	114	122	+	GCAATAAAC	5.47e-05	0.276	0.8088	0.3295	0.4793	0.00758557
HOXA10	MA0899.2	MA0899.2.HOXA10	Human papillomavirus type 1	NC_001356.1	Low Risk	439	447	+	GCAATAAAA	9.36e-06	0.136	0.8088	0.3295	0.4793	0.00758557
HOXA10	MA0899.2	MA0899.2.HOXA10	Human papillomavirus type 4	NC_001457.1	Low Risk	366	374	-	GCAATAAAA	9.36e-06	0.136	0.8088	0.3295	0.4793	0.00758557
HOXA10	MA0899.2	MA0899.2.HOXA10	Human papillomavirus type 10	NC_001576.1	Low Risk	351	359	-	GCAATAAAC	5.47e-05	0.276	0.8088	0.3295	0.4793	0.00758557
HOXA10	MA0899.2	MA0899.2.HOXA10	Human papillomavirus type 7	NC_001595.1	Low Risk	506	514	-	GTAATTAAA	7.92e-05	0.375	0.8088	0.3295	0.4793	0.00758557
HOXA10	MA0899.2	MA0899.2.HOXA10	Human papillomavirus type 7	NC_001595.1	Low Risk	517	525	-	GCAATAAAA	9.36e-06	0.136	0.8088	0.3295	0.4793	0.00758557
HOXA10	MA0899.2	MA0899.2.HOXA10	Human papillomavirus type 7	NC_001595.1	Low Risk	691	699	-	GTAATAAAA	3e-05	0.217	0.8088	0.3295	0.4793	0.00758557
HOXA10	MA0899.2	MA0899.2.HOXA10	Human papillomavirus type 136	NC_017994.1	Low Risk	401	409	-	GCCATAAAA	1.53e-05	0.187	0.8088	0.3295	0.4793	0.00758557
HOXA10	MA0899.2	MA0899.2.HOXA10	Human papillomavirus type 175	NC_038524.1	Low Risk	131	139	-	GCAATTAAA	4.87e-05	0.269	0.8088	0.3295	0.4793	0.00758557
HOXA10	MA0899.2	MA0899.2.HOXA10	Human papillomavirus type 11	NC_075235.1	Low Risk	179	187	+	GCAATAAAC	5.47e-05	0.276	0.8088	0.3295	0.4793	0.00758557
HOXA10	MA0899.2	MA0899.2.HOXA10	Human papillomavirus type 40	OP971061.1	Low Risk	593	601	-	GTAATAAAA	3e-05	0.217	0.8088	0.3295	0.4793	0.00758557
HOXA10	MA0899.2	MA0899.2.HOXA10	Human papillomavirus type 215	OP971101.1	Low Risk	442	450	-	GTCATAAAA	3.94e-05	0.261	0.8088	0.3295	0.4793	0.00758557
HOXA10	MA0899.2	MA0899.2.HOXA10	Human papillomavirus type 57	X55965.1	Low Risk	322	330	-	GCAATTAAA	4.87e-05	0.269	0.8088	0.3295	0.4793	0.00758557
HOXA10	MA0899.2	MA0899.2.HOXA10	Human papillomavirus type 3	X74462.1	Low Risk	333	341	-	GCAATAAAA	9.36e-06	0.136	0.8088	0.3295	0.4793	0.00758557
HOXA10	MA0899.2	MA0899.2.HOXA10	Human papillomavirus type 77	Y15175.1	Low Risk	334	342	-	GCAATAAAA	9.36e-06	0.136	0.8088	0.3295	0.4793	0.00758557
HOXA10	MA0899.2	MA0899.2.HOXA10	Human papillomavirus type 67	D21208.1	High_Risk	514	522	-	GCAATAAAA	9.36e-06	0.136	0.8088	0.3295	0.4793	0.00758557
HOXA10	MA0899.2	MA0899.2.HOXA10	Human papillomavirus type 58	D90400.1	High_Risk	155	163	+	GTAATAAAC	9.45e-05	0.391	0.8088	0.3295	0.4793	0.00758557
HOXA10	MA0899.2	MA0899.2.HOXA10	Human papillomavirus type 56	EF177176.1	High_Risk	242	250	+	GTAATAAAC	9.45e-05	0.391	0.8088	0.3295	0.4793	0.00758557
HOXA10	MA0899.2	MA0899.2.HOXA10	Human papillomavirus type 66	EF177185.1	High_Risk	135	143	+	GTAATAAAC	9.45e-05	0.391	0.8088	0.3295	0.4793	0.00758557
HOXA10	MA0899.2	MA0899.2.HOXA10	Human papillomavirus type 68	FR751039.1	High_Risk	525	533	+	GTAATAAAA	3e-05	0.217	0.8088	0.3295	0.4793	0.00758557
HOXA10	MA0899.2	MA0899.2.HOXA10	Human papillomavirus type 39	KC470236.1	High_Risk	543	551	+	GTAATAAAA	3e-05	0.217	0.8088	0.3295	0.4793	0.00758557
HOXA10	MA0899.2	MA0899.2.HOXA10	Human papillomavirus type 18	NC_001357.1	High_Risk	535	543	+	GTAATAAAA	3e-05	0.217	0.8088	0.3295	0.4793	0.00758557
HOXA10	MA0899.2	MA0899.2.HOXA10	Human papillomavirus type 53	NC_001593.1	High_Risk	553	561	-	GCAATAAAA	9.36e-06	0.136	0.8088	0.3295	0.4793	0.00758557
HOXA10	MA0899.2	MA0899.2.HOXA10	Human papillomavirus type 85	NC_034616.1	High_Risk	559	567	-	GTAATTAAA	7.92e-05	0.375	0.8088	0.3295	0.4793	0.00758557
HOXA10	MA0899.2	MA0899.2.HOXA10	Human papillomavirus type 85	NC_034616.1	High_Risk	706	714	-	GTAATAAAA	3e-05	0.217	0.8088	0.3295	0.4793	0.00758557
HOXA10	MA0899.2	MA0899.2.HOXA10	Human papillomavirus type 30	NC_038889.1	High_Risk	546	554	-	GCAATAAAA	9.36e-06	0.136	0.8088	0.3295	0.4793	0.00758557
HOXA10	MA0899.2	MA0899.2.HOXA10	Human papillomavirus type 33	NC_075233.1	High_Risk	751	759	-	GTAATAAAC	9.45e-05	0.391	0.8088	0.3295	0.4793	0.00758557
HOXA10	MA0899.2	MA0899.2.HOXA10	Human papillomavirus type 35	NC_075267.1	High_Risk	176	184	+	GCAATAAAA	9.36e-06	0.136	0.8088	0.3295	0.4793	0.00758557
HOXA10	MA0899.2	MA0899.2.HOXA10	Human papillomavirus type 35	NC_075267.1	High_Risk	574	582	-	GCAATTAAA	4.87e-05	0.269	0.8088	0.3295	0.4793	0.00758557
HOXA10	MA0899.2	MA0899.2.HOXA10	Human papillomavirus type 35	NC_075267.1	High_Risk	822	830	+	GCCATAAAA	1.53e-05	0.187	0.8088	0.3295	0.4793	0.00758557
HOXA10	MA0899.2	MA0899.2.HOXA10	Human papillomavirus type 45	NC_075269.1	High_Risk	520	528	+	GTAATAAAA	3e-05	0.217	0.8088	0.3295	0.4793	0.00758557
HOXA10	MA0899.2	MA0899.2.HOXA10	Human papillomavirus type 59	X77858.1	High_Risk	578	586	-	GCAATTAAA	4.87e-05	0.269	0.8088	0.3295	0.4793	0.00758557
HOXA10	MA0899.2	MA0899.2.HOXA10	Human papillomavirus type 59	X77858.1	High_Risk	737	745	+	GTAATAAAA	3e-05	0.217	0.8088	0.3295	0.4793	0.00758557
HOXC13	MA0907.2	MA0907.2.HOXC13	Human papillomavirus type 84	AF293960.1	Low Risk	601	609	+	CTTGTAAAA	4.43e-05	0.774	0.3893	0.1266	0.2627	0.00622705
HOXC13	MA0907.2	MA0907.2.HOXC13	Human papillomavirus type 17	JN211195.1	Low Risk	305	313	+	CTCATAAAT	8.86e-05	0.978	0.3893	0.1266	0.2627	0.00622705
HOXC13	MA0907.2	MA0907.2.HOXC13	Human papillomavirus type 162	JX413108.1	Low Risk	351	359	-	CTCATAAAT	8.86e-05	0.978	0.3893	0.1266	0.2627	0.00622705
HOXC13	MA0907.2	MA0907.2.HOXC13	Human papillomavirus type 180	KC108722.1	Low Risk	479	487	+	CTTGTAAAA	4.43e-05	0.774	0.3893	0.1266	0.2627	0.00622705
HOXC13	MA0907.2	MA0907.2.HOXC13	Human papillomavirus type 185	KR816172.1	Low Risk	324	332	+	CTCATAAAC	6e-05	0.774	0.3893	0.1266	0.2627	0.00622705
HOXC13	MA0907.2	MA0907.2.HOXC13	Human papillomavirus type 6	NC_001355.1	Low Risk	425	433	+	CTCATAAAC	6e-05	0.774	0.3893	0.1266	0.2627	0.00622705
HOXC13	MA0907.2	MA0907.2.HOXC13	Human papillomavirus type 1	NC_001356.1	Low Risk	846	854	+	GTCGTAAAA	5.03e-05	0.774	0.3893	0.1266	0.2627	0.00622705
HOXC13	MA0907.2	MA0907.2.HOXC13	Human papillomavirus type 48	NC_001690.1	Low Risk	275	283	-	CTTGTAAAA	4.43e-05	0.774	0.3893	0.1266	0.2627	0.00622705
HOXC13	MA0907.2	MA0907.2.HOXC13	Human papillomavirus type 137	NC_017995.1	Low Risk	274	282	+	CTTGTAAAA	4.43e-05	0.774	0.3893	0.1266	0.2627	0.00622705
HOXC13	MA0907.2	MA0907.2.HOXC13	Human papillomavirus type 166	NC_019023.1	Low Risk	335	343	-	CTCATAAAT	8.86e-05	0.978	0.3893	0.1266	0.2627	0.00622705
HOXC13	MA0907.2	MA0907.2.HOXC13	Human papillomavirus type 179	NC_022095.1	Low Risk	264	272	+	GTCGTAAAA	5.03e-05	0.774	0.3893	0.1266	0.2627	0.00622705
HOXC13	MA0907.2	MA0907.2.HOXC13	Human papillomavirus type 65	X70829.1	Low Risk	352	360	-	CTCATAAAC	6e-05	0.774	0.3893	0.1266	0.2627	0.00622705
HOXC13	MA0907.2	MA0907.2.HOXC13	Human papillomavirus type 67	D21208.1	High_Risk	593	601	+	CTTGTAAAA	4.43e-05	0.774	0.3893	0.1266	0.2627	0.00622705
HOXC13	MA0907.2	MA0907.2.HOXC13	Human papillomavirus type 58	D90400.1	High_Risk	597	605	+	CTTGTAAAA	4.43e-05	0.774	0.3893	0.1266	0.2627	0.00622705
HOXC13	MA0907.2	MA0907.2.HOXC13	Human papillomavirus type 58	D90400.1	High_Risk	705	713	+	CTTGTAAAA	4.43e-05	0.774	0.3893	0.1266	0.2627	0.00622705
HOXC13	MA0907.2	MA0907.2.HOXC13	Human papillomavirus type 82	KF436796.1	High_Risk	846	854	+	CTTGTAAAA	4.43e-05	0.774	0.3893	0.1266	0.2627	0.00622705
HOXC13	MA0907.2	MA0907.2.HOXC13	Human papillomavirus type 51	KF436887.1	High_Risk	785	793	+	CTTGTAAAA	4.43e-05	0.774	0.3893	0.1266	0.2627	0.00622705
HOXC13	MA0907.2	MA0907.2.HOXC13	Human papillomavirus type 34	NC_001587.1	High_Risk	526	534	+	CTCATAAAA	3.11e-05	0.774	0.3893	0.1266	0.2627	0.00622705
HOXC13	MA0907.2	MA0907.2.HOXC13	Human papillomavirus type 31	NC_075191.1	High_Risk	819	827	-	CTTGTAAAA	4.43e-05	0.774	0.3893	0.1266	0.2627	0.00622705
HOXC13	MA0907.2	MA0907.2.HOXC13	Human papillomavirus type 33	NC_075233.1	High_Risk	728	736	+	CTTGTAAAA	4.43e-05	0.774	0.3893	0.1266	0.2627	0.00622705
HOXC13	MA0907.2	MA0907.2.HOXC13	Human papillomavirus type 52	NC_075270.1	High_Risk	695	703	+	CTTGTAAAA	4.43e-05	0.774	0.3893	0.1266	0.2627	0.00622705
IKZF1	MA1508.2	MA1508.2.IKZF1	Human papillomavirus type 91	AF419318.1	Low Risk	211	218	-	AACAGGAA	1.96e-05	0.353	0.6366	0.2483	0.3883	0.00346401
IKZF1	MA1508.2	MA1508.2.IKZF1	Human papillomavirus type 43	AJ620205.1	Low Risk	252	259	-	CACAGGAA	3.21e-05	0.353	0.6366	0.2483	0.3883	0.00346401
IKZF1	MA1508.2	MA1508.2.IKZF1	Human papillomavirus type 94	AJ620211.1	Low Risk	181	188	-	CACAGGAA	3.21e-05	0.353	0.6366	0.2483	0.3883	0.00346401
IKZF1	MA1508.2	MA1508.2.IKZF1	Human papillomavirus type 133	GU117633.1	Low Risk	24	31	-	AGCAGGAA	5.7e-05	0.4	0.6366	0.2483	0.3883	0.00346401
IKZF1	MA1508.2	MA1508.2.IKZF1	Human papillomavirus type 145	HM999997.1	Low Risk	370	377	+	AACAGGAA	1.96e-05	0.353	0.6366	0.2483	0.3883	0.00346401
IKZF1	MA1508.2	MA1508.2.IKZF1	Human papillomavirus type 165	JX444072.1	Low Risk	399	406	+	ACCAGGAA	8.91e-05	0.528	0.6366	0.2483	0.3883	0.00346401
IKZF1	MA1508.2	MA1508.2.IKZF1	Human papillomavirus type 157	KT698166.1	Low Risk	417	424	+	ACCAGGAA	8.91e-05	0.528	0.6366	0.2483	0.3883	0.00346401
IKZF1	MA1508.2	MA1508.2.IKZF1	Human papillomavirus type 213	MF509818.1	Low Risk	15	22	-	AACAGGAA	1.96e-05	0.353	0.6366	0.2483	0.3883	0.00346401
IKZF1	MA1508.2	MA1508.2.IKZF1	Human papillomavirus type 216	MF509821.1	Low Risk	443	450	-	AAGAGGAA	7.66e-05	0.479	0.6366	0.2483	0.3883	0.00346401
IKZF1	MA1508.2	MA1508.2.IKZF1	Human papillomavirus type 219	MH172376.1	Low Risk	22	29	-	AACAGGAA	1.96e-05	0.353	0.6366	0.2483	0.3883	0.00346401
IKZF1	MA1508.2	MA1508.2.IKZF1	Human papillomavirus type 231	MH777370.2	Low Risk	211	218	-	AGCAGGAA	5.7e-05	0.4	0.6366	0.2483	0.3883	0.00346401
IKZF1	MA1508.2	MA1508.2.IKZF1	Human papillomavirus type 6	NC_001355.1	Low Risk	310	317	-	AAGAGGAA	7.66e-05	0.479	0.6366	0.2483	0.3883	0.00346401
IKZF1	MA1508.2	MA1508.2.IKZF1	Human papillomavirus type 1	NC_001356.1	Low Risk	264	271	-	AACAGGAA	1.96e-05	0.353	0.6366	0.2483	0.3883	0.00346401
IKZF1	MA1508.2	MA1508.2.IKZF1	Human papillomavirus type 10	NC_001576.1	Low Risk	186	193	-	CACAGGAA	3.21e-05	0.353	0.6366	0.2483	0.3883	0.00346401
IKZF1	MA1508.2	MA1508.2.IKZF1	Human papillomavirus type 32	NC_001586.1	Low Risk	7	14	-	CACAGGAA	3.21e-05	0.353	0.6366	0.2483	0.3883	0.00346401
IKZF1	MA1508.2	MA1508.2.IKZF1	Human papillomavirus type 112	NC_012486.1	Low Risk	272	279	+	GACAGGAA	4.46e-05	0.382	0.6366	0.2483	0.3883	0.00346401
IKZF1	MA1508.2	MA1508.2.IKZF1	Human papillomavirus type 140	NC_017996.1	Low Risk	5	12	-	AGCAGGAA	5.7e-05	0.4	0.6366	0.2483	0.3883	0.00346401
IKZF1	MA1508.2	MA1508.2.IKZF1	Human papillomavirus type 156	NC_033781.1	Low Risk	468	475	-	CACAGGAA	3.21e-05	0.353	0.6366	0.2483	0.3883	0.00346401
IKZF1	MA1508.2	MA1508.2.IKZF1	Human papillomavirus type 184	NC_038914.1	Low Risk	329	336	-	CACAGGAA	3.21e-05	0.353	0.6366	0.2483	0.3883	0.00346401
IKZF1	MA1508.2	MA1508.2.IKZF1	Human papillomavirus type 184	NC_038914.1	Low Risk	495	502	+	AAGAGGAA	7.66e-05	0.479	0.6366	0.2483	0.3883	0.00346401
IKZF1	MA1508.2	MA1508.2.IKZF1	Human papillomavirus type 187	NC_039086.1	Low Risk	199	206	+	GACAGGAA	4.46e-05	0.382	0.6366	0.2483	0.3883	0.00346401
IKZF1	MA1508.2	MA1508.2.IKZF1	Human papillomavirus type 214	OP971056.1	Low Risk	161	168	-	GACAGGAA	4.46e-05	0.382	0.6366	0.2483	0.3883	0.00346401
IKZF1	MA1508.2	MA1508.2.IKZF1	Human papillomavirus type 57	X55965.1	Low Risk	466	473	-	CACAGGAA	3.21e-05	0.353	0.6366	0.2483	0.3883	0.00346401
IKZF1	MA1508.2	MA1508.2.IKZF1	Human papillomavirus type 65	X70829.1	Low Risk	230	237	+	AAGAGGAA	7.66e-05	0.479	0.6366	0.2483	0.3883	0.00346401
IKZF1	MA1508.2	MA1508.2.IKZF1	Human papillomavirus type 3	X74462.1	Low Risk	167	174	-	CACAGGAA	3.21e-05	0.353	0.6366	0.2483	0.3883	0.00346401
IKZF1	MA1508.2	MA1508.2.IKZF1	Human papillomavirus type 67	D21208.1	High_Risk	99	106	-	AACAGGAA	1.96e-05	0.353	0.6366	0.2483	0.3883	0.00346401
IKZF1	MA1508.2	MA1508.2.IKZF1	Human papillomavirus type 58	D90400.1	High_Risk	136	143	-	AACAGGAA	1.96e-05	0.353	0.6366	0.2483	0.3883	0.00346401
IKZF1	MA1508.2	MA1508.2.IKZF1	Human papillomavirus type 97	DQ080080.1	High_Risk	482	489	-	GACAGGAA	4.46e-05	0.382	0.6366	0.2483	0.3883	0.00346401
IKZF1	MA1508.2	MA1508.2.IKZF1	Human papillomavirus type 66	EF177185.1	High_Risk	410	417	-	AACAGGAA	1.96e-05	0.353	0.6366	0.2483	0.3883	0.00346401
IKZF1	MA1508.2	MA1508.2.IKZF1	Human papillomavirus type 18	NC_001357.1	High_Risk	481	488	-	GACAGGAA	4.46e-05	0.382	0.6366	0.2483	0.3883	0.00346401
IKZF1	MA1508.2	MA1508.2.IKZF1	Human papillomavirus type 16	NC_001526.4	High_Risk	382	389	-	AGCAGGAA	5.7e-05	0.4	0.6366	0.2483	0.3883	0.00346401
IKZF1	MA1508.2	MA1508.2.IKZF1	Human papillomavirus type 26	NC_001583.1	High_Risk	132	139	-	AACAGGAA	1.96e-05	0.353	0.6366	0.2483	0.3883	0.00346401
IKZF1	MA1508.2	MA1508.2.IKZF1	Human papillomavirus type 34	NC_001587.1	High_Risk	408	415	-	AGCAGGAA	5.7e-05	0.4	0.6366	0.2483	0.3883	0.00346401
IKZF1	MA1508.2	MA1508.2.IKZF1	Human papillomavirus type 53	NC_001593.1	High_Risk	440	447	-	CACAGGAA	3.21e-05	0.353	0.6366	0.2483	0.3883	0.00346401
IKZF1	MA1508.2	MA1508.2.IKZF1	Human papillomavirus type 31	NC_075191.1	High_Risk	271	278	-	AGCAGGAA	5.7e-05	0.4	0.6366	0.2483	0.3883	0.00346401
IKZF1	MA1508.2	MA1508.2.IKZF1	Human papillomavirus type 33	NC_075233.1	High_Risk	173	180	-	AACAGGAA	1.96e-05	0.353	0.6366	0.2483	0.3883	0.00346401
IKZF1	MA1508.2	MA1508.2.IKZF1	Human papillomavirus type 45	NC_075269.1	High_Risk	466	473	-	GACAGGAA	4.46e-05	0.382	0.6366	0.2483	0.3883	0.00346401
IKZF1	MA1508.2	MA1508.2.IKZF1	Human papillomavirus type 69	OP971051.1	High_Risk	80	87	-	CACAGGAA	3.21e-05	0.353	0.6366	0.2483	0.3883	0.00346401
IKZF1	MA1508.2	MA1508.2.IKZF1	Human papillomavirus type 69	OP971051.1	High_Risk	122	129	-	AACAGGAA	1.96e-05	0.353	0.6366	0.2483	0.3883	0.00346401
IRF4	MA1419.2	MA1419.2.IRF4	Human papillomavirus type 27	AB211993.1	Low Risk	233	246	-	CGCAACCGAAAACG	5.18e-06	0.09	1.6319	0.8808	0.7511	0.00707148
IRF4	MA1419.2	MA1419.2.IRF4	Human papillomavirus type 27	AB211993.1	Low Risk	625	638	+	TGTAACCGAAAACG	1.99e-05	0.09	1.6319	0.8808	0.7511	0.00707148
IRF4	MA1419.2	MA1419.2.IRF4	Human papillomavirus type 83	AF151983.1	Low Risk	381	394	-	GGAGACCGAAACCG	2.32e-05	0.09	1.6319	0.8808	0.7511	0.00707148
IRF4	MA1419.2	MA1419.2.IRF4	Human papillomavirus type 83	AF151983.1	Low Risk	780	793	+	TGTAACCGAAATCG	5.1e-05	0.133	1.6319	0.8808	0.7511	0.00707148
IRF4	MA1419.2	MA1419.2.IRF4	Human papillomavirus type 84	AF293960.1	Low Risk	634	647	-	AGCAACCGAAACGG	4.52e-05	0.13	1.6319	0.8808	0.7511	0.00707148
IRF4	MA1419.2	MA1419.2.IRF4	Human papillomavirus type 89	AF436128.1	Low Risk	352	365	-	GGAGACCGAAACCG	2.32e-05	0.09	1.6319	0.8808	0.7511	0.00707148
IRF4	MA1419.2	MA1419.2.IRF4	Human papillomavirus type 87	AJ400628.2	Low Risk	598	611	-	TGGAAGTGAAACCT	5.39e-05	0.133	1.6319	0.8808	0.7511	0.00707148
IRF4	MA1419.2	MA1419.2.IRF4	Human papillomavirus type 81	AJ620209.1	Low Risk	325	338	+	TTAAACCGAAACGT	3.54e-05	0.119	1.6319	0.8808	0.7511	0.00707148
IRF4	MA1419.2	MA1419.2.IRF4	Human papillomavirus type 81	AJ620209.1	Low Risk	363	376	-	TGAAACCGAAAAGG	9.2e-06	0.09	1.6319	0.8808	0.7511	0.00707148
IRF4	MA1419.2	MA1419.2.IRF4	Human papillomavirus type 62	AY395706.1	Low Risk	333	346	-	CGCAACCGAAAACG	5.18e-06	0.09	1.6319	0.8808	0.7511	0.00707148
IRF4	MA1419.2	MA1419.2.IRF4	Human papillomavirus type 102	DQ080083.1	Low Risk	275	288	-	GGAGACCGAAACCG	2.32e-05	0.09	1.6319	0.8808	0.7511	0.00707148
IRF4	MA1419.2	MA1419.2.IRF4	Human papillomavirus type 102	DQ080083.1	Low Risk	314	327	-	GGAGACCGAAACCG	2.32e-05	0.09	1.6319	0.8808	0.7511	0.00707148
IRF4	MA1419.2	MA1419.2.IRF4	Human papillomavirus type 115	FJ947080.1	Low Risk	2	15	-	AGATACCGAAAGCG	1.48e-05	0.09	1.6319	0.8808	0.7511	0.00707148
IRF4	MA1419.2	MA1419.2.IRF4	Human papillomavirus type 99	FM955838.1	Low Risk	134	147	-	CTAAACCGAATCTA	4.27e-05	0.13	1.6319	0.8808	0.7511	0.00707148
IRF4	MA1419.2	MA1419.2.IRF4	Human papillomavirus type 99	FM955838.1	Low Risk	374	387	-	CGAAAACGATACAG	1.84e-05	0.09	1.6319	0.8808	0.7511	0.00707148
IRF4	MA1419.2	MA1419.2.IRF4	Human papillomavirus type 105	FM955841.1	Low Risk	357	370	-	CGAAAACGATACAA	1.17e-05	0.09	1.6319	0.8808	0.7511	0.00707148
IRF4	MA1419.2	MA1419.2.IRF4	Human papillomavirus type 150	FN677755.1	Low Risk	2	15	-	TGTAACCGAAACCG	2.63e-06	0.09	1.6319	0.8808	0.7511	0.00707148
IRF4	MA1419.2	MA1419.2.IRF4	Human papillomavirus type 151	FN677756.1	Low Risk	2	15	-	GGCAACCGAAAACG	7.15e-05	0.15	1.6319	0.8808	0.7511	0.00707148
IRF4	MA1419.2	MA1419.2.IRF4	Human papillomavirus type 114	GQ244463.1	Low Risk	358	371	-	GGAGACCGAAACCG	2.32e-05	0.09	1.6319	0.8808	0.7511	0.00707148
IRF4	MA1419.2	MA1419.2.IRF4	Human papillomavirus type 114	GQ244463.1	Low Risk	391	404	-	GGAGACCGAAACCG	2.32e-05	0.09	1.6319	0.8808	0.7511	0.00707148
IRF4	MA1419.2	MA1419.2.IRF4	Human papillomavirus type 149	GU117629.1	Low Risk	363	376	+	TGAAACCGAAGGCG	2.76e-05	0.1	1.6319	0.8808	0.7511	0.00707148
IRF4	MA1419.2	MA1419.2.IRF4	Human papillomavirus type 149	GU117629.1	Low Risk	392	405	+	CGATACCGAAAACG	3.45e-06	0.09	1.6319	0.8808	0.7511	0.00707148
IRF4	MA1419.2	MA1419.2.IRF4	Human papillomavirus type 133	GU117633.1	Low Risk	308	321	+	TACAACCGATACTG	9.93e-05	0.186	1.6319	0.8808	0.7511	0.00707148
IRF4	MA1419.2	MA1419.2.IRF4	Human papillomavirus type 127	HM011570.1	Low Risk	309	322	-	CAAAATCGAAATCG	9.97e-05	0.186	1.6319	0.8808	0.7511	0.00707148
IRF4	MA1419.2	MA1419.2.IRF4	Human papillomavirus type 142	HM999994.1	Low Risk	315	328	-	CGCAACCGATATCG	6.86e-05	0.15	1.6319	0.8808	0.7511	0.00707148
IRF4	MA1419.2	MA1419.2.IRF4	Human papillomavirus type 143	HM999995.1	Low Risk	361	374	-	CGAAAACGATACAG	1.84e-05	0.09	1.6319	0.8808	0.7511	0.00707148
IRF4	MA1419.2	MA1419.2.IRF4	Human papillomavirus type 145	HM999997.1	Low Risk	2	15	-	AGAAACCGATATCG	6.39e-05	0.146	1.6319	0.8808	0.7511	0.00707148
IRF4	MA1419.2	MA1419.2.IRF4	Human papillomavirus type 36	JF304769.1	Low Risk	375	388	-	CGAAAACGATACAG	1.84e-05	0.09	1.6319	0.8808	0.7511	0.00707148
IRF4	MA1419.2	MA1419.2.IRF4	Human papillomavirus type 17	JN211195.1	Low Risk	2	15	-	AGAGACCGAAAGCG	4.04e-05	0.13	1.6319	0.8808	0.7511	0.00707148
IRF4	MA1419.2	MA1419.2.IRF4	Human papillomavirus type 120	JQ963484.1	Low Risk	2	15	-	GGCAACCGAAAACG	7.15e-05	0.15	1.6319	0.8808	0.7511	0.00707148
IRF4	MA1419.2	MA1419.2.IRF4	Human papillomavirus type 169	JX413105.1	Low Risk	295	308	-	CGAAAACAAAACAC	7.38e-05	0.152	1.6319	0.8808	0.7511	0.00707148
IRF4	MA1419.2	MA1419.2.IRF4	Human papillomavirus type 162	JX413108.1	Low Risk	206	219	+	TCAAACCGATAACA	7.29e-05	0.152	1.6319	0.8808	0.7511	0.00707148
IRF4	MA1419.2	MA1419.2.IRF4	Human papillomavirus type 170	JX413110.1	Low Risk	12	25	-	AAATACCGAAACTG	4.93e-05	0.13	1.6319	0.8808	0.7511	0.00707148
IRF4	MA1419.2	MA1419.2.IRF4	Human papillomavirus type 170	JX413110.1	Low Risk	312	325	-	CAATACCGATACCG	2.76e-05	0.1	1.6319	0.8808	0.7511	0.00707148
IRF4	MA1419.2	MA1419.2.IRF4	Human papillomavirus type 173	KF006400.1	Low Risk	259	272	+	TAAGACCGAAACCG	4.31e-05	0.13	1.6319	0.8808	0.7511	0.00707148
IRF4	MA1419.2	MA1419.2.IRF4	Human papillomavirus type 202	KP692116.1	Low Risk	548	561	+	TGGAACCGACACCG	7.04e-05	0.15	1.6319	0.8808	0.7511	0.00707148
IRF4	MA1419.2	MA1419.2.IRF4	Human papillomavirus type 183	KR816171.1	Low Risk	320	333	+	TGCAACCGAAAATG	1.56e-05	0.09	1.6319	0.8808	0.7511	0.00707148
IRF4	MA1419.2	MA1419.2.IRF4	Human papillomavirus type 189	KR816176.1	Low Risk	384	397	+	CCCAACCGAAAACG	7.9e-05	0.16	1.6319	0.8808	0.7511	0.00707148
IRF4	MA1419.2	MA1419.2.IRF4	Human papillomavirus type 193	KR816180.1	Low Risk	401	414	+	CGGTACCGAAAACG	4.29e-05	0.13	1.6319	0.8808	0.7511	0.00707148
IRF4	MA1419.2	MA1419.2.IRF4	Human papillomavirus type 194	KR816181.1	Low Risk	294	307	+	TGCAACCGAAAATG	1.56e-05	0.09	1.6319	0.8808	0.7511	0.00707148
IRF4	MA1419.2	MA1419.2.IRF4	Human papillomavirus type 195	KR816182.1	Low Risk	9	22	-	GGATACCGAAAACG	5.2e-05	0.133	1.6319	0.8808	0.7511	0.00707148
IRF4	MA1419.2	MA1419.2.IRF4	Human papillomavirus type 205	KT698167.1	Low Risk	260	273	+	CAAGACCGAAACCG	1.55e-05	0.09	1.6319	0.8808	0.7511	0.00707148
IRF4	MA1419.2	MA1419.2.IRF4	Human papillomavirus type 47	M32305.1	Low Risk	376	389	-	CGAAAACGATACAG	1.84e-05	0.09	1.6319	0.8808	0.7511	0.00707148
IRF4	MA1419.2	MA1419.2.IRF4	Human papillomavirus type 212	MF509817.1	Low Risk	248	261	-	TGGTACCGAAACCG	1.94e-05	0.09	1.6319	0.8808	0.7511	0.00707148
IRF4	MA1419.2	MA1419.2.IRF4	Human papillomavirus type 216	MF509821.1	Low Risk	322	335	-	AGCAACCGAAAACG	4.9e-05	0.13	1.6319	0.8808	0.7511	0.00707148
IRF4	MA1419.2	MA1419.2.IRF4	Human papillomavirus type 219	MH172376.1	Low Risk	379	392	+	TAAAACCGTAACCG	9.41e-05	0.181	1.6319	0.8808	0.7511	0.00707148
IRF4	MA1419.2	MA1419.2.IRF4	Human papillomavirus type 222	MH172379.1	Low Risk	15	28	+	TGAAACCTATACTG	7.66e-05	0.157	1.6319	0.8808	0.7511	0.00707148
IRF4	MA1419.2	MA1419.2.IRF4	Human papillomavirus type 210	MH460956.1	Low Risk	247	260	-	AGCAACCGAAAACG	4.9e-05	0.13	1.6319	0.8808	0.7511	0.00707148
IRF4	MA1419.2	MA1419.2.IRF4	Human papillomavirus type 225	MH777364.2	Low Risk	298	311	-	AGCAACCGAAAGCG	2.12e-05	0.09	1.6319	0.8808	0.7511	0.00707148
IRF4	MA1419.2	MA1419.2.IRF4	Human papillomavirus type 225	MH777364.2	Low Risk	335	348	-	AGCAACCGAAAATG	4.88e-05	0.13	1.6319	0.8808	0.7511	0.00707148
IRF4	MA1419.2	MA1419.2.IRF4	Human papillomavirus type 2	NC_001352.1	Low Risk	229	242	-	CGCAACCGAAAACG	5.18e-06	0.09	1.6319	0.8808	0.7511	0.00707148
IRF4	MA1419.2	MA1419.2.IRF4	Human papillomavirus type 6	NC_001355.1	Low Risk	259	272	-	GGCAACCGAAAACG	7.15e-05	0.15	1.6319	0.8808	0.7511	0.00707148
IRF4	MA1419.2	MA1419.2.IRF4	Human papillomavirus type 32	NC_001586.1	Low Risk	155	168	+	TGCAACCGAAATCG	4.11e-05	0.13	1.6319	0.8808	0.7511	0.00707148
IRF4	MA1419.2	MA1419.2.IRF4	Human papillomavirus type 49	NC_001591.1	Low Risk	2	15	-	AGCAACCGAAAACG	4.9e-05	0.13	1.6319	0.8808	0.7511	0.00707148
IRF4	MA1419.2	MA1419.2.IRF4	Human papillomavirus type 7	NC_001595.1	Low Risk	264	277	-	CGCGACCGAAAACG	9.6e-05	0.183	1.6319	0.8808	0.7511	0.00707148
IRF4	MA1419.2	MA1419.2.IRF4	Human papillomavirus type 7	NC_001595.1	Low Risk	672	685	-	AGCAACCGAAAGCG	2.12e-05	0.09	1.6319	0.8808	0.7511	0.00707148
IRF4	MA1419.2	MA1419.2.IRF4	Human papillomavirus type 7	NC_001595.1	Low Risk	742	755	+	CGTAACCGAAAACG	6.72e-06	0.09	1.6319	0.8808	0.7511	0.00707148
IRF4	MA1419.2	MA1419.2.IRF4	Human papillomavirus type 9	NC_001596.1	Low Risk	2	15	-	GGAAACCGATATCG	9.22e-05	0.179	1.6319	0.8808	0.7511	0.00707148
IRF4	MA1419.2	MA1419.2.IRF4	Human papillomavirus type 54	NC_001676.1	Low Risk	270	283	+	TATAACCGAAACCG	2.84e-05	0.102	1.6319	0.8808	0.7511	0.00707148
IRF4	MA1419.2	MA1419.2.IRF4	Human papillomavirus type 54	NC_001676.1	Low Risk	282	295	-	AGCAACCGAAAACG	4.9e-05	0.13	1.6319	0.8808	0.7511	0.00707148
IRF4	MA1419.2	MA1419.2.IRF4	Human papillomavirus type 54	NC_001676.1	Low Risk	698	711	+	TTCAACCGAAACCG	5.95e-05	0.141	1.6319	0.8808	0.7511	0.00707148
IRF4	MA1419.2	MA1419.2.IRF4	Human papillomavirus type 54	NC_001676.1	Low Risk	704	717	+	CGAAACCGGTACAT	4.64e-05	0.13	1.6319	0.8808	0.7511	0.00707148
IRF4	MA1419.2	MA1419.2.IRF4	Human papillomavirus type 109	NC_012485.1	Low Risk	261	274	+	TGCAACCGATAGCG	3.23e-05	0.111	1.6319	0.8808	0.7511	0.00707148
IRF4	MA1419.2	MA1419.2.IRF4	Human papillomavirus type 109	NC_012485.1	Low Risk	385	398	+	CGGTACCGAAAGCG	1.85e-05	0.09	1.6319	0.8808	0.7511	0.00707148
IRF4	MA1419.2	MA1419.2.IRF4	Human papillomavirus type 116	NC_013035.1	Low Risk	205	218	-	GGCAACCGAAAGTG	3.19e-05	0.111	1.6319	0.8808	0.7511	0.00707148
IRF4	MA1419.2	MA1419.2.IRF4	Human papillomavirus type 129	NC_014953.1	Low Risk	328	341	-	AGCAACCGAAAACG	4.9e-05	0.13	1.6319	0.8808	0.7511	0.00707148
IRF4	MA1419.2	MA1419.2.IRF4	Human papillomavirus type 131	NC_014954.1	Low Risk	361	374	-	CGTGACCGAAAGCG	5.39e-05	0.133	1.6319	0.8808	0.7511	0.00707148
IRF4	MA1419.2	MA1419.2.IRF4	Human papillomavirus type 132	NC_014955.1	Low Risk	246	259	-	GGTAACCGAAAACG	8.75e-05	0.174	1.6319	0.8808	0.7511	0.00707148
IRF4	MA1419.2	MA1419.2.IRF4	Human papillomavirus type 140	NC_017996.1	Low Risk	297	310	-	AGAAACCGATAACG	2.54e-05	0.0967	1.6319	0.8808	0.7511	0.00707148
IRF4	MA1419.2	MA1419.2.IRF4	Human papillomavirus type 140	NC_017996.1	Low Risk	545	558	+	TGGAACCGAGACCG	5.32e-05	0.133	1.6319	0.8808	0.7511	0.00707148
IRF4	MA1419.2	MA1419.2.IRF4	Human papillomavirus type 201	NC_027528.1	Low Risk	358	371	-	TGCAACCGAAAACG	1.57e-05	0.09	1.6319	0.8808	0.7511	0.00707148
IRF4	MA1419.2	MA1419.2.IRF4	Human papillomavirus type 163	NC_028125.1	Low Risk	274	287	+	CATAACCGAAAATG	6.14e-05	0.142	1.6319	0.8808	0.7511	0.00707148
IRF4	MA1419.2	MA1419.2.IRF4	Human papillomavirus type 11	NC_075235.1	Low Risk	318	331	-	GGCAACCGAAAACG	7.15e-05	0.15	1.6319	0.8808	0.7511	0.00707148
IRF4	MA1419.2	MA1419.2.IRF4	Human papillomavirus type 11	NC_075235.1	Low Risk	616	629	-	GGTAACCGAAACCG	1.48e-05	0.09	1.6319	0.8808	0.7511	0.00707148
IRF4	MA1419.2	MA1419.2.IRF4	Human papillomavirus type 228	ON482334.1	Low Risk	342	355	+	CGAAACCGTAAACG	2.58e-05	0.0967	1.6319	0.8808	0.7511	0.00707148
IRF4	MA1419.2	MA1419.2.IRF4	Human papillomavirus type 40	OP971061.1	Low Risk	286	299	-	CGCGACCGAAAGCG	4.36e-05	0.13	1.6319	0.8808	0.7511	0.00707148
IRF4	MA1419.2	MA1419.2.IRF4	Human papillomavirus type 40	OP971061.1	Low Risk	574	587	-	AGCAACCGAAAGCG	2.12e-05	0.09	1.6319	0.8808	0.7511	0.00707148
IRF4	MA1419.2	MA1419.2.IRF4	Human papillomavirus type 40	OP971061.1	Low Risk	644	657	+	TGTAACCGAAAACG	1.99e-05	0.09	1.6319	0.8808	0.7511	0.00707148
IRF4	MA1419.2	MA1419.2.IRF4	Human papillomavirus type 22	U31780.1	Low Risk	2	15	-	AGCAACCGAAAACG	4.9e-05	0.13	1.6319	0.8808	0.7511	0.00707148
IRF4	MA1419.2	MA1419.2.IRF4	Human papillomavirus type 37	U31786.1	Low Risk	2	15	-	GGAAACCGAAAACG	7.55e-06	0.09	1.6319	0.8808	0.7511	0.00707148
IRF4	MA1419.2	MA1419.2.IRF4	Human papillomavirus type 57	X55965.1	Low Risk	260	273	-	CGCAACCGAAAACG	5.18e-06	0.09	1.6319	0.8808	0.7511	0.00707148
IRF4	MA1419.2	MA1419.2.IRF4	Human papillomavirus type 57	X55965.1	Low Risk	664	677	+	CGTAACCGAAAACG	6.72e-06	0.09	1.6319	0.8808	0.7511	0.00707148
IRF4	MA1419.2	MA1419.2.IRF4	Human papillomavirus type 3	X74462.1	Low Risk	601	614	+	AGTAACCGAAAACG	6.05e-05	0.141	1.6319	0.8808	0.7511	0.00707148
IRF4	MA1419.2	MA1419.2.IRF4	Human papillomavirus type 12	X74466.1	Low Risk	362	375	-	CGAAAACGATACAG	1.84e-05	0.09	1.6319	0.8808	0.7511	0.00707148
IRF4	MA1419.2	MA1419.2.IRF4	Human papillomavirus type 19	X74470.1	Low Risk	359	372	-	CGATACCGATACAG	1.03e-05	0.09	1.6319	0.8808	0.7511	0.00707148
IRF4	MA1419.2	MA1419.2.IRF4	Human papillomavirus type 72	X94164.1	Low Risk	715	728	+	CAAGACCGAAAACG	9.09e-05	0.179	1.6319	0.8808	0.7511	0.00707148
IRF4	MA1419.2	MA1419.2.IRF4	Human papillomavirus type 80	Y15176.1	Low Risk	2	15	-	AGAAACCGAAATCG	1.35e-05	0.09	1.6319	0.8808	0.7511	0.00707148
IRF4	MA1419.2	MA1419.2.IRF4	Human papillomavirus type 67	D21208.1	High_Risk	323	336	-	AGCAACCGAAACCG	7.6e-06	0.09	1.6319	0.8808	0.7511	0.00707148
IRF4	MA1419.2	MA1419.2.IRF4	Human papillomavirus type 67	D21208.1	High_Risk	711	724	+	TGTAACCGAAAACG	1.99e-05	0.09	1.6319	0.8808	0.7511	0.00707148
IRF4	MA1419.2	MA1419.2.IRF4	Human papillomavirus type 58	D90400.1	High_Risk	721	734	+	TGTAACCGAAAACG	1.99e-05	0.09	1.6319	0.8808	0.7511	0.00707148
IRF4	MA1419.2	MA1419.2.IRF4	Human papillomavirus type 97	DQ080080.1	High_Risk	270	283	-	GGCAACCGAAAACG	7.15e-05	0.15	1.6319	0.8808	0.7511	0.00707148
IRF4	MA1419.2	MA1419.2.IRF4	Human papillomavirus type 97	DQ080080.1	High_Risk	760	773	+	TGTAACCGAAAACG	1.99e-05	0.09	1.6319	0.8808	0.7511	0.00707148
IRF4	MA1419.2	MA1419.2.IRF4	Human papillomavirus type 97	DQ080080.1	High_Risk	776	789	+	TGCAACCGAAACTG	1.99e-06	0.09	1.6319	0.8808	0.7511	0.00707148
IRF4	MA1419.2	MA1419.2.IRF4	Human papillomavirus type 56	EF177176.1	High_Risk	681	694	-	CAAAACAGATACTG	9.71e-05	0.184	1.6319	0.8808	0.7511	0.00707148
IRF4	MA1419.2	MA1419.2.IRF4	Human papillomavirus type 39	KC470236.1	High_Risk	764	777	+	AGTAACCGAAAACG	6.05e-05	0.141	1.6319	0.8808	0.7511	0.00707148
IRF4	MA1419.2	MA1419.2.IRF4	Human papillomavirus type 51	KF436887.1	High_Risk	237	250	-	CGCCACCGAAACAC	9.18e-05	0.179	1.6319	0.8808	0.7511	0.00707148
IRF4	MA1419.2	MA1419.2.IRF4	Human papillomavirus type 18	NC_001357.1	High_Risk	759	772	+	AGTAACCGAAAACG	6.05e-05	0.141	1.6319	0.8808	0.7511	0.00707148
IRF4	MA1419.2	MA1419.2.IRF4	Human papillomavirus type 16	NC_001526.4	High_Risk	781	794	+	CGTAACCGAAATCG	1.87e-05	0.09	1.6319	0.8808	0.7511	0.00707148
IRF4	MA1419.2	MA1419.2.IRF4	Human papillomavirus type 16	NC_001526.4	High_Risk	796	809	+	TTGAACCGAAACCG	6.7e-05	0.15	1.6319	0.8808	0.7511	0.00707148
IRF4	MA1419.2	MA1419.2.IRF4	Human papillomavirus type 5	NC_001531.1	High_Risk	377	390	-	CGAAAACGATACAG	1.84e-05	0.09	1.6319	0.8808	0.7511	0.00707148
IRF4	MA1419.2	MA1419.2.IRF4	Human papillomavirus type 26	NC_001583.1	High_Risk	782	795	+	TGTAACCGAAAACG	1.99e-05	0.09	1.6319	0.8808	0.7511	0.00707148
IRF4	MA1419.2	MA1419.2.IRF4	Human papillomavirus type 26	NC_001583.1	High_Risk	798	811	+	TGCAACCGAAACCG	1.99e-06	0.09	1.6319	0.8808	0.7511	0.00707148
IRF4	MA1419.2	MA1419.2.IRF4	Human papillomavirus type 26	NC_001583.1	High_Risk	804	817	+	CGAAACCGGTACAT	4.64e-05	0.13	1.6319	0.8808	0.7511	0.00707148
IRF4	MA1419.2	MA1419.2.IRF4	Human papillomavirus type 34	NC_001587.1	High_Risk	283	296	-	GGCAACCGAAAGCG	3.2e-05	0.111	1.6319	0.8808	0.7511	0.00707148
IRF4	MA1419.2	MA1419.2.IRF4	Human papillomavirus type 34	NC_001587.1	High_Risk	735	748	+	TGTAACCGAAAACG	1.99e-05	0.09	1.6319	0.8808	0.7511	0.00707148
IRF4	MA1419.2	MA1419.2.IRF4	Human papillomavirus type 53	NC_001593.1	High_Risk	364	377	-	CACAACCGAAACCG	7.76e-06	0.09	1.6319	0.8808	0.7511	0.00707148
IRF4	MA1419.2	MA1419.2.IRF4	Human papillomavirus type 85	NC_034616.1	High_Risk	724	737	+	TGTAACCGAAAACG	1.99e-05	0.09	1.6319	0.8808	0.7511	0.00707148
IRF4	MA1419.2	MA1419.2.IRF4	Human papillomavirus type 30	NC_038889.1	High_Risk	340	353	-	GGAAACCGAAATCG	2.08e-05	0.09	1.6319	0.8808	0.7511	0.00707148
IRF4	MA1419.2	MA1419.2.IRF4	Human papillomavirus type 30	NC_038889.1	High_Risk	656	669	-	CAAAACCGTAACCG	3.65e-05	0.121	1.6319	0.8808	0.7511	0.00707148
IRF4	MA1419.2	MA1419.2.IRF4	Human papillomavirus type 31	NC_075191.1	High_Risk	413	426	-	TGCAACCGAAAACG	1.57e-05	0.09	1.6319	0.8808	0.7511	0.00707148
IRF4	MA1419.2	MA1419.2.IRF4	Human papillomavirus type 31	NC_075191.1	High_Risk	804	817	-	TGTAACCGAAAACG	1.99e-05	0.09	1.6319	0.8808	0.7511	0.00707148
IRF4	MA1419.2	MA1419.2.IRF4	Human papillomavirus type 33	NC_075233.1	High_Risk	411	424	-	AGTAACCGAAAACG	6.05e-05	0.141	1.6319	0.8808	0.7511	0.00707148
IRF4	MA1419.2	MA1419.2.IRF4	Human papillomavirus type 33	NC_075233.1	High_Risk	851	864	+	TGTAACCGAAAGCG	8.03e-06	0.09	1.6319	0.8808	0.7511	0.00707148
IRF4	MA1419.2	MA1419.2.IRF4	Human papillomavirus type 45	NC_075269.1	High_Risk	667	680	+	TGCAACCGAAAAAG	5.32e-05	0.133	1.6319	0.8808	0.7511	0.00707148
IRF4	MA1419.2	MA1419.2.IRF4	Human papillomavirus type 45	NC_075269.1	High_Risk	744	757	+	TGTAACCGAAAACG	1.99e-05	0.09	1.6319	0.8808	0.7511	0.00707148
IRF4	MA1419.2	MA1419.2.IRF4	Human papillomavirus type 52	NC_075270.1	High_Risk	822	835	+	TGTAACCGAAAACG	1.99e-05	0.09	1.6319	0.8808	0.7511	0.00707148
IRF4	MA1419.2	MA1419.2.IRF4	Human papillomavirus type 52	NC_075270.1	High_Risk	837	850	+	TCAGACCGAAACCG	6.88e-05	0.15	1.6319	0.8808	0.7511	0.00707148
IRF4	MA1419.2	MA1419.2.IRF4	Human papillomavirus type 69	OP971051.1	High_Risk	668	681	+	TGTAACCGAAAACG	1.99e-05	0.09	1.6319	0.8808	0.7511	0.00707148
IRF4	MA1419.2	MA1419.2.IRF4	Human papillomavirus type 70	U21941.1	High_Risk	422	435	-	TGCAACCGAAAACG	1.57e-05	0.09	1.6319	0.8808	0.7511	0.00707148
IRF4	MA1419.2	MA1419.2.IRF4	Human papillomavirus type 59	X77858.1	High_Risk	337	350	-	GGTAACCGAAAACG	8.75e-05	0.174	1.6319	0.8808	0.7511	0.00707148
IRF4	MA1419.2	MA1419.2.IRF4	Human papillomavirus type 59	X77858.1	High_Risk	751	764	+	TGTAACCGAAAACG	1.99e-05	0.09	1.6319	0.8808	0.7511	0.00707148
IRF4	MA1419.2	MA1419.2.IRF4	Human papillomavirus type 73	X94165.1	High_Risk	294	307	-	TGCAACCGAAATCG	4.11e-05	0.13	1.6319	0.8808	0.7511	0.00707148
IRF4	MA1419.2	MA1419.2.IRF4	Human papillomavirus type 73	X94165.1	High_Risk	723	736	+	TGTAACCGAAAACG	1.99e-05	0.09	1.6319	0.8808	0.7511	0.00707148
IRF8	MA0652.2	MA0652.2.IRF8	Human papillomavirus type 27	AB211993.1	Low Risk	234	246	-	CGCAACCGAAAAC	2.39e-05	0.205	1.3064	0.7284	0.578	0.00998497
IRF8	MA0652.2	MA0652.2.IRF8	Human papillomavirus type 27	AB211993.1	Low Risk	510	522	-	GGCAAGTGAAAGT	8.21e-05	0.227	1.3064	0.7284	0.578	0.00998497
IRF8	MA0652.2	MA0652.2.IRF8	Human papillomavirus type 83	AF151983.1	Low Risk	382	394	-	GGAGACCGAAACC	7.41e-05	0.227	1.3064	0.7284	0.578	0.00998497
IRF8	MA0652.2	MA0652.2.IRF8	Human papillomavirus type 84	AF293960.1	Low Risk	635	647	-	AGCAACCGAAACG	6.72e-05	0.227	1.3064	0.7284	0.578	0.00998497
IRF8	MA0652.2	MA0652.2.IRF8	Human papillomavirus type 89	AF436128.1	Low Risk	353	365	-	GGAGACCGAAACC	7.41e-05	0.227	1.3064	0.7284	0.578	0.00998497
IRF8	MA0652.2	MA0652.2.IRF8	Human papillomavirus type 87	AJ400628.2	Low Risk	599	611	-	TGGAAGTGAAACC	9.97e-05	0.227	1.3064	0.7284	0.578	0.00998497
IRF8	MA0652.2	MA0652.2.IRF8	Human papillomavirus type 43	AJ620205.1	Low Risk	666	678	+	CGAAACCGGTCCT	5.96e-05	0.227	1.3064	0.7284	0.578	0.00998497
IRF8	MA0652.2	MA0652.2.IRF8	Human papillomavirus type 43	AJ620205.1	Low Risk	758	770	+	CGAAAGCGGTACA	3.9e-05	0.217	1.3064	0.7284	0.578	0.00998497
IRF8	MA0652.2	MA0652.2.IRF8	Human papillomavirus type 81	AJ620209.1	Low Risk	325	337	+	TTAAACCGAAACG	4.02e-05	0.217	1.3064	0.7284	0.578	0.00998497
IRF8	MA0652.2	MA0652.2.IRF8	Human papillomavirus type 81	AJ620209.1	Low Risk	364	376	-	TGAAACCGAAAAG	2.41e-05	0.205	1.3064	0.7284	0.578	0.00998497
IRF8	MA0652.2	MA0652.2.IRF8	Human papillomavirus type 62	AY395706.1	Low Risk	334	346	-	CGCAACCGAAAAC	2.39e-05	0.205	1.3064	0.7284	0.578	0.00998497
IRF8	MA0652.2	MA0652.2.IRF8	Human papillomavirus type 102	DQ080083.1	Low Risk	276	288	-	GGAGACCGAAACC	7.41e-05	0.227	1.3064	0.7284	0.578	0.00998497
IRF8	MA0652.2	MA0652.2.IRF8	Human papillomavirus type 102	DQ080083.1	Low Risk	315	327	-	GGAGACCGAAACC	7.41e-05	0.227	1.3064	0.7284	0.578	0.00998497
IRF8	MA0652.2	MA0652.2.IRF8	Human papillomavirus type 115	FJ947080.1	Low Risk	3	15	-	AGATACCGAAAGC	1.06e-05	0.182	1.3064	0.7284	0.578	0.00998497
IRF8	MA0652.2	MA0652.2.IRF8	Human papillomavirus type 99	FM955838.1	Low Risk	375	387	-	CGAAAACGATACA	9.46e-06	0.182	1.3064	0.7284	0.578	0.00998497
IRF8	MA0652.2	MA0652.2.IRF8	Human papillomavirus type 105	FM955841.1	Low Risk	358	370	-	CGAAAACGATACA	9.46e-06	0.182	1.3064	0.7284	0.578	0.00998497
IRF8	MA0652.2	MA0652.2.IRF8	Human papillomavirus type 150	FN677755.1	Low Risk	3	15	-	TGTAACCGAAACC	2.69e-05	0.217	1.3064	0.7284	0.578	0.00998497
IRF8	MA0652.2	MA0652.2.IRF8	Human papillomavirus type 114	GQ244463.1	Low Risk	359	371	-	GGAGACCGAAACC	7.41e-05	0.227	1.3064	0.7284	0.578	0.00998497
IRF8	MA0652.2	MA0652.2.IRF8	Human papillomavirus type 114	GQ244463.1	Low Risk	386	398	-	CGAAACCGGTCGT	9.9e-05	0.227	1.3064	0.7284	0.578	0.00998497
IRF8	MA0652.2	MA0652.2.IRF8	Human papillomavirus type 114	GQ244463.1	Low Risk	392	404	-	GGAGACCGAAACC	7.41e-05	0.227	1.3064	0.7284	0.578	0.00998497
IRF8	MA0652.2	MA0652.2.IRF8	Human papillomavirus type 118	GQ246951.1	Low Risk	4	16	-	CGAAAGCGGTACA	3.9e-05	0.217	1.3064	0.7284	0.578	0.00998497
IRF8	MA0652.2	MA0652.2.IRF8	Human papillomavirus type 124	GQ845446.1	Low Risk	3	15	-	CGAAACTGGTACA	3.51e-05	0.217	1.3064	0.7284	0.578	0.00998497
IRF8	MA0652.2	MA0652.2.IRF8	Human papillomavirus type 149	GU117629.1	Low Risk	363	375	+	TGAAACCGAAGGC	4.64e-05	0.217	1.3064	0.7284	0.578	0.00998497
IRF8	MA0652.2	MA0652.2.IRF8	Human papillomavirus type 149	GU117629.1	Low Risk	392	404	+	CGATACCGAAAAC	1.07e-05	0.182	1.3064	0.7284	0.578	0.00998497
IRF8	MA0652.2	MA0652.2.IRF8	Human papillomavirus type 138	HM999990.1	Low Risk	410	422	+	CGAAAGCGGTACA	3.9e-05	0.217	1.3064	0.7284	0.578	0.00998497
IRF8	MA0652.2	MA0652.2.IRF8	Human papillomavirus type 142	HM999994.1	Low Risk	316	328	-	CGCAACCGATATC	8.29e-05	0.227	1.3064	0.7284	0.578	0.00998497
IRF8	MA0652.2	MA0652.2.IRF8	Human papillomavirus type 143	HM999995.1	Low Risk	362	374	-	CGAAAACGATACA	9.46e-06	0.182	1.3064	0.7284	0.578	0.00998497
IRF8	MA0652.2	MA0652.2.IRF8	Human papillomavirus type 145	HM999997.1	Low Risk	3	15	-	AGAAACCGATATC	3.9e-05	0.217	1.3064	0.7284	0.578	0.00998497
IRF8	MA0652.2	MA0652.2.IRF8	Human papillomavirus type 146	HM999998.1	Low Risk	383	395	-	CGAAAGTGGTACA	7.04e-05	0.227	1.3064	0.7284	0.578	0.00998497
IRF8	MA0652.2	MA0652.2.IRF8	Human papillomavirus type 152	JF304768.1	Low Risk	3	15	-	CGAAACTGGTACA	3.51e-05	0.217	1.3064	0.7284	0.578	0.00998497
IRF8	MA0652.2	MA0652.2.IRF8	Human papillomavirus type 36	JF304769.1	Low Risk	376	388	-	CGAAAACGATACA	9.46e-06	0.182	1.3064	0.7284	0.578	0.00998497
IRF8	MA0652.2	MA0652.2.IRF8	Human papillomavirus type 170	JX413110.1	Low Risk	13	25	-	AAATACCGAAACT	5.94e-05	0.227	1.3064	0.7284	0.578	0.00998497
IRF8	MA0652.2	MA0652.2.IRF8	Human papillomavirus type 170	JX413110.1	Low Risk	313	325	-	CAATACCGATACC	6.61e-05	0.227	1.3064	0.7284	0.578	0.00998497
IRF8	MA0652.2	MA0652.2.IRF8	Human papillomavirus type 183	KR816171.1	Low Risk	320	332	+	TGCAACCGAAAAT	3.61e-05	0.217	1.3064	0.7284	0.578	0.00998497
IRF8	MA0652.2	MA0652.2.IRF8	Human papillomavirus type 192	KR816179.1	Low Risk	246	258	-	CGAAAACGGTACC	5.17e-05	0.217	1.3064	0.7284	0.578	0.00998497
IRF8	MA0652.2	MA0652.2.IRF8	Human papillomavirus type 194	KR816181.1	Low Risk	294	306	+	TGCAACCGAAAAT	3.61e-05	0.217	1.3064	0.7284	0.578	0.00998497
IRF8	MA0652.2	MA0652.2.IRF8	Human papillomavirus type 195	KR816182.1	Low Risk	4	16	-	CGAAAACGGTACA	9.01e-05	0.227	1.3064	0.7284	0.578	0.00998497
IRF8	MA0652.2	MA0652.2.IRF8	Human papillomavirus type 195	KR816182.1	Low Risk	10	22	-	GGATACCGAAAAC	6.58e-05	0.227	1.3064	0.7284	0.578	0.00998497
IRF8	MA0652.2	MA0652.2.IRF8	Human papillomavirus type 47	M32305.1	Low Risk	377	389	-	CGAAAACGATACA	9.46e-06	0.182	1.3064	0.7284	0.578	0.00998497
IRF8	MA0652.2	MA0652.2.IRF8	Human papillomavirus type 222	MH172379.1	Low Risk	15	27	+	TGAAACCTATACT	8.85e-05	0.227	1.3064	0.7284	0.578	0.00998497
IRF8	MA0652.2	MA0652.2.IRF8	Human papillomavirus type 225	MH777364.2	Low Risk	299	311	-	AGCAACCGAAAGC	2.37e-05	0.205	1.3064	0.7284	0.578	0.00998497
IRF8	MA0652.2	MA0652.2.IRF8	Human papillomavirus type 225	MH777364.2	Low Risk	336	348	-	AGCAACCGAAAAT	7.98e-05	0.227	1.3064	0.7284	0.578	0.00998497
IRF8	MA0652.2	MA0652.2.IRF8	Human papillomavirus type 227	MH777366.1	Low Risk	260	272	+	CGATACCGGTACA	9.16e-05	0.227	1.3064	0.7284	0.578	0.00998497
IRF8	MA0652.2	MA0652.2.IRF8	Human papillomavirus type 2	NC_001352.1	Low Risk	230	242	-	CGCAACCGAAAAC	2.39e-05	0.205	1.3064	0.7284	0.578	0.00998497
IRF8	MA0652.2	MA0652.2.IRF8	Human papillomavirus type 2	NC_001352.1	Low Risk	507	519	-	GGCAAGTGAAAGT	8.21e-05	0.227	1.3064	0.7284	0.578	0.00998497
IRF8	MA0652.2	MA0652.2.IRF8	Human papillomavirus type 32	NC_001586.1	Low Risk	155	167	+	TGCAACCGAAATC	4.52e-05	0.217	1.3064	0.7284	0.578	0.00998497
IRF8	MA0652.2	MA0652.2.IRF8	Human papillomavirus type 7	NC_001595.1	Low Risk	673	685	-	AGCAACCGAAAGC	2.37e-05	0.205	1.3064	0.7284	0.578	0.00998497
IRF8	MA0652.2	MA0652.2.IRF8	Human papillomavirus type 7	NC_001595.1	Low Risk	763	775	+	CGAAAACGGTACA	9.01e-05	0.227	1.3064	0.7284	0.578	0.00998497
IRF8	MA0652.2	MA0652.2.IRF8	Human papillomavirus type 9	NC_001596.1	Low Risk	3	15	-	GGAAACCGATATC	5.03e-05	0.217	1.3064	0.7284	0.578	0.00998497
IRF8	MA0652.2	MA0652.2.IRF8	Human papillomavirus type 54	NC_001676.1	Low Risk	612	624	-	AGCAACCGAAATC	9.83e-05	0.227	1.3064	0.7284	0.578	0.00998497
IRF8	MA0652.2	MA0652.2.IRF8	Human papillomavirus type 54	NC_001676.1	Low Risk	698	710	+	TTCAACCGAAACC	7.95e-05	0.227	1.3064	0.7284	0.578	0.00998497
IRF8	MA0652.2	MA0652.2.IRF8	Human papillomavirus type 54	NC_001676.1	Low Risk	704	716	+	CGAAACCGGTACA	1.83e-05	0.205	1.3064	0.7284	0.578	0.00998497
IRF8	MA0652.2	MA0652.2.IRF8	Human papillomavirus type 90	NC_004104.1	Low Risk	270	282	-	CGAAACCGGGAGC	4.64e-05	0.217	1.3064	0.7284	0.578	0.00998497
IRF8	MA0652.2	MA0652.2.IRF8	Human papillomavirus type 109	NC_012485.1	Low Risk	261	273	+	TGCAACCGATAGC	4.15e-05	0.217	1.3064	0.7284	0.578	0.00998497
IRF8	MA0652.2	MA0652.2.IRF8	Human papillomavirus type 109	NC_012485.1	Low Risk	491	503	+	CAAAACTGAAATA	8.29e-05	0.227	1.3064	0.7284	0.578	0.00998497
IRF8	MA0652.2	MA0652.2.IRF8	Human papillomavirus type 116	NC_013035.1	Low Risk	206	218	-	GGCAACCGAAAGT	2.21e-05	0.205	1.3064	0.7284	0.578	0.00998497
IRF8	MA0652.2	MA0652.2.IRF8	Human papillomavirus type 131	NC_014954.1	Low Risk	356	368	-	CGAAAGCGGTACA	3.9e-05	0.217	1.3064	0.7284	0.578	0.00998497
IRF8	MA0652.2	MA0652.2.IRF8	Human papillomavirus type 132	NC_014955.1	Low Risk	448	460	-	GGAAAATGAAATT	8.14e-05	0.227	1.3064	0.7284	0.578	0.00998497
IRF8	MA0652.2	MA0652.2.IRF8	Human papillomavirus type 140	NC_017996.1	Low Risk	298	310	-	AGAAACCGATAAC	4.35e-05	0.217	1.3064	0.7284	0.578	0.00998497
IRF8	MA0652.2	MA0652.2.IRF8	Human papillomavirus type 201	NC_027528.1	Low Risk	359	371	-	TGCAACCGAAAAC	5e-05	0.217	1.3064	0.7284	0.578	0.00998497
IRF8	MA0652.2	MA0652.2.IRF8	Human papillomavirus type 203	NC_040640.1	Low Risk	261	273	+	AGCAACCGAAATC	9.83e-05	0.227	1.3064	0.7284	0.578	0.00998497
IRF8	MA0652.2	MA0652.2.IRF8	Human papillomavirus type 11	NC_075235.1	Low Risk	617	629	-	GGTAACCGAAACC	7.41e-05	0.227	1.3064	0.7284	0.578	0.00998497
IRF8	MA0652.2	MA0652.2.IRF8	Human papillomavirus type 40	OP971061.1	Low Risk	575	587	-	AGCAACCGAAAGC	2.37e-05	0.205	1.3064	0.7284	0.578	0.00998497
IRF8	MA0652.2	MA0652.2.IRF8	Human papillomavirus type 40	OP971061.1	Low Risk	665	677	+	CGAAAGCGGTACA	3.9e-05	0.217	1.3064	0.7284	0.578	0.00998497
IRF8	MA0652.2	MA0652.2.IRF8	Human papillomavirus type 230	OQ915151.1	Low Risk	278	290	-	CGAAAACGGTACT	3.76e-05	0.217	1.3064	0.7284	0.578	0.00998497
IRF8	MA0652.2	MA0652.2.IRF8	Human papillomavirus type 37	U31786.1	Low Risk	3	15	-	GGAAACCGAAAAC	1.26e-05	0.182	1.3064	0.7284	0.578	0.00998497
IRF8	MA0652.2	MA0652.2.IRF8	Human papillomavirus type 57	X55965.1	Low Risk	261	273	-	CGCAACCGAAAAC	2.39e-05	0.205	1.3064	0.7284	0.578	0.00998497
IRF8	MA0652.2	MA0652.2.IRF8	Human papillomavirus type 65	X70829.1	Low Risk	36	48	+	AGAAACTTAAACT	9.44e-05	0.227	1.3064	0.7284	0.578	0.00998497
IRF8	MA0652.2	MA0652.2.IRF8	Human papillomavirus type 12	X74466.1	Low Risk	363	375	-	CGAAAACGATACA	9.46e-06	0.182	1.3064	0.7284	0.578	0.00998497
IRF8	MA0652.2	MA0652.2.IRF8	Human papillomavirus type 19	X74470.1	Low Risk	360	372	-	CGATACCGATACA	9.59e-06	0.182	1.3064	0.7284	0.578	0.00998497
IRF8	MA0652.2	MA0652.2.IRF8	Human papillomavirus type 25	X74471.1	Low Risk	364	376	-	CGATAACGATACA	5.2e-05	0.217	1.3064	0.7284	0.578	0.00998497
IRF8	MA0652.2	MA0652.2.IRF8	Human papillomavirus type 75	Y15173.1	Low Risk	349	361	+	CGAAACAGATATT	5.96e-05	0.227	1.3064	0.7284	0.578	0.00998497
IRF8	MA0652.2	MA0652.2.IRF8	Human papillomavirus type 80	Y15176.1	Low Risk	3	15	-	AGAAACCGAAATC	8.95e-06	0.182	1.3064	0.7284	0.578	0.00998497
IRF8	MA0652.2	MA0652.2.IRF8	Human papillomavirus type 67	D21208.1	High_Risk	324	336	-	AGCAACCGAAACC	1.27e-05	0.182	1.3064	0.7284	0.578	0.00998497
IRF8	MA0652.2	MA0652.2.IRF8	Human papillomavirus type 58	D90400.1	High_Risk	351	363	-	AGCAACCGAAATC	9.83e-05	0.227	1.3064	0.7284	0.578	0.00998497
IRF8	MA0652.2	MA0652.2.IRF8	Human papillomavirus type 97	DQ080080.1	High_Risk	776	788	+	TGCAACCGAAACT	3.56e-06	0.182	1.3064	0.7284	0.578	0.00998497
IRF8	MA0652.2	MA0652.2.IRF8	Human papillomavirus type 13	DQ344807.1	High_Risk	275	287	-	AGCAACCGAAATC	9.83e-05	0.227	1.3064	0.7284	0.578	0.00998497
IRF8	MA0652.2	MA0652.2.IRF8	Human papillomavirus type 56	EF177176.1	High_Risk	682	694	-	CAAAACAGATACT	9.57e-05	0.227	1.3064	0.7284	0.578	0.00998497
IRF8	MA0652.2	MA0652.2.IRF8	Human papillomavirus type 56	EF177176.1	High_Risk	824	836	+	CGAAAACGGTACA	9.01e-05	0.227	1.3064	0.7284	0.578	0.00998497
IRF8	MA0652.2	MA0652.2.IRF8	Human papillomavirus type 66	EF177185.1	High_Risk	721	733	+	CGAAAACGGTACA	9.01e-05	0.227	1.3064	0.7284	0.578	0.00998497
IRF8	MA0652.2	MA0652.2.IRF8	Human papillomavirus type 39	KC470236.1	High_Risk	686	698	+	TGCAACCGAAATA	7.85e-05	0.227	1.3064	0.7284	0.578	0.00998497
IRF8	MA0652.2	MA0652.2.IRF8	Human papillomavirus type 82	KF436796.1	High_Risk	422	434	-	AGCAACCGAAATC	9.83e-05	0.227	1.3064	0.7284	0.578	0.00998497
IRF8	MA0652.2	MA0652.2.IRF8	Human papillomavirus type 51	KF436887.1	High_Risk	361	373	-	AGCAACCGAAATC	9.83e-05	0.227	1.3064	0.7284	0.578	0.00998497
IRF8	MA0652.2	MA0652.2.IRF8	Human papillomavirus type 18	NC_001357.1	High_Risk	682	694	+	TGCAACCGAAATA	7.85e-05	0.227	1.3064	0.7284	0.578	0.00998497
IRF8	MA0652.2	MA0652.2.IRF8	Human papillomavirus type 16	NC_001526.4	High_Risk	781	793	+	CGTAACCGAAATC	9.21e-05	0.227	1.3064	0.7284	0.578	0.00998497
IRF8	MA0652.2	MA0652.2.IRF8	Human papillomavirus type 5	NC_001531.1	High_Risk	9	21	+	CGAAAGTGGTACA	7.04e-05	0.227	1.3064	0.7284	0.578	0.00998497
IRF8	MA0652.2	MA0652.2.IRF8	Human papillomavirus type 5	NC_001531.1	High_Risk	378	390	-	CGAAAACGATACA	9.46e-06	0.182	1.3064	0.7284	0.578	0.00998497
IRF8	MA0652.2	MA0652.2.IRF8	Human papillomavirus type 26	NC_001583.1	High_Risk	798	810	+	TGCAACCGAAACC	4.95e-06	0.182	1.3064	0.7284	0.578	0.00998497
IRF8	MA0652.2	MA0652.2.IRF8	Human papillomavirus type 26	NC_001583.1	High_Risk	804	816	+	CGAAACCGGTACA	1.83e-05	0.205	1.3064	0.7284	0.578	0.00998497
IRF8	MA0652.2	MA0652.2.IRF8	Human papillomavirus type 34	NC_001587.1	High_Risk	284	296	-	GGCAACCGAAAGC	2.93e-05	0.217	1.3064	0.7284	0.578	0.00998497
IRF8	MA0652.2	MA0652.2.IRF8	Human papillomavirus type 53	NC_001593.1	High_Risk	365	377	-	CACAACCGAAACC	3.51e-05	0.217	1.3064	0.7284	0.578	0.00998497
IRF8	MA0652.2	MA0652.2.IRF8	Human papillomavirus type 53	NC_001593.1	High_Risk	757	769	+	CGAAAACGGTACA	9.01e-05	0.227	1.3064	0.7284	0.578	0.00998497
IRF8	MA0652.2	MA0652.2.IRF8	Human papillomavirus type 30	NC_038889.1	High_Risk	341	353	-	GGAAACCGAAATC	1.14e-05	0.182	1.3064	0.7284	0.578	0.00998497
IRF8	MA0652.2	MA0652.2.IRF8	Human papillomavirus type 30	NC_038889.1	High_Risk	750	762	+	CGAAAACGGTACA	9.01e-05	0.227	1.3064	0.7284	0.578	0.00998497
IRF8	MA0652.2	MA0652.2.IRF8	Human papillomavirus type 31	NC_075191.1	High_Risk	414	426	-	TGCAACCGAAAAC	5e-05	0.217	1.3064	0.7284	0.578	0.00998497
IRF8	MA0652.2	MA0652.2.IRF8	Human papillomavirus type 33	NC_075233.1	High_Risk	851	863	+	TGTAACCGAAAGC	4.64e-05	0.217	1.3064	0.7284	0.578	0.00998497
IRF8	MA0652.2	MA0652.2.IRF8	Human papillomavirus type 35	NC_075267.1	High_Risk	335	347	-	AGCAACCGAAATC	9.83e-05	0.227	1.3064	0.7284	0.578	0.00998497
IRF8	MA0652.2	MA0652.2.IRF8	Human papillomavirus type 45	NC_075269.1	High_Risk	667	679	+	TGCAACCGAAAAA	8.71e-05	0.227	1.3064	0.7284	0.578	0.00998497
IRF8	MA0652.2	MA0652.2.IRF8	Human papillomavirus type 70	U21941.1	High_Risk	423	435	-	TGCAACCGAAAAC	5e-05	0.217	1.3064	0.7284	0.578	0.00998497
IRF8	MA0652.2	MA0652.2.IRF8	Human papillomavirus type 70	U21941.1	High_Risk	762	774	+	TGCAACCGAAATA	7.85e-05	0.227	1.3064	0.7284	0.578	0.00998497
IRF8	MA0652.2	MA0652.2.IRF8	Human papillomavirus type 73	X94165.1	High_Risk	295	307	-	TGCAACCGAAATC	4.52e-05	0.217	1.3064	0.7284	0.578	0.00998497
MYBL2	MA0777.1	MA0777.1.MYBL2	Human papillomavirus type 106	DQ080082.1	Low Risk	355	369	+	AACAGTTAATCCTTT	5.23e-05	0.522	0.5254	0.1855	0.34	0.0291949
MYBL2	MA0777.1	MA0777.1.MYBL2	Human papillomavirus type 146	HM999998.1	Low Risk	217	231	+	CACTGTTCAACCGTT	7.49e-05	0.636	0.5254	0.1855	0.34	0.0291949
MYBL2	MA0777.1	MA0777.1.MYBL2	Human papillomavirus type 146	HM999998.1	Low Risk	217	231	-	AACGGTTGAACAGTG	9.75e-05	0.732	0.5254	0.1855	0.34	0.0291949
MYBL2	MA0777.1	MA0777.1.MYBL2	Human papillomavirus type 173	KF006400.1	Low Risk	268	282	+	AACCGTTCATCTTTT	6.32e-05	0.605	0.5254	0.1855	0.34	0.0291949
MYBL2	MA0777.1	MA0777.1.MYBL2	Human papillomavirus type 194	KR816181.1	Low Risk	324	338	-	ATTCGTTAAAGCGCC	9.88e-05	0.732	0.5254	0.1855	0.34	0.0291949
MYBL2	MA0777.1	MA0777.1.MYBL2	Human papillomavirus type 157	KT698166.1	Low Risk	338	352	+	AGCCGTTGTACCGCC	2.63e-05	0.522	0.5254	0.1855	0.34	0.0291949
MYBL2	MA0777.1	MA0777.1.MYBL2	Human papillomavirus type 158	KT698168.1	Low Risk	438	452	+	GATGGTTACACCGCT	7.23e-05	0.636	0.5254	0.1855	0.34	0.0291949
MYBL2	MA0777.1	MA0777.1.MYBL2	Human papillomavirus type 231	MH777370.2	Low Risk	486	500	+	GAAAGTTAAACTGTT	1.62e-05	0.522	0.5254	0.1855	0.34	0.0291949
MYBL2	MA0777.1	MA0777.1.MYBL2	Human papillomavirus type 231	MH777370.2	Low Risk	486	500	-	AACAGTTTAACTTTC	1.64e-05	0.522	0.5254	0.1855	0.34	0.0291949
MYBL2	MA0777.1	MA0777.1.MYBL2	Human papillomavirus type 6	NC_001355.1	Low Risk	652	666	+	AACGGTTCAACCGAA	3.69e-05	0.522	0.5254	0.1855	0.34	0.0291949
MYBL2	MA0777.1	MA0777.1.MYBL2	Human papillomavirus type 6	NC_001355.1	Low Risk	652	666	-	TTCGGTTGAACCGTT	3.69e-05	0.522	0.5254	0.1855	0.34	0.0291949
MYBL2	MA0777.1	MA0777.1.MYBL2	Human papillomavirus type 32	NC_001586.1	Low Risk	616	630	-	TTCGGTTAAACCGAT	1.73e-05	0.522	0.5254	0.1855	0.34	0.0291949
MYBL2	MA0777.1	MA0777.1.MYBL2	Human papillomavirus type 32	NC_001586.1	Low Risk	616	630	+	ATCGGTTTAACCGAA	2.45e-05	0.522	0.5254	0.1855	0.34	0.0291949
MYBL2	MA0777.1	MA0777.1.MYBL2	Human papillomavirus type 54	NC_001676.1	Low Risk	693	707	+	AACGGTTCAACCGAA	3.69e-05	0.522	0.5254	0.1855	0.34	0.0291949
MYBL2	MA0777.1	MA0777.1.MYBL2	Human papillomavirus type 54	NC_001676.1	Low Risk	693	707	-	TTCGGTTGAACCGTT	3.69e-05	0.522	0.5254	0.1855	0.34	0.0291949
MYBL2	MA0777.1	MA0777.1.MYBL2	Human papillomavirus type 163	NC_028125.1	Low Risk	304	318	-	ATTCGTTAAAACGCC	7.77e-05	0.636	0.5254	0.1855	0.34	0.0291949
MYBL2	MA0777.1	MA0777.1.MYBL2	Human papillomavirus type 11	NC_075235.1	Low Risk	696	710	+	AACGGTTCAACCGAA	3.69e-05	0.522	0.5254	0.1855	0.34	0.0291949
MYBL2	MA0777.1	MA0777.1.MYBL2	Human papillomavirus type 11	NC_075235.1	Low Risk	696	710	-	TTCGGTTGAACCGTT	3.69e-05	0.522	0.5254	0.1855	0.34	0.0291949
MYBL2	MA0777.1	MA0777.1.MYBL2	Human papillomavirus type 24	U31782.1	Low Risk	7	21	-	AAACGGTAAACAGCC	4.79e-05	0.522	0.5254	0.1855	0.34	0.0291949
MYBL2	MA0777.1	MA0777.1.MYBL2	Human papillomavirus type 56	EF177176.1	High_Risk	472	486	+	AACAGTTAATCCCTT	3.29e-05	0.522	0.5254	0.1855	0.34	0.0291949
MYBL2	MA0777.1	MA0777.1.MYBL2	Human papillomavirus type 66	EF177185.1	High_Risk	382	396	+	AACAGTTAATCCTTT	5.23e-05	0.522	0.5254	0.1855	0.34	0.0291949
MYBL2	MA0777.1	MA0777.1.MYBL2	Human papillomavirus type 16	NC_001526.4	High_Risk	791	805	+	ATCGGTTGAACCGAA	6.74e-05	0.619	0.5254	0.1855	0.34	0.0291949
MYBL2	MA0777.1	MA0777.1.MYBL2	Human papillomavirus type 16	NC_001526.4	High_Risk	791	805	-	TTCGGTTCAACCGAT	8.27e-05	0.654	0.5254	0.1855	0.34	0.0291949
MYBL2	MA0777.1	MA0777.1.MYBL2	Human papillomavirus type 26	NC_001583.1	High_Risk	430	444	+	AACAGTTAATCCTTT	5.23e-05	0.522	0.5254	0.1855	0.34	0.0291949
MYBL2	MA0777.1	MA0777.1.MYBL2	Human papillomavirus type 34	NC_001587.1	High_Risk	652	666	+	GACTGTTAAACCGTT	1.93e-06	0.274	0.5254	0.1855	0.34	0.0291949
MYBL2	MA0777.1	MA0777.1.MYBL2	Human papillomavirus type 34	NC_001587.1	High_Risk	652	666	-	AACGGTTTAACAGTC	2.39e-06	0.274	0.5254	0.1855	0.34	0.0291949
MYBL2	MA0777.1	MA0777.1.MYBL2	Human papillomavirus type 33	NC_075233.1	High_Risk	453	467	+	AACAGTTAATCCTTT	5.23e-05	0.522	0.5254	0.1855	0.34	0.0291949
MYBL2	MA0777.1	MA0777.1.MYBL2	Human papillomavirus type 33	NC_075233.1	High_Risk	532	546	+	AACAGTTAATCCTTT	5.23e-05	0.522	0.5254	0.1855	0.34	0.0291949
MYBL2	MA0777.1	MA0777.1.MYBL2	Human papillomavirus type 33	NC_075233.1	High_Risk	861	875	-	TTCGGTTGAACCGCT	3.81e-05	0.522	0.5254	0.1855	0.34	0.0291949
MYBL2	MA0777.1	MA0777.1.MYBL2	Human papillomavirus type 33	NC_075233.1	High_Risk	861	875	+	AGCGGTTCAACCGAA	3.92e-05	0.522	0.5254	0.1855	0.34	0.0291949
MYBL2	MA0777.1	MA0777.1.MYBL2	Human papillomavirus type 69	OP971051.1	High_Risk	296	310	+	AACGGTTAATCCTTT	2.65e-05	0.522	0.5254	0.1855	0.34	0.0291949
MYCN	MA0104.5	MA0104.5.MYCN	Human papillomavirus type 118	GQ246951.1	Low Risk	276	283	+	CCAGGTGG	9.5e-05	1	0.2848	0.0262	0.2586	0.00445498
MYCN	MA0104.5	MA0104.5.MYCN	Human papillomavirus type 118	GQ246951.1	Low Risk	276	283	-	CCACCTGG	9.5e-05	1	0.2848	0.0262	0.2586	0.00445498
MYCN	MA0104.5	MA0104.5.MYCN	Human papillomavirus type 34	NC_001587.1	High_Risk	455	462	+	CCACCTGG	9.5e-05	1	0.2848	0.0262	0.2586	0.00445498
MYCN	MA0104.5	MA0104.5.MYCN	Human papillomavirus type 34	NC_001587.1	High_Risk	455	462	-	CCAGGTGG	9.5e-05	1	0.2848	0.0262	0.2586	0.00445498
MYCN	MA0104.5	MA0104.5.MYCN	Human papillomavirus type 69	OP971051.1	High_Risk	3	10	+	CCACATGG	7.97e-05	1	0.2848	0.0262	0.2586	0.00445498
MYCN	MA0104.5	MA0104.5.MYCN	Human papillomavirus type 69	OP971051.1	High_Risk	3	10	-	CCATGTGG	7.97e-05	1	0.2848	0.0262	0.2586	0.00445498
MYCN	MA0104.5	MA0104.5.MYCN	Human papillomavirus type 73	X94165.1	High_Risk	442	449	+	CCACCTGG	9.5e-05	1	0.2848	0.0262	0.2586	0.00445498
MYCN	MA0104.5	MA0104.5.MYCN	Human papillomavirus type 73	X94165.1	High_Risk	442	449	-	CCAGGTGG	9.5e-05	1	0.2848	0.0262	0.2586	0.00445498
NACC2	MA2507.1	MA2507.1.NACC2	Human papillomavirus type 83	AF151983.1	Low Risk	8	31	+	GTGTGTGTGTTTGTGTGTATATCT	8.57e-05	0.109	4.9849	0.7887	4.1962	2.70846e-07
NACC2	MA2507.1	MA2507.1.NACC2	Human papillomavirus type 84	AF293960.1	Low Risk	57	80	+	GTGTGTGCCATTTTGTATGTGTTT	9.51e-05	0.109	4.9849	0.7887	4.1962	2.70846e-07
NACC2	MA2507.1	MA2507.1.NACC2	Human papillomavirus type 91	AF419318.1	Low Risk	55	78	+	ATACATGTGTGTGTGTATTTATGT	9.45e-05	0.109	4.9849	0.7887	4.1962	2.70846e-07
NACC2	MA2507.1	MA2507.1.NACC2	Human papillomavirus type 91	AF419318.1	Low Risk	57	80	-	ATACATAAATACACACACACATGT	5.76e-05	0.097	4.9849	0.7887	4.1962	2.70846e-07
NACC2	MA2507.1	MA2507.1.NACC2	Human papillomavirus type 91	AF419318.1	Low Risk	57	80	+	ACATGTGTGTGTGTATTTATGTAT	7.57e-05	0.107	4.9849	0.7887	4.1962	2.70846e-07
NACC2	MA2507.1	MA2507.1.NACC2	Human papillomavirus type 91	AF419318.1	Low Risk	67	90	+	GTGTATTTATGTATTTATACATGT	8.57e-05	0.109	4.9849	0.7887	4.1962	2.70846e-07
NACC2	MA2507.1	MA2507.1.NACC2	Human papillomavirus type 91	AF419318.1	Low Risk	69	92	-	ACACATGTATAAATACATAAATAC	7.18e-05	0.105	4.9849	0.7887	4.1962	2.70846e-07
NACC2	MA2507.1	MA2507.1.NACC2	Human papillomavirus type 91	AF419318.1	Low Risk	117	140	+	GAATATGTGTATGTGTGTATGTGT	5.8e-06	0.089	4.9849	0.7887	4.1962	2.70846e-07
NACC2	MA2507.1	MA2507.1.NACC2	Human papillomavirus type 91	AF419318.1	Low Risk	117	140	-	ACACATACACACATACACATATTC	6.42e-05	0.102	4.9849	0.7887	4.1962	2.70846e-07
NACC2	MA2507.1	MA2507.1.NACC2	Human papillomavirus type 89	AF436128.1	Low Risk	200	223	+	ACACATGTGTGTGTATGTATTTAT	7.83e-05	0.109	4.9849	0.7887	4.1962	2.70846e-07
NACC2	MA2507.1	MA2507.1.NACC2	Human papillomavirus type 87	AJ400628.2	Low Risk	5	28	+	GTGTGTGTGCTATATTGTATGTCT	4.63e-05	0.097	4.9849	0.7887	4.1962	2.70846e-07
NACC2	MA2507.1	MA2507.1.NACC2	Human papillomavirus type 87	AJ400628.2	Low Risk	5	28	-	AGACATACAATATAGCACACACAC	8.63e-05	0.109	4.9849	0.7887	4.1962	2.70846e-07
NACC2	MA2507.1	MA2507.1.NACC2	Human papillomavirus type 43	AJ620205.1	Low Risk	79	102	+	GTTTGTGTATGTGTGTATATGTGT	9.75e-05	0.11	4.9849	0.7887	4.1962	2.70846e-07
NACC2	MA2507.1	MA2507.1.NACC2	Human papillomavirus type 43	AJ620205.1	Low Risk	128	151	+	AGAAATGTTTGTGTGTATATGTGT	9.15e-05	0.109	4.9849	0.7887	4.1962	2.70846e-07
NACC2	MA2507.1	MA2507.1.NACC2	Human papillomavirus type 81	AJ620209.1	Low Risk	229	252	+	GTGTGTGTGTGTTTGTTTATGTGT	1.75e-05	0.097	4.9849	0.7887	4.1962	2.70846e-07
NACC2	MA2507.1	MA2507.1.NACC2	Human papillomavirus type 81	AJ620209.1	Low Risk	229	252	-	ACACATAAACAAACACACACACAC	5.17e-05	0.097	4.9849	0.7887	4.1962	2.70846e-07
NACC2	MA2507.1	MA2507.1.NACC2	Human papillomavirus type 94	AJ620211.1	Low Risk	19	42	+	ATGTATGTGCATATTTGTGTATGT	6.95e-05	0.104	4.9849	0.7887	4.1962	2.70846e-07
NACC2	MA2507.1	MA2507.1.NACC2	Human papillomavirus type 94	AJ620211.1	Low Risk	19	42	-	ACATACACAAATATGCACATACAT	6.95e-05	0.104	4.9849	0.7887	4.1962	2.70846e-07
NACC2	MA2507.1	MA2507.1.NACC2	Human papillomavirus type 94	AJ620211.1	Low Risk	290	313	-	ACACATGCGTGACAGGGCAGGTCG	4.8e-05	0.097	4.9849	0.7887	4.1962	2.70846e-07
NACC2	MA2507.1	MA2507.1.NACC2	Human papillomavirus type 102	DQ080083.1	Low Risk	31	54	+	GTGTATGTGTGTGTATACATATGT	7.57e-07	0.0585	4.9849	0.7887	4.1962	2.70846e-07
NACC2	MA2507.1	MA2507.1.NACC2	Human papillomavirus type 102	DQ080083.1	Low Risk	31	54	-	ACATATGTATACACACACATACAC	8.72e-06	0.0939	4.9849	0.7887	4.1962	2.70846e-07
NACC2	MA2507.1	MA2507.1.NACC2	Human papillomavirus type 102	DQ080083.1	Low Risk	33	56	+	GTATGTGTGTGTATACATATGTTG	3e-05	0.097	4.9849	0.7887	4.1962	2.70846e-07
NACC2	MA2507.1	MA2507.1.NACC2	Human papillomavirus type 102	DQ080083.1	Low Risk	506	529	-	GTACATGCCTAAAAGCATATTTTT	4.04e-05	0.097	4.9849	0.7887	4.1962	2.70846e-07
NACC2	MA2507.1	MA2507.1.NACC2	Human papillomavirus type 107	EF422221.1	Low Risk	487	510	-	TTATATTAGATACTACACATGCGG	2.93e-05	0.097	4.9849	0.7887	4.1962	2.70846e-07
NACC2	MA2507.1	MA2507.1.NACC2	Human papillomavirus type 118	GQ246951.1	Low Risk	353	376	-	ATATATATATATATATATATGTAT	9.15e-05	0.109	4.9849	0.7887	4.1962	2.70846e-07
NACC2	MA2507.1	MA2507.1.NACC2	Human papillomavirus type 118	GQ246951.1	Low Risk	353	376	+	ATACATATATATATATATATATAT	9.21e-05	0.109	4.9849	0.7887	4.1962	2.70846e-07
NACC2	MA2507.1	MA2507.1.NACC2	Human papillomavirus type 118	GQ246951.1	Low Risk	363	386	+	ATATATATATATATATATATGTAT	9.15e-05	0.109	4.9849	0.7887	4.1962	2.70846e-07
NACC2	MA2507.1	MA2507.1.NACC2	Human papillomavirus type 118	GQ246951.1	Low Risk	363	386	-	ATACATATATATATATATATATAT	9.21e-05	0.109	4.9849	0.7887	4.1962	2.70846e-07
NACC2	MA2507.1	MA2507.1.NACC2	Human papillomavirus type 122	GQ845444.1	Low Risk	330	353	+	ATGCGTTATATTATTCATATATAT	7.09e-05	0.105	4.9849	0.7887	4.1962	2.70846e-07
NACC2	MA2507.1	MA2507.1.NACC2	Human papillomavirus type 123	GQ845445.1	Low Risk	296	319	-	AAGCATGACTTACCTGGCACAGGT	3.87e-05	0.097	4.9849	0.7887	4.1962	2.70846e-07
NACC2	MA2507.1	MA2507.1.NACC2	Human papillomavirus type 130	GU117630.1	Low Risk	182	205	+	GCACATTTCCTTTACCACACCTGT	5.57e-05	0.097	4.9849	0.7887	4.1962	2.70846e-07
NACC2	MA2507.1	MA2507.1.NACC2	Human papillomavirus type 133	GU117633.1	Low Risk	513	536	-	GGATGTGAAAAAATGTGCACCTGT	8.69e-05	0.109	4.9849	0.7887	4.1962	2.70846e-07
NACC2	MA2507.1	MA2507.1.NACC2	Human papillomavirus type 174	HF930491.1	Low Risk	349	372	-	AAGCATCTTTATATATACATATAT	4.96e-05	0.097	4.9849	0.7887	4.1962	2.70846e-07
NACC2	MA2507.1	MA2507.1.NACC2	Human papillomavirus type 138	HM999990.1	Low Risk	327	350	+	ACAGATAAACTTAAGCACATATTT	7.14e-05	0.105	4.9849	0.7887	4.1962	2.70846e-07
NACC2	MA2507.1	MA2507.1.NACC2	Human papillomavirus type 139	HM999991.1	Low Risk	76	99	+	TTACGTGCCAGTATTAACAAATAA	7.23e-05	0.105	4.9849	0.7887	4.1962	2.70846e-07
NACC2	MA2507.1	MA2507.1.NACC2	Human papillomavirus type 143	HM999995.1	Low Risk	141	164	-	TTCCGTGTCCAAGATGGTATGTTT	7.77e-05	0.109	4.9849	0.7887	4.1962	2.70846e-07
NACC2	MA2507.1	MA2507.1.NACC2	Human papillomavirus type 143	HM999995.1	Low Risk	166	189	-	GAGCATGTTACAACGAACACGGTC	9.32e-05	0.109	4.9849	0.7887	4.1962	2.70846e-07
NACC2	MA2507.1	MA2507.1.NACC2	Human papillomavirus type 146	HM999998.1	Low Risk	162	185	-	TTGTATGAACACCTGTATATATGT	8.03e-05	0.109	4.9849	0.7887	4.1962	2.70846e-07
NACC2	MA2507.1	MA2507.1.NACC2	Human papillomavirus type 152	JF304768.1	Low Risk	133	156	-	GAGCGTGTGCGAACGAACATGGCG	2.69e-05	0.097	4.9849	0.7887	4.1962	2.70846e-07
NACC2	MA2507.1	MA2507.1.NACC2	Human papillomavirus type 61	KF436857.1	Low Risk	542	565	-	TAACATGTCAAAAAAGATAGATGG	6.5e-05	0.102	4.9849	0.7887	4.1962	2.70846e-07
NACC2	MA2507.1	MA2507.1.NACC2	Human papillomavirus type 191	KR816178.1	Low Risk	33	56	+	TACTGTGAATTATCTGACATGTGA	3.9e-05	0.097	4.9849	0.7887	4.1962	2.70846e-07
NACC2	MA2507.1	MA2507.1.NACC2	Human papillomavirus type 191	KR816178.1	Low Risk	49	72	+	ACATGTGAGCAAGATGATATCTGT	5.84e-05	0.0976	4.9849	0.7887	4.1962	2.70846e-07
NACC2	MA2507.1	MA2507.1.NACC2	Human papillomavirus type 195	KR816182.1	Low Risk	345	368	-	ATATATATATATATAAATATGTGT	5.03e-05	0.097	4.9849	0.7887	4.1962	2.70846e-07
NACC2	MA2507.1	MA2507.1.NACC2	Human papillomavirus type 196	KR816183.1	Low Risk	327	350	-	ATATATATATATATATATATGTAT	9.15e-05	0.109	4.9849	0.7887	4.1962	2.70846e-07
NACC2	MA2507.1	MA2507.1.NACC2	Human papillomavirus type 196	KR816183.1	Low Risk	327	350	+	ATACATATATATATATATATATAT	9.21e-05	0.109	4.9849	0.7887	4.1962	2.70846e-07
NACC2	MA2507.1	MA2507.1.NACC2	Human papillomavirus type 196	KR816183.1	Low Risk	351	374	+	ATATATATATATATATATATGTAT	9.15e-05	0.109	4.9849	0.7887	4.1962	2.70846e-07
NACC2	MA2507.1	MA2507.1.NACC2	Human papillomavirus type 196	KR816183.1	Low Risk	351	374	-	ATACATATATATATATATATATAT	9.21e-05	0.109	4.9849	0.7887	4.1962	2.70846e-07
NACC2	MA2507.1	MA2507.1.NACC2	Human papillomavirus type 209	KY242583.1	Low Risk	348	371	-	TTATATTAGATACAACACATGCGG	5e-05	0.097	4.9849	0.7887	4.1962	2.70846e-07
NACC2	MA2507.1	MA2507.1.NACC2	Human papillomavirus type 220	MH172377.1	Low Risk	404	427	+	GTACGCGTAAGTACTAACATGTTC	3.87e-06	0.0853	4.9849	0.7887	4.1962	2.70846e-07
NACC2	MA2507.1	MA2507.1.NACC2	Human papillomavirus type 220	MH172377.1	Low Risk	404	427	-	GAACATGTTAGTACTTACGCGTAC	8.38e-06	0.0939	4.9849	0.7887	4.1962	2.70846e-07
NACC2	MA2507.1	MA2507.1.NACC2	Human papillomavirus type 221	MH172378.1	Low Risk	32	55	-	AAACATGCACAAGAGAACATCTGT	1.51e-05	0.0945	4.9849	0.7887	4.1962	2.70846e-07
NACC2	MA2507.1	MA2507.1.NACC2	Human papillomavirus type 221	MH172378.1	Low Risk	32	55	+	ACAGATGTTCTCTTGTGCATGTTT	3.09e-05	0.097	4.9849	0.7887	4.1962	2.70846e-07
NACC2	MA2507.1	MA2507.1.NACC2	Human papillomavirus type 6	NC_001355.1	Low Risk	8	31	-	ACATATATATAACAGTACATATAC	5.1e-05	0.097	4.9849	0.7887	4.1962	2.70846e-07
NACC2	MA2507.1	MA2507.1.NACC2	Human papillomavirus type 6	NC_001355.1	Low Risk	28	51	+	ATGTGTGTATGTACTGTTATGTAT	3.41e-05	0.097	4.9849	0.7887	4.1962	2.70846e-07
NACC2	MA2507.1	MA2507.1.NACC2	Human papillomavirus type 6	NC_001355.1	Low Risk	28	51	-	ATACATAACAGTACATACACACAT	4.21e-05	0.097	4.9849	0.7887	4.1962	2.70846e-07
NACC2	MA2507.1	MA2507.1.NACC2	Human papillomavirus type 6	NC_001355.1	Low Risk	161	184	-	GCGCGTGCAAACCAAAACGCGTGC	8.46e-05	0.109	4.9849	0.7887	4.1962	2.70846e-07
NACC2	MA2507.1	MA2507.1.NACC2	Human papillomavirus type 63	NC_001458.1	Low Risk	3	26	-	ATATAATTCAACATTCACATGTAT	2.48e-05	0.097	4.9849	0.7887	4.1962	2.70846e-07
NACC2	MA2507.1	MA2507.1.NACC2	Human papillomavirus type 10	NC_001576.1	Low Risk	21	44	+	ATGTATGTGCATATTTGTGTATGT	6.95e-05	0.104	4.9849	0.7887	4.1962	2.70846e-07
NACC2	MA2507.1	MA2507.1.NACC2	Human papillomavirus type 10	NC_001576.1	Low Risk	21	44	-	ACATACACAAATATGCACATACAT	6.95e-05	0.104	4.9849	0.7887	4.1962	2.70846e-07
NACC2	MA2507.1	MA2507.1.NACC2	Human papillomavirus type 10	NC_001576.1	Low Risk	114	137	+	GAGCATGTATGTGTGTATGTGTAA	5.39e-05	0.097	4.9849	0.7887	4.1962	2.70846e-07
NACC2	MA2507.1	MA2507.1.NACC2	Human papillomavirus type 32	NC_001586.1	Low Risk	282	305	-	ATGCTTGTGCAAAAGGGCGTGTAT	3.56e-05	0.097	4.9849	0.7887	4.1962	2.70846e-07
NACC2	MA2507.1	MA2507.1.NACC2	Human papillomavirus type 32	NC_001586.1	Low Risk	282	305	+	ATACACGCCCTTTTGCACAAGCAT	5.24e-05	0.097	4.9849	0.7887	4.1962	2.70846e-07
NACC2	MA2507.1	MA2507.1.NACC2	Human papillomavirus type 7	NC_001595.1	Low Risk	79	102	+	ATGTATGTGTGTTTGTATATGTTG	2.79e-05	0.097	4.9849	0.7887	4.1962	2.70846e-07
NACC2	MA2507.1	MA2507.1.NACC2	Human papillomavirus type 7	NC_001595.1	Low Risk	104	127	+	TTATGTGTGAGAATGTATTTGTGT	5.07e-05	0.097	4.9849	0.7887	4.1962	2.70846e-07
NACC2	MA2507.1	MA2507.1.NACC2	Human papillomavirus type 54	NC_001676.1	Low Risk	383	406	+	GCACATCTGCACACCCACACATTT	7.93e-05	0.109	4.9849	0.7887	4.1962	2.70846e-07
NACC2	MA2507.1	MA2507.1.NACC2	Human papillomavirus type 54	NC_001676.1	Low Risk	493	516	+	AAACATGCTAGTAGGCACATATTT	9.91e-06	0.0945	4.9849	0.7887	4.1962	2.70846e-07
NACC2	MA2507.1	MA2507.1.NACC2	Human papillomavirus type 54	NC_001676.1	Low Risk	493	516	-	AAATATGTGCCTACTAGCATGTTT	2.69e-05	0.097	4.9849	0.7887	4.1962	2.70846e-07
NACC2	MA2507.1	MA2507.1.NACC2	Human papillomavirus type 11	NC_075235.1	Low Risk	73	96	+	GTGTATATGTTTGTGTATATGTGT	1.98e-05	0.097	4.9849	0.7887	4.1962	2.70846e-07
NACC2	MA2507.1	MA2507.1.NACC2	Human papillomavirus type 40	OP971061.1	Low Risk	442	465	+	TTGTATGCACTTCCAAACATGCTT	3.27e-05	0.097	4.9849	0.7887	4.1962	2.70846e-07
NACC2	MA2507.1	MA2507.1.NACC2	Human papillomavirus type 21	U31779.1	Low Risk	442	465	-	ATATATGAATATATATATATATAT	6.12e-05	0.1	4.9849	0.7887	4.1962	2.70846e-07
NACC2	MA2507.1	MA2507.1.NACC2	Human papillomavirus type 21	U31779.1	Low Risk	444	467	-	GTATATATGAATATATATATATAT	6.68e-05	0.104	4.9849	0.7887	4.1962	2.70846e-07
NACC2	MA2507.1	MA2507.1.NACC2	Human papillomavirus type 21	U31779.1	Low Risk	444	467	+	ATATATATATATATTCATATATAC	9.39e-05	0.109	4.9849	0.7887	4.1962	2.70846e-07
NACC2	MA2507.1	MA2507.1.NACC2	Human papillomavirus type 21	U31779.1	Low Risk	450	473	-	TAGTATGTATATATGAATATATAT	2.58e-05	0.097	4.9849	0.7887	4.1962	2.70846e-07
NACC2	MA2507.1	MA2507.1.NACC2	Human papillomavirus type 29	U31784.1	Low Risk	42	65	+	GTGTATGTATTTATTACCATATGT	2.01e-05	0.097	4.9849	0.7887	4.1962	2.70846e-07
NACC2	MA2507.1	MA2507.1.NACC2	Human papillomavirus type 29	U31784.1	Low Risk	42	65	-	ACATATGGTAATAAATACATACAC	3.79e-05	0.097	4.9849	0.7887	4.1962	2.70846e-07
NACC2	MA2507.1	MA2507.1.NACC2	Human papillomavirus type 44	U31788.1	Low Risk	198	221	+	GTATATATAATATATAACATATGT	9.37e-06	0.0939	4.9849	0.7887	4.1962	2.70846e-07
NACC2	MA2507.1	MA2507.1.NACC2	Human papillomavirus type 44	U31788.1	Low Risk	198	221	-	ACATATGTTATATATTATATATAC	2.75e-05	0.097	4.9849	0.7887	4.1962	2.70846e-07
NACC2	MA2507.1	MA2507.1.NACC2	Human papillomavirus type 44	U31788.1	Low Risk	224	247	-	ATATGTTTAAAAACTAACATGGCT	7.57e-05	0.107	4.9849	0.7887	4.1962	2.70846e-07
NACC2	MA2507.1	MA2507.1.NACC2	Human papillomavirus type 57	X55965.1	Low Risk	99	122	+	TTATGTTTGCATGTACACATGTCG	7.98e-05	0.109	4.9849	0.7887	4.1962	2.70846e-07
NACC2	MA2507.1	MA2507.1.NACC2	Human papillomavirus type 19	X74470.1	Low Risk	422	445	-	GTGTGTGTATATATATATATATAT	4.27e-05	0.097	4.9849	0.7887	4.1962	2.70846e-07
NACC2	MA2507.1	MA2507.1.NACC2	Human papillomavirus type 25	X74471.1	Low Risk	390	413	-	ATATATATATATATATATATGTAT	9.15e-05	0.109	4.9849	0.7887	4.1962	2.70846e-07
NACC2	MA2507.1	MA2507.1.NACC2	Human papillomavirus type 25	X74471.1	Low Risk	390	413	+	ATACATATATATATATATATATAT	9.21e-05	0.109	4.9849	0.7887	4.1962	2.70846e-07
NACC2	MA2507.1	MA2507.1.NACC2	Human papillomavirus type 77	Y15175.1	Low Risk	62	85	-	ACACATACCATACAAAACACATGC	4.27e-05	0.097	4.9849	0.7887	4.1962	2.70846e-07
NACC2	MA2507.1	MA2507.1.NACC2	Human papillomavirus type 58	D90400.1	High_Risk	85	108	-	AAACATGACACATAACACATACAA	3.56e-05	0.097	4.9849	0.7887	4.1962	2.70846e-07
NACC2	MA2507.1	MA2507.1.NACC2	Human papillomavirus type 58	D90400.1	High_Risk	85	108	+	TTGTATGTGTTATGTGTCATGTTT	3.82e-05	0.097	4.9849	0.7887	4.1962	2.70846e-07
NACC2	MA2507.1	MA2507.1.NACC2	Human papillomavirus type 58	D90400.1	High_Risk	508	531	+	AAACATGCTTATAGGCACATATTT	3.04e-05	0.097	4.9849	0.7887	4.1962	2.70846e-07
NACC2	MA2507.1	MA2507.1.NACC2	Human papillomavirus type 58	D90400.1	High_Risk	508	531	-	AAATATGTGCCTATAAGCATGTTT	3.27e-05	0.097	4.9849	0.7887	4.1962	2.70846e-07
NACC2	MA2507.1	MA2507.1.NACC2	Human papillomavirus type 97	DQ080080.1	High_Risk	36	59	-	ATACATGCTAAAATGCACACATAC	7.96e-07	0.0585	4.9849	0.7887	4.1962	2.70846e-07
NACC2	MA2507.1	MA2507.1.NACC2	Human papillomavirus type 97	DQ080080.1	High_Risk	36	59	+	GTATGTGTGCATTTTAGCATGTAT	1.75e-06	0.0773	4.9849	0.7887	4.1962	2.70846e-07
NACC2	MA2507.1	MA2507.1.NACC2	Human papillomavirus type 13	DQ344807.1	High_Risk	106	129	+	ATGTGTGTGTGTGTTTGTATGCAA	8.52e-05	0.109	4.9849	0.7887	4.1962	2.70846e-07
NACC2	MA2507.1	MA2507.1.NACC2	Human papillomavirus type 56	EF177176.1	High_Risk	56	79	-	AAGTATAACATAAAGCACATACAC	3.48e-05	0.097	4.9849	0.7887	4.1962	2.70846e-07
NACC2	MA2507.1	MA2507.1.NACC2	Human papillomavirus type 56	EF177176.1	High_Risk	201	224	+	TTGTATGTATGACTGTATATATGT	9e-06	0.0939	4.9849	0.7887	4.1962	2.70846e-07
NACC2	MA2507.1	MA2507.1.NACC2	Human papillomavirus type 66	EF177185.1	High_Risk	93	116	+	GTGTATGTATGACTGTATGTATGT	5.76e-05	0.097	4.9849	0.7887	4.1962	2.70846e-07
NACC2	MA2507.1	MA2507.1.NACC2	Human papillomavirus type 68	FR751039.1	High_Risk	29	52	+	TTGTATGTGTGGTTGTATATGTGT	2.33e-05	0.097	4.9849	0.7887	4.1962	2.70846e-07
NACC2	MA2507.1	MA2507.1.NACC2	Human papillomavirus type 68	FR751039.1	High_Risk	29	52	-	ACACATATACAACCACACATACAA	2.81e-05	0.097	4.9849	0.7887	4.1962	2.70846e-07
NACC2	MA2507.1	MA2507.1.NACC2	Human papillomavirus type 68	FR751039.1	High_Risk	73	96	+	GTGCATGTATGTGTATATGTATAT	9.82e-05	0.11	4.9849	0.7887	4.1962	2.70846e-07
NACC2	MA2507.1	MA2507.1.NACC2	Human papillomavirus type 68	FR751039.1	High_Risk	77	100	+	ATGTATGTGTATATGTATATGTGT	4.81e-07	0.0585	4.9849	0.7887	4.1962	2.70846e-07
NACC2	MA2507.1	MA2507.1.NACC2	Human papillomavirus type 68	FR751039.1	High_Risk	77	100	-	ACACATATACATATACACATACAT	3.49e-06	0.0853	4.9849	0.7887	4.1962	2.70846e-07
NACC2	MA2507.1	MA2507.1.NACC2	Human papillomavirus type 68	FR751039.1	High_Risk	91	114	+	GTATATGTGTATGTTTGCAGGTAT	1.36e-05	0.0945	4.9849	0.7887	4.1962	2.70846e-07
NACC2	MA2507.1	MA2507.1.NACC2	Human papillomavirus type 68	FR751039.1	High_Risk	91	114	-	ATACCTGCAAACATACACATATAC	3.53e-05	0.097	4.9849	0.7887	4.1962	2.70846e-07
NACC2	MA2507.1	MA2507.1.NACC2	Human papillomavirus type 68	FR751039.1	High_Risk	249	272	+	TAAGGTGTGTTACAGTACATGTAA	2.61e-05	0.097	4.9849	0.7887	4.1962	2.70846e-07
NACC2	MA2507.1	MA2507.1.NACC2	Human papillomavirus type 68	FR751039.1	High_Risk	380	403	+	ATGTGTTTCAGCAAAAACATGTTT	4.67e-05	0.097	4.9849	0.7887	4.1962	2.70846e-07
NACC2	MA2507.1	MA2507.1.NACC2	Human papillomavirus type 39	KC470236.1	High_Risk	2	25	+	GCATGTGTATGCCTTGTTATGTGT	3.92e-05	0.097	4.9849	0.7887	4.1962	2.70846e-07
NACC2	MA2507.1	MA2507.1.NACC2	Human papillomavirus type 39	KC470236.1	High_Risk	114	137	+	ATGTGTATGTTTGTAGGTATGTGT	8.86e-05	0.109	4.9849	0.7887	4.1962	2.70846e-07
NACC2	MA2507.1	MA2507.1.NACC2	Human papillomavirus type 82	KF436796.1	High_Risk	10	33	+	CTGCATGTGTGTGTGTGTGTGTGT	9.27e-05	0.109	4.9849	0.7887	4.1962	2.70846e-07
NACC2	MA2507.1	MA2507.1.NACC2	Human papillomavirus type 82	KF436796.1	High_Risk	12	35	+	GCATGTGTGTGTGTGTGTGTGTGT	3.51e-05	0.097	4.9849	0.7887	4.1962	2.70846e-07
NACC2	MA2507.1	MA2507.1.NACC2	Human papillomavirus type 82	KF436796.1	High_Risk	14	37	+	ATGTGTGTGTGTGTGTGTGTGTGT	6e-05	0.0995	4.9849	0.7887	4.1962	2.70846e-07
NACC2	MA2507.1	MA2507.1.NACC2	Human papillomavirus type 82	KF436796.1	High_Risk	16	39	+	GTGTGTGTGTGTGTGTGTGTGTGT	5.73e-05	0.097	4.9849	0.7887	4.1962	2.70846e-07
NACC2	MA2507.1	MA2507.1.NACC2	Human papillomavirus type 82	KF436796.1	High_Risk	18	41	+	GTGTGTGTGTGTGTGTGTGTGTGT	5.73e-05	0.097	4.9849	0.7887	4.1962	2.70846e-07
NACC2	MA2507.1	MA2507.1.NACC2	Human papillomavirus type 82	KF436796.1	High_Risk	20	43	+	GTGTGTGTGTGTGTGTGTGTGTGT	5.73e-05	0.097	4.9849	0.7887	4.1962	2.70846e-07
NACC2	MA2507.1	MA2507.1.NACC2	Human papillomavirus type 82	KF436796.1	High_Risk	22	45	+	GTGTGTGTGTGTGTGTGTGTGTGT	5.73e-05	0.097	4.9849	0.7887	4.1962	2.70846e-07
NACC2	MA2507.1	MA2507.1.NACC2	Human papillomavirus type 82	KF436796.1	High_Risk	24	47	+	GTGTGTGTGTGTGTGTGTGTGTGT	5.73e-05	0.097	4.9849	0.7887	4.1962	2.70846e-07
NACC2	MA2507.1	MA2507.1.NACC2	Human papillomavirus type 82	KF436796.1	High_Risk	26	49	+	GTGTGTGTGTGTGTGTGTGTGTGT	5.73e-05	0.097	4.9849	0.7887	4.1962	2.70846e-07
NACC2	MA2507.1	MA2507.1.NACC2	Human papillomavirus type 82	KF436796.1	High_Risk	28	51	+	GTGTGTGTGTGTGTGTGTGTGTGT	5.73e-05	0.097	4.9849	0.7887	4.1962	2.70846e-07
NACC2	MA2507.1	MA2507.1.NACC2	Human papillomavirus type 82	KF436796.1	High_Risk	30	53	+	GTGTGTGTGTGTGTGTGTGTGTGT	5.73e-05	0.097	4.9849	0.7887	4.1962	2.70846e-07
NACC2	MA2507.1	MA2507.1.NACC2	Human papillomavirus type 82	KF436796.1	High_Risk	32	55	+	GTGTGTGTGTGTGTGTGTGTGTGT	5.73e-05	0.097	4.9849	0.7887	4.1962	2.70846e-07
NACC2	MA2507.1	MA2507.1.NACC2	Human papillomavirus type 82	KF436796.1	High_Risk	34	57	+	GTGTGTGTGTGTGTGTGTGTGTGT	5.73e-05	0.097	4.9849	0.7887	4.1962	2.70846e-07
NACC2	MA2507.1	MA2507.1.NACC2	Human papillomavirus type 82	KF436796.1	High_Risk	36	59	+	GTGTGTGTGTGTGTGTGTGTGTGT	5.73e-05	0.097	4.9849	0.7887	4.1962	2.70846e-07
NACC2	MA2507.1	MA2507.1.NACC2	Human papillomavirus type 82	KF436796.1	High_Risk	38	61	+	GTGTGTGTGTGTGTGTGTGTGTGT	5.73e-05	0.097	4.9849	0.7887	4.1962	2.70846e-07
NACC2	MA2507.1	MA2507.1.NACC2	Human papillomavirus type 82	KF436796.1	High_Risk	40	63	+	GTGTGTGTGTGTGTGTGTGTGTGT	5.73e-05	0.097	4.9849	0.7887	4.1962	2.70846e-07
NACC2	MA2507.1	MA2507.1.NACC2	Human papillomavirus type 82	KF436796.1	High_Risk	42	65	+	GTGTGTGTGTGTGTGTGTGTGTGT	5.73e-05	0.097	4.9849	0.7887	4.1962	2.70846e-07
NACC2	MA2507.1	MA2507.1.NACC2	Human papillomavirus type 82	KF436796.1	High_Risk	44	67	+	GTGTGTGTGTGTGTGTGTGTGTGT	5.73e-05	0.097	4.9849	0.7887	4.1962	2.70846e-07
NACC2	MA2507.1	MA2507.1.NACC2	Human papillomavirus type 82	KF436796.1	High_Risk	46	69	+	GTGTGTGTGTGTGTGTGTGTGTGT	5.73e-05	0.097	4.9849	0.7887	4.1962	2.70846e-07
NACC2	MA2507.1	MA2507.1.NACC2	Human papillomavirus type 82	KF436796.1	High_Risk	48	71	+	GTGTGTGTGTGTGTGTGTGTGTGT	5.73e-05	0.097	4.9849	0.7887	4.1962	2.70846e-07
NACC2	MA2507.1	MA2507.1.NACC2	Human papillomavirus type 82	KF436796.1	High_Risk	50	73	+	GTGTGTGTGTGTGTGTGTGTGTGT	5.73e-05	0.097	4.9849	0.7887	4.1962	2.70846e-07
NACC2	MA2507.1	MA2507.1.NACC2	Human papillomavirus type 82	KF436796.1	High_Risk	52	75	+	GTGTGTGTGTGTGTGTGTGTGTGT	5.73e-05	0.097	4.9849	0.7887	4.1962	2.70846e-07
NACC2	MA2507.1	MA2507.1.NACC2	Human papillomavirus type 82	KF436796.1	High_Risk	54	77	+	GTGTGTGTGTGTGTGTGTGTGTGT	5.73e-05	0.097	4.9849	0.7887	4.1962	2.70846e-07
NACC2	MA2507.1	MA2507.1.NACC2	Human papillomavirus type 82	KF436796.1	High_Risk	56	79	+	GTGTGTGTGTGTGTGTGTGTGTGT	5.73e-05	0.097	4.9849	0.7887	4.1962	2.70846e-07
NACC2	MA2507.1	MA2507.1.NACC2	Human papillomavirus type 82	KF436796.1	High_Risk	58	81	+	GTGTGTGTGTGTGTGTGTGTGTGT	5.73e-05	0.097	4.9849	0.7887	4.1962	2.70846e-07
NACC2	MA2507.1	MA2507.1.NACC2	Human papillomavirus type 82	KF436796.1	High_Risk	60	83	+	GTGTGTGTGTGTGTGTGTGTGTGT	5.73e-05	0.097	4.9849	0.7887	4.1962	2.70846e-07
NACC2	MA2507.1	MA2507.1.NACC2	Human papillomavirus type 82	KF436796.1	High_Risk	62	85	+	GTGTGTGTGTGTGTGTGTGTGTGT	5.73e-05	0.097	4.9849	0.7887	4.1962	2.70846e-07
NACC2	MA2507.1	MA2507.1.NACC2	Human papillomavirus type 82	KF436796.1	High_Risk	68	91	+	GTGTGTGTGTGTGTGTGTATGTGT	6.2e-06	0.089	4.9849	0.7887	4.1962	2.70846e-07
NACC2	MA2507.1	MA2507.1.NACC2	Human papillomavirus type 82	KF436796.1	High_Risk	70	93	+	GTGTGTGTGTGTGTGTATGTGTGT	2.11e-05	0.097	4.9849	0.7887	4.1962	2.70846e-07
NACC2	MA2507.1	MA2507.1.NACC2	Human papillomavirus type 82	KF436796.1	High_Risk	74	97	+	GTGTGTGTGTGTATGTGTGTGTAT	7.33e-05	0.106	4.9849	0.7887	4.1962	2.70846e-07
NACC2	MA2507.1	MA2507.1.NACC2	Human papillomavirus type 82	KF436796.1	High_Risk	78	101	+	GTGTGTGTATGTGTGTGTATATGT	3.15e-05	0.097	4.9849	0.7887	4.1962	2.70846e-07
NACC2	MA2507.1	MA2507.1.NACC2	Human papillomavirus type 82	KF436796.1	High_Risk	80	103	+	GTGTGTATGTGTGTGTATATGTGT	3.15e-05	0.097	4.9849	0.7887	4.1962	2.70846e-07
NACC2	MA2507.1	MA2507.1.NACC2	Human papillomavirus type 82	KF436796.1	High_Risk	82	105	+	GTGTATGTGTGTGTATATGTGTGT	2.89e-05	0.097	4.9849	0.7887	4.1962	2.70846e-07
NACC2	MA2507.1	MA2507.1.NACC2	Human papillomavirus type 82	KF436796.1	High_Risk	84	107	+	GTATGTGTGTGTATATGTGTGTGT	7.23e-05	0.105	4.9849	0.7887	4.1962	2.70846e-07
NACC2	MA2507.1	MA2507.1.NACC2	Human papillomavirus type 82	KF436796.1	High_Risk	86	109	+	ATGTGTGTGTATATGTGTGTGTGT	3.98e-05	0.097	4.9849	0.7887	4.1962	2.70846e-07
NACC2	MA2507.1	MA2507.1.NACC2	Human papillomavirus type 82	KF436796.1	High_Risk	88	111	+	GTGTGTGTATATGTGTGTGTGTGT	9.82e-05	0.11	4.9849	0.7887	4.1962	2.70846e-07
NACC2	MA2507.1	MA2507.1.NACC2	Human papillomavirus type 82	KF436796.1	High_Risk	94	117	+	GTATATGTGTGTGTGTGTGTGTGT	2.93e-05	0.097	4.9849	0.7887	4.1962	2.70846e-07
NACC2	MA2507.1	MA2507.1.NACC2	Human papillomavirus type 82	KF436796.1	High_Risk	96	119	+	ATATGTGTGTGTGTGTGTGTGTGT	5.54e-05	0.097	4.9849	0.7887	4.1962	2.70846e-07
NACC2	MA2507.1	MA2507.1.NACC2	Human papillomavirus type 82	KF436796.1	High_Risk	634	657	+	ATTTAAGTGCTTATGGGCATGTAT	7.47e-05	0.107	4.9849	0.7887	4.1962	2.70846e-07
NACC2	MA2507.1	MA2507.1.NACC2	Human papillomavirus type 51	KF436887.1	High_Risk	34	57	+	TTGTATGCCTGTATGTATATGTTT	1.32e-05	0.0945	4.9849	0.7887	4.1962	2.70846e-07
NACC2	MA2507.1	MA2507.1.NACC2	Human papillomavirus type 51	KF436887.1	High_Risk	34	57	-	AAACATATACATACAGGCATACAA	8.46e-05	0.109	4.9849	0.7887	4.1962	2.70846e-07
NACC2	MA2507.1	MA2507.1.NACC2	Human papillomavirus type 51	KF436887.1	High_Risk	152	175	+	GTGTGTGTGTGTTTTTGCATGACT	4.67e-05	0.097	4.9849	0.7887	4.1962	2.70846e-07
NACC2	MA2507.1	MA2507.1.NACC2	Human papillomavirus type 51	KF436887.1	High_Risk	587	610	+	AGGCATGTATTTTTTGGCATATTT	3.25e-06	0.0853	4.9849	0.7887	4.1962	2.70846e-07
NACC2	MA2507.1	MA2507.1.NACC2	Human papillomavirus type 51	KF436887.1	High_Risk	587	610	-	AAATATGCCAAAAAATACATGCCT	5.95e-06	0.089	4.9849	0.7887	4.1962	2.70846e-07
NACC2	MA2507.1	MA2507.1.NACC2	Human papillomavirus type 18	NC_001357.1	High_Risk	2	25	+	ATGTGTGTGTGTATATATATATAC	3.92e-05	0.097	4.9849	0.7887	4.1962	2.70846e-07
NACC2	MA2507.1	MA2507.1.NACC2	Human papillomavirus type 18	NC_001357.1	High_Risk	2	25	-	GTATATATATATACACACACACAT	6.5e-05	0.102	4.9849	0.7887	4.1962	2.70846e-07
NACC2	MA2507.1	MA2507.1.NACC2	Human papillomavirus type 18	NC_001357.1	High_Risk	4	27	+	GTGTGTGTGTATATATATATACAT	4.45e-05	0.097	4.9849	0.7887	4.1962	2.70846e-07
NACC2	MA2507.1	MA2507.1.NACC2	Human papillomavirus type 18	NC_001357.1	High_Risk	4	27	-	ATGTATATATATATACACACACAC	7.93e-05	0.109	4.9849	0.7887	4.1962	2.70846e-07
NACC2	MA2507.1	MA2507.1.NACC2	Human papillomavirus type 16	NC_001526.4	High_Risk	37	60	-	ATACAAGCACATACAAACATATAC	8.74e-05	0.109	4.9849	0.7887	4.1962	2.70846e-07
NACC2	MA2507.1	MA2507.1.NACC2	Human papillomavirus type 16	NC_001526.4	High_Risk	95	118	+	ATGTATGGTATAATAAACACGTGT	4.29e-06	0.0859	4.9849	0.7887	4.1962	2.70846e-07
NACC2	MA2507.1	MA2507.1.NACC2	Human papillomavirus type 16	NC_001526.4	High_Risk	672	695	+	TCATTTGTAAAACTGCACATGGGT	1.13e-05	0.0945	4.9849	0.7887	4.1962	2.70846e-07
NACC2	MA2507.1	MA2507.1.NACC2	Human papillomavirus type 5	NC_001531.1	High_Risk	178	201	-	GAGCATGTTATAACGAACACGGTC	1.26e-05	0.0945	4.9849	0.7887	4.1962	2.70846e-07
NACC2	MA2507.1	MA2507.1.NACC2	Human papillomavirus type 5	NC_001531.1	High_Risk	178	201	+	GACCGTGTTCGTTATAACATGCTC	8.3e-05	0.109	4.9849	0.7887	4.1962	2.70846e-07
NACC2	MA2507.1	MA2507.1.NACC2	Human papillomavirus type 26	NC_001583.1	High_Risk	107	130	+	TTATATGTATGCATGGTTATGTGT	1.54e-05	0.0945	4.9849	0.7887	4.1962	2.70846e-07
NACC2	MA2507.1	MA2507.1.NACC2	Human papillomavirus type 26	NC_001583.1	High_Risk	107	130	-	ACACATAACCATGCATACATATAA	7.62e-05	0.107	4.9849	0.7887	4.1962	2.70846e-07
NACC2	MA2507.1	MA2507.1.NACC2	Human papillomavirus type 34	NC_001587.1	High_Risk	132	155	-	ACACATGTACAACACCATATGCCA	3.92e-05	0.097	4.9849	0.7887	4.1962	2.70846e-07
NACC2	MA2507.1	MA2507.1.NACC2	Human papillomavirus type 34	NC_001587.1	High_Risk	146	169	+	GTACATGTGTGTGTATGTATGTAT	6.15e-06	0.089	4.9849	0.7887	4.1962	2.70846e-07
NACC2	MA2507.1	MA2507.1.NACC2	Human papillomavirus type 34	NC_001587.1	High_Risk	146	169	-	ATACATACATACACACACATGTAC	4.04e-05	0.097	4.9849	0.7887	4.1962	2.70846e-07
NACC2	MA2507.1	MA2507.1.NACC2	Human papillomavirus type 34	NC_001587.1	High_Risk	148	171	+	ACATGTGTGTGTATGTATGTATGT	2.21e-05	0.097	4.9849	0.7887	4.1962	2.70846e-07
NACC2	MA2507.1	MA2507.1.NACC2	Human papillomavirus type 34	NC_001587.1	High_Risk	148	171	-	ACATACATACATACACACACATGT	8.52e-05	0.109	4.9849	0.7887	4.1962	2.70846e-07
NACC2	MA2507.1	MA2507.1.NACC2	Human papillomavirus type 34	NC_001587.1	High_Risk	150	173	+	ATGTGTGTGTATGTATGTATGTAT	4.76e-05	0.097	4.9849	0.7887	4.1962	2.70846e-07
NACC2	MA2507.1	MA2507.1.NACC2	Human papillomavirus type 34	NC_001587.1	High_Risk	152	175	+	GTGTGTGTATGTATGTATGTATGT	5.39e-05	0.097	4.9849	0.7887	4.1962	2.70846e-07
NACC2	MA2507.1	MA2507.1.NACC2	Human papillomavirus type 34	NC_001587.1	High_Risk	156	179	+	GTGTATGTATGTATGTATGTGTTT	3.66e-05	0.097	4.9849	0.7887	4.1962	2.70846e-07
NACC2	MA2507.1	MA2507.1.NACC2	Human papillomavirus type 85	NC_034616.1	High_Risk	58	81	+	GTGCATGTTTGTATGGTTATGTGT	2.1e-06	0.0773	4.9849	0.7887	4.1962	2.70846e-07
NACC2	MA2507.1	MA2507.1.NACC2	Human papillomavirus type 85	NC_034616.1	High_Risk	58	81	-	ACACATAACCATACAAACATGCAC	2.02e-05	0.097	4.9849	0.7887	4.1962	2.70846e-07
NACC2	MA2507.1	MA2507.1.NACC2	Human papillomavirus type 85	NC_034616.1	High_Risk	115	138	+	GTATGTGTTTAATAAAGTATGTGT	9.51e-05	0.109	4.9849	0.7887	4.1962	2.70846e-07
NACC2	MA2507.1	MA2507.1.NACC2	Human papillomavirus type 31	NC_075191.1	High_Risk	17	40	+	ACATGTGTCTGTATGTGTATGTGC	3.61e-06	0.0853	4.9849	0.7887	4.1962	2.70846e-07
NACC2	MA2507.1	MA2507.1.NACC2	Human papillomavirus type 31	NC_075191.1	High_Risk	17	40	-	GCACATACACATACAGACACATGT	8.51e-06	0.0939	4.9849	0.7887	4.1962	2.70846e-07
NACC2	MA2507.1	MA2507.1.NACC2	Human papillomavirus type 31	NC_075191.1	High_Risk	67	90	+	TTGTGTGTTATATATGGTATATGT	2.98e-05	0.097	4.9849	0.7887	4.1962	2.70846e-07
NACC2	MA2507.1	MA2507.1.NACC2	Human papillomavirus type 31	NC_075191.1	High_Risk	83	106	+	GTATATGTATGTTTATGTATGCGT	1.77e-05	0.097	4.9849	0.7887	4.1962	2.70846e-07
NACC2	MA2507.1	MA2507.1.NACC2	Human papillomavirus type 31	NC_075191.1	High_Risk	83	106	-	ACGCATACATAAACATACATATAC	6.08e-05	0.1	4.9849	0.7887	4.1962	2.70846e-07
NACC2	MA2507.1	MA2507.1.NACC2	Human papillomavirus type 31	NC_075191.1	High_Risk	87	110	+	ATGTATGTTTATGTATGCGTGTGT	4.24e-05	0.097	4.9849	0.7887	4.1962	2.70846e-07
NACC2	MA2507.1	MA2507.1.NACC2	Human papillomavirus type 31	NC_075191.1	High_Risk	101	124	+	ATGCGTGTGTACTTGTATATATGT	7.67e-06	0.0939	4.9849	0.7887	4.1962	2.70846e-07
NACC2	MA2507.1	MA2507.1.NACC2	Human papillomavirus type 31	NC_075191.1	High_Risk	101	124	-	ACATATATACAAGTACACACGCAT	1.43e-05	0.0945	4.9849	0.7887	4.1962	2.70846e-07
NACC2	MA2507.1	MA2507.1.NACC2	Human papillomavirus type 31	NC_075191.1	High_Risk	103	126	+	GCGTGTGTACTTGTATATATGTAT	1.31e-05	0.0945	4.9849	0.7887	4.1962	2.70846e-07
NACC2	MA2507.1	MA2507.1.NACC2	Human papillomavirus type 31	NC_075191.1	High_Risk	103	126	-	ATACATATATACAAGTACACACGC	6.42e-05	0.102	4.9849	0.7887	4.1962	2.70846e-07
NACC2	MA2507.1	MA2507.1.NACC2	Human papillomavirus type 31	NC_075191.1	High_Risk	117	140	-	ACACATAACATACTATACATATAT	1.25e-05	0.0945	4.9849	0.7887	4.1962	2.70846e-07
NACC2	MA2507.1	MA2507.1.NACC2	Human papillomavirus type 31	NC_075191.1	High_Risk	152	175	+	ATGTATGTTAATAAATATGTGTAT	9.94e-05	0.111	4.9849	0.7887	4.1962	2.70846e-07
NACC2	MA2507.1	MA2507.1.NACC2	Human papillomavirus type 33	NC_075233.1	High_Risk	638	661	+	ACACATGCTTTTAGGCACATATTT	1.18e-05	0.0945	4.9849	0.7887	4.1962	2.70846e-07
NACC2	MA2507.1	MA2507.1.NACC2	Human papillomavirus type 33	NC_075233.1	High_Risk	638	661	-	AAATATGTGCCTAAAAGCATGTGT	1.54e-05	0.0945	4.9849	0.7887	4.1962	2.70846e-07
NACC2	MA2507.1	MA2507.1.NACC2	Human papillomavirus type 35	NC_075267.1	High_Risk	682	705	+	ACACATTGTTATATGCACACAGGT	6.86e-05	0.104	4.9849	0.7887	4.1962	2.70846e-07
NACC2	MA2507.1	MA2507.1.NACC2	Human papillomavirus type 45	NC_075269.1	High_Risk	10	33	-	ATACATACAAACATACATATATGT	6.68e-05	0.104	4.9849	0.7887	4.1962	2.70846e-07
NACC2	MA2507.1	MA2507.1.NACC2	Human papillomavirus type 45	NC_075269.1	High_Risk	97	120	+	GTGCGTGTATGTATGAATGTGCCT	4.86e-05	0.097	4.9849	0.7887	4.1962	2.70846e-07
NACC2	MA2507.1	MA2507.1.NACC2	Human papillomavirus type 69	OP971051.1	High_Risk	97	120	+	ATGTATGTATGTATGATTATGTGT	1.29e-05	0.0945	4.9849	0.7887	4.1962	2.70846e-07
NACC2	MA2507.1	MA2507.1.NACC2	Human papillomavirus type 69	OP971051.1	High_Risk	97	120	-	ACACATAATCATACATACATACAT	8.91e-05	0.109	4.9849	0.7887	4.1962	2.70846e-07
NACC2	MA2507.1	MA2507.1.NACC2	Human papillomavirus type 73	X94165.1	High_Risk	86	109	+	GTGTGTATGTTTATGTACATGTGT	1.96e-06	0.0773	4.9849	0.7887	4.1962	2.70846e-07
NACC2	MA2507.1	MA2507.1.NACC2	Human papillomavirus type 73	X94165.1	High_Risk	86	109	-	ACACATGTACATAAACATACACAC	1.41e-05	0.0945	4.9849	0.7887	4.1962	2.70846e-07
NACC2	MA2507.1	MA2507.1.NACC2	Human papillomavirus type 73	X94165.1	High_Risk	88	111	+	GTGTATGTTTATGTACATGTGTAT	9.69e-05	0.11	4.9849	0.7887	4.1962	2.70846e-07
NACC2	MA2507.1	MA2507.1.NACC2	Human papillomavirus type 73	X94165.1	High_Risk	126	149	+	ATATATGTATGTATTTGTGTGTAT	8.41e-05	0.109	4.9849	0.7887	4.1962	2.70846e-07
NACC2	MA2507.1	MA2507.1.NACC2	Human papillomavirus type 73	X94165.1	High_Risk	130	153	+	ATGTATGTATTTGTGTGTATGTGT	6.46e-06	0.089	4.9849	0.7887	4.1962	2.70846e-07
NACC2	MA2507.1	MA2507.1.NACC2	Human papillomavirus type 73	X94165.1	High_Risk	136	159	+	GTATTTGTGTGTATGTGTATGTGT	6.37e-05	0.102	4.9849	0.7887	4.1962	2.70846e-07
NACC2	MA2507.1	MA2507.1.NACC2	Human papillomavirus type 73	X94165.1	High_Risk	142	165	+	GTGTGTATGTGTATGTGTATGTGT	4.83e-05	0.097	4.9849	0.7887	4.1962	2.70846e-07
NACC2	MA2507.1	MA2507.1.NACC2	Human papillomavirus type 73	X94165.1	High_Risk	144	167	+	GTGTATGTGTATGTGTATGTGTAT	3.11e-05	0.097	4.9849	0.7887	4.1962	2.70846e-07
NACC2	MA2507.1	MA2507.1.NACC2	Human papillomavirus type 73	X94165.1	High_Risk	148	171	+	ATGTGTATGTGTATGTGTATGTGT	5.07e-05	0.097	4.9849	0.7887	4.1962	2.70846e-07
NFIL3	MA0025.3	MA0025.3.NFIL3	Human papillomavirus type 27	AB211993.1	Low Risk	35	43	-	TTATGTAAA	9.07e-05	0.718	0.7632	0.1009	0.6623	1.52319e-07
NFIL3	MA0025.3	MA0025.3.NFIL3	Human papillomavirus type 84	AF293960.1	Low Risk	621	629	+	TTATGTAAC	4.53e-05	0.496	0.7632	0.1009	0.6623	1.52319e-07
NFIL3	MA0025.3	MA0025.3.NFIL3	Human papillomavirus type 74	AF436130.1	Low Risk	373	381	+	TTATGTAAT	3e-05	0.496	0.7632	0.1009	0.6623	1.52319e-07
NFIL3	MA0025.3	MA0025.3.NFIL3	Human papillomavirus type 87	AJ400628.2	Low Risk	673	681	+	TTATGTAAC	4.53e-05	0.496	0.7632	0.1009	0.6623	1.52319e-07
NFIL3	MA0025.3	MA0025.3.NFIL3	Human papillomavirus type 106	DQ080082.1	Low Risk	348	356	-	TTATGCAAA	5.47e-05	0.566	0.7632	0.1009	0.6623	1.52319e-07
NFIL3	MA0025.3	MA0025.3.NFIL3	Human papillomavirus type 114	GQ244463.1	Low Risk	700	708	+	TTATGTAAC	4.53e-05	0.496	0.7632	0.1009	0.6623	1.52319e-07
NFIL3	MA0025.3	MA0025.3.NFIL3	Human papillomavirus type 61	KF436857.1	Low Risk	563	571	+	TTATGCAAG	3.6e-05	0.496	0.7632	0.1009	0.6623	1.52319e-07
NFIL3	MA0025.3	MA0025.3.NFIL3	Human papillomavirus type 158	KT698168.1	Low Risk	191	199	-	TTATGCAAG	3.6e-05	0.496	0.7632	0.1009	0.6623	1.52319e-07
NFIL3	MA0025.3	MA0025.3.NFIL3	Human papillomavirus type 1	NC_001356.1	Low Risk	128	136	-	TTATGTAAA	9.07e-05	0.718	0.7632	0.1009	0.6623	1.52319e-07
NFIL3	MA0025.3	MA0025.3.NFIL3	Human papillomavirus type 54	NC_001676.1	Low Risk	482	490	-	TTATGTAAA	9.07e-05	0.718	0.7632	0.1009	0.6623	1.52319e-07
NFIL3	MA0025.3	MA0025.3.NFIL3	Human papillomavirus type 75	Y15173.1	Low Risk	361	369	+	TTATGTAAC	4.53e-05	0.496	0.7632	0.1009	0.6623	1.52319e-07
NFIL3	MA0025.3	MA0025.3.NFIL3	Human papillomavirus type 76	Y15174.1	Low Risk	360	368	+	TTATGTAAC	4.53e-05	0.496	0.7632	0.1009	0.6623	1.52319e-07
NFIL3	MA0025.3	MA0025.3.NFIL3	Human papillomavirus type 56	EF177176.1	High_Risk	274	282	-	TTATGCAAC	1.53e-05	0.496	0.7632	0.1009	0.6623	1.52319e-07
NFIL3	MA0025.3	MA0025.3.NFIL3	Human papillomavirus type 66	EF177185.1	High_Risk	167	175	-	TTATGCAAC	1.53e-05	0.496	0.7632	0.1009	0.6623	1.52319e-07
NFIL3	MA0025.3	MA0025.3.NFIL3	Human papillomavirus type 39	KC470236.1	High_Risk	683	691	+	TTATGCAAC	1.53e-05	0.496	0.7632	0.1009	0.6623	1.52319e-07
NFIL3	MA0025.3	MA0025.3.NFIL3	Human papillomavirus type 18	NC_001357.1	High_Risk	509	517	-	TTATGCAAG	3.6e-05	0.496	0.7632	0.1009	0.6623	1.52319e-07
NFIL3	MA0025.3	MA0025.3.NFIL3	Human papillomavirus type 18	NC_001357.1	High_Risk	679	687	+	TTATGCAAC	1.53e-05	0.496	0.7632	0.1009	0.6623	1.52319e-07
NFIL3	MA0025.3	MA0025.3.NFIL3	Human papillomavirus type 26	NC_001583.1	High_Risk	39	47	+	TTATGTAAG	6.41e-05	0.566	0.7632	0.1009	0.6623	1.52319e-07
NFIL3	MA0025.3	MA0025.3.NFIL3	Human papillomavirus type 26	NC_001583.1	High_Risk	536	544	-	TTATGTAAG	6.41e-05	0.566	0.7632	0.1009	0.6623	1.52319e-07
NFIL3	MA0025.3	MA0025.3.NFIL3	Human papillomavirus type 34	NC_001587.1	High_Risk	83	91	+	TTATGTAAT	3e-05	0.496	0.7632	0.1009	0.6623	1.52319e-07
NFIL3	MA0025.3	MA0025.3.NFIL3	Human papillomavirus type 53	NC_001593.1	High_Risk	162	170	-	TTATGCAAC	1.53e-05	0.496	0.7632	0.1009	0.6623	1.52319e-07
NFIL3	MA0025.3	MA0025.3.NFIL3	Human papillomavirus type 85	NC_034616.1	High_Risk	508	516	-	TTATGTAAG	6.41e-05	0.566	0.7632	0.1009	0.6623	1.52319e-07
NFIL3	MA0025.3	MA0025.3.NFIL3	Human papillomavirus type 30	NC_038889.1	High_Risk	158	166	-	TTATGTAAC	4.53e-05	0.496	0.7632	0.1009	0.6623	1.52319e-07
NFIL3	MA0025.3	MA0025.3.NFIL3	Human papillomavirus type 35	NC_075267.1	High_Risk	246	254	-	TTATGTAAG	6.41e-05	0.566	0.7632	0.1009	0.6623	1.52319e-07
NFIL3	MA0025.3	MA0025.3.NFIL3	Human papillomavirus type 45	NC_075269.1	High_Risk	623	631	-	TTATGTAAC	4.53e-05	0.496	0.7632	0.1009	0.6623	1.52319e-07
NFIL3	MA0025.3	MA0025.3.NFIL3	Human papillomavirus type 45	NC_075269.1	High_Risk	664	672	+	TTATGCAAC	1.53e-05	0.496	0.7632	0.1009	0.6623	1.52319e-07
NFIL3	MA0025.3	MA0025.3.NFIL3	Human papillomavirus type 52	NC_075270.1	High_Risk	80	88	+	TTATGTAAT	3e-05	0.496	0.7632	0.1009	0.6623	1.52319e-07
NFIL3	MA0025.3	MA0025.3.NFIL3	Human papillomavirus type 59	X77858.1	High_Risk	507	515	-	TTATGCAAG	3.6e-05	0.496	0.7632	0.1009	0.6623	1.52319e-07
NFIL3	MA0025.3	MA0025.3.NFIL3	Human papillomavirus type 59	X77858.1	High_Risk	582	590	-	TTATGCAAT	9.36e-06	0.496	0.7632	0.1009	0.6623	1.52319e-07
NKX3-2	MA0122.2	MA0122.2.NKX3-2	Human papillomavirus type 84	AF293960.1	Low Risk	552	560	-	TGCACTTAA	9.1e-05	1	0.3591	0.0722	0.2869	0.00561557
NKX3-2	MA0122.2	MA0122.2.NKX3-2	Human papillomavirus type 87	AJ400628.2	Low Risk	559	567	-	TGCACTTAA	9.1e-05	1	0.3591	0.0722	0.2869	0.00561557
NKX3-2	MA0122.2	MA0122.2.NKX3-2	Human papillomavirus type 94	AJ620211.1	Low Risk	663	671	+	GGCACTTAC	8.5e-05	1	0.3591	0.0722	0.2869	0.00561557
NKX3-2	MA0122.2	MA0122.2.NKX3-2	Human papillomavirus type 114	GQ244463.1	Low Risk	630	638	-	TGCACTTAA	9.1e-05	1	0.3591	0.0722	0.2869	0.00561557
NKX3-2	MA0122.2	MA0122.2.NKX3-2	Human papillomavirus type 168	KC862317.1	Low Risk	310	318	+	GGCACTTAC	8.5e-05	1	0.3591	0.0722	0.2869	0.00561557
NKX3-2	MA0122.2	MA0122.2.NKX3-2	Human papillomavirus type 168	KC862317.1	Low Risk	317	325	+	ACCACTTAT	6.41e-05	1	0.3591	0.0722	0.2869	0.00561557
NKX3-2	MA0122.2	MA0122.2.NKX3-2	Human papillomavirus type 90	NC_004104.1	Low Risk	491	499	-	AGCACTTAA	2.96e-05	1	0.3591	0.0722	0.2869	0.00561557
NKX3-2	MA0122.2	MA0122.2.NKX3-2	Human papillomavirus type 129	NC_014953.1	Low Risk	136	144	+	CCCACTTAC	6.66e-05	1	0.3591	0.0722	0.2869	0.00561557
NKX3-2	MA0122.2	MA0122.2.NKX3-2	Human papillomavirus type 58	D90400.1	High_Risk	549	557	-	TGCACTTAA	9.1e-05	1	0.3591	0.0722	0.2869	0.00561557
NKX3-2	MA0122.2	MA0122.2.NKX3-2	Human papillomavirus type 13	DQ344807.1	High_Risk	166	174	-	ACCACTTAC	5.43e-05	1	0.3591	0.0722	0.2869	0.00561557
NKX3-2	MA0122.2	MA0122.2.NKX3-2	Human papillomavirus type 13	DQ344807.1	High_Risk	263	271	-	TGCACTTAA	9.1e-05	1	0.3591	0.0722	0.2869	0.00561557
NKX3-2	MA0122.2	MA0122.2.NKX3-2	Human papillomavirus type 82	KF436796.1	High_Risk	636	644	-	AGCACTTAA	2.96e-05	1	0.3591	0.0722	0.2869	0.00561557
NKX3-2	MA0122.2	MA0122.2.NKX3-2	Human papillomavirus type 26	NC_001583.1	High_Risk	494	502	-	GCCACTTAT	4.67e-05	1	0.3591	0.0722	0.2869	0.00561557
NKX3-2	MA0122.2	MA0122.2.NKX3-2	Human papillomavirus type 26	NC_001583.1	High_Risk	612	620	-	TGCACTTAA	9.1e-05	1	0.3591	0.0722	0.2869	0.00561557
NKX3-2	MA0122.2	MA0122.2.NKX3-2	Human papillomavirus type 34	NC_001587.1	High_Risk	388	396	+	AGCACTTAG	5.82e-05	1	0.3591	0.0722	0.2869	0.00561557
NKX3-2	MA0122.2	MA0122.2.NKX3-2	Human papillomavirus type 33	NC_075233.1	High_Risk	680	688	-	TGCACTTAA	9.1e-05	1	0.3591	0.0722	0.2869	0.00561557
NR5A1	MA1540.1	MA1540.1.NR5A1	Human papillomavirus type 91	AF419318.1	Low Risk	367	377	+	TGCAAGGTTAC	9.31e-05	1	0.2651	0.1074	0.1577	0.0377817
NR5A1	MA1540.1	MA1540.1.NR5A1	Human papillomavirus type 74	AF436130.1	Low Risk	396	406	+	GCCAAGGTCAT	1.45e-06	0.334	0.2651	0.1074	0.1577	0.0377817
NR5A1	MA1540.1	MA1540.1.NR5A1	Human papillomavirus type 130	GU117630.1	Low Risk	232	242	-	CCGAAGGTCAA	5.07e-05	1	0.2651	0.1074	0.1577	0.0377817
NR5A1	MA1540.1	MA1540.1.NR5A1	Human papillomavirus type 141	HM999993.1	Low Risk	435	445	+	GCCAAGGGCAT	3.57e-05	1	0.2651	0.1074	0.1577	0.0377817
NR5A1	MA1540.1	MA1540.1.NR5A1	Human papillomavirus type 141	HM999993.1	Low Risk	487	497	-	GCCAAGGCTGG	8.89e-05	1	0.2651	0.1074	0.1577	0.0377817
NR5A1	MA1540.1	MA1540.1.NR5A1	Human papillomavirus type 170	JX413110.1	Low Risk	24	34	-	GACAAGGACAA	8.65e-05	1	0.2651	0.1074	0.1577	0.0377817
NR5A1	MA1540.1	MA1540.1.NR5A1	Human papillomavirus type 61	KF436857.1	Low Risk	55	65	-	CACAAGGCCAG	2.28e-05	1	0.2651	0.1074	0.1577	0.0377817
NR5A1	MA1540.1	MA1540.1.NR5A1	Human papillomavirus type 192	KR816179.1	Low Risk	269	279	-	CCCAAGGCTAT	8.35e-05	1	0.2651	0.1074	0.1577	0.0377817
NR5A1	MA1540.1	MA1540.1.NR5A1	Human papillomavirus type 4	NC_001457.1	Low Risk	338	348	-	CCCAAGGTTAG	5.72e-05	1	0.2651	0.1074	0.1577	0.0377817
NR5A1	MA1540.1	MA1540.1.NR5A1	Human papillomavirus type 23	U31781.1	Low Risk	270	280	-	GCCAAGGTTAG	4.41e-05	1	0.2651	0.1074	0.1577	0.0377817
NR5A1	MA1540.1	MA1540.1.NR5A1	Human papillomavirus type 65	X70829.1	Low Risk	311	321	-	GCCAAGGTTAC	2.79e-05	1	0.2651	0.1074	0.1577	0.0377817
NR5A1	MA1540.1	MA1540.1.NR5A1	Human papillomavirus type 67	D21208.1	High_Risk	204	214	-	GGCAAGGGCAT	6.62e-05	1	0.2651	0.1074	0.1577	0.0377817
NR5A1	MA1540.1	MA1540.1.NR5A1	Human papillomavirus type 58	D90400.1	High_Risk	122	132	-	GACAAGGACAT	6.5e-05	1	0.2651	0.1074	0.1577	0.0377817
NR5A1	MA1540.1	MA1540.1.NR5A1	Human papillomavirus type 97	DQ080080.1	High_Risk	279	289	-	GCCAAGGGCAA	4.63e-05	1	0.2651	0.1074	0.1577	0.0377817
NR5A1	MA1540.1	MA1540.1.NR5A1	Human papillomavirus type 34	NC_001587.1	High_Risk	430	440	+	CGCAAGGTCAT	1.11e-05	1	0.2651	0.1074	0.1577	0.0377817
NR5A1	MA1540.1	MA1540.1.NR5A1	Human papillomavirus type 31	NC_075191.1	High_Risk	732	742	+	GCCAAGGTTGT	7.88e-05	1	0.2651	0.1074	0.1577	0.0377817
NR5A1	MA1540.1	MA1540.1.NR5A1	Human papillomavirus type 52	NC_075270.1	High_Risk	433	443	-	GCCAAGGACAA	2.99e-05	1	0.2651	0.1074	0.1577	0.0377817
PITX2	MA1547.2	MA1547.2.PITX2	Human papillomavirus type 27	AB211993.1	Low Risk	280	287	+	TTAATCCT	8.23e-05	0.562	0.5322	0.1792	0.353	0.00230514
PITX2	MA1547.2	MA1547.2.PITX2	Human papillomavirus type 84	AF293960.1	Low Risk	380	387	+	CTAATCCT	5.16e-05	0.562	0.5322	0.1792	0.353	0.00230514
PITX2	MA1547.2	MA1547.2.PITX2	Human papillomavirus type 87	AJ400628.2	Low Risk	386	393	+	CTAATCCT	5.16e-05	0.562	0.5322	0.1792	0.353	0.00230514
PITX2	MA1547.2	MA1547.2.PITX2	Human papillomavirus type 81	AJ620209.1	Low Risk	413	420	+	TTAATCCT	8.23e-05	0.562	0.5322	0.1792	0.353	0.00230514
PITX2	MA1547.2	MA1547.2.PITX2	Human papillomavirus type 62	AY395706.1	Low Risk	399	406	+	CTAATCCT	5.16e-05	0.562	0.5322	0.1792	0.353	0.00230514
PITX2	MA1547.2	MA1547.2.PITX2	Human papillomavirus type 106	DQ080082.1	Low Risk	360	367	+	TTAATCCT	8.23e-05	0.562	0.5322	0.1792	0.353	0.00230514
PITX2	MA1547.2	MA1547.2.PITX2	Human papillomavirus type 114	GQ244463.1	Low Risk	445	452	+	CTAATCCT	5.16e-05	0.562	0.5322	0.1792	0.353	0.00230514
PITX2	MA1547.2	MA1547.2.PITX2	Human papillomavirus type 219	MH172376.1	Low Risk	424	431	-	CTAATCCT	5.16e-05	0.562	0.5322	0.1792	0.353	0.00230514
PITX2	MA1547.2	MA1547.2.PITX2	Human papillomavirus type 2	NC_001352.1	Low Risk	276	283	+	TTAATCCT	8.23e-05	0.562	0.5322	0.1792	0.353	0.00230514
PITX2	MA1547.2	MA1547.2.PITX2	Human papillomavirus type 6	NC_001355.1	Low Risk	316	323	+	TTAATCCT	8.23e-05	0.562	0.5322	0.1792	0.353	0.00230514
PITX2	MA1547.2	MA1547.2.PITX2	Human papillomavirus type 1	NC_001356.1	Low Risk	469	476	+	TTAATCCC	3.21e-05	0.562	0.5322	0.1792	0.353	0.00230514
PITX2	MA1547.2	MA1547.2.PITX2	Human papillomavirus type 1	NC_001356.1	Low Risk	585	592	+	CTAATCCC	1.25e-05	0.562	0.5322	0.1792	0.353	0.00230514
PITX2	MA1547.2	MA1547.2.PITX2	Human papillomavirus type 60	NC_001693.1	Low Risk	67	74	-	TTAATCCT	8.23e-05	0.562	0.5322	0.1792	0.353	0.00230514
PITX2	MA1547.2	MA1547.2.PITX2	Human papillomavirus type 137	NC_017995.1	Low Risk	114	121	+	TTAATCCT	8.23e-05	0.562	0.5322	0.1792	0.353	0.00230514
PITX2	MA1547.2	MA1547.2.PITX2	Human papillomavirus type 179	NC_022095.1	Low Risk	327	334	-	TTAATCCT	8.23e-05	0.562	0.5322	0.1792	0.353	0.00230514
PITX2	MA1547.2	MA1547.2.PITX2	Human papillomavirus type 179	NC_022095.1	Low Risk	342	349	-	TTAATCCT	8.23e-05	0.562	0.5322	0.1792	0.353	0.00230514
PITX2	MA1547.2	MA1547.2.PITX2	Human papillomavirus type 184	NC_038914.1	Low Risk	116	123	-	TTAATCCT	8.23e-05	0.562	0.5322	0.1792	0.353	0.00230514
PITX2	MA1547.2	MA1547.2.PITX2	Human papillomavirus type 11	NC_075235.1	Low Risk	374	381	+	CTAATCCC	1.25e-05	0.562	0.5322	0.1792	0.353	0.00230514
PITX2	MA1547.2	MA1547.2.PITX2	Human papillomavirus type 57	X55965.1	Low Risk	315	322	+	TTAATCCT	8.23e-05	0.562	0.5322	0.1792	0.353	0.00230514
PITX2	MA1547.2	MA1547.2.PITX2	Human papillomavirus type 57	X55965.1	Low Risk	332	339	+	TTAATCCT	8.23e-05	0.562	0.5322	0.1792	0.353	0.00230514
PITX2	MA1547.2	MA1547.2.PITX2	Human papillomavirus type 65	X70829.1	Low Risk	2	9	+	TTAATCCT	8.23e-05	0.562	0.5322	0.1792	0.353	0.00230514
PITX2	MA1547.2	MA1547.2.PITX2	Human papillomavirus type 58	D90400.1	High_Risk	407	414	+	TTAATCCT	8.23e-05	0.562	0.5322	0.1792	0.353	0.00230514
PITX2	MA1547.2	MA1547.2.PITX2	Human papillomavirus type 56	EF177176.1	High_Risk	477	484	+	TTAATCCC	3.21e-05	0.562	0.5322	0.1792	0.353	0.00230514
PITX2	MA1547.2	MA1547.2.PITX2	Human papillomavirus type 66	EF177185.1	High_Risk	387	394	+	TTAATCCT	8.23e-05	0.562	0.5322	0.1792	0.353	0.00230514
PITX2	MA1547.2	MA1547.2.PITX2	Human papillomavirus type 26	NC_001583.1	High_Risk	435	442	+	TTAATCCT	8.23e-05	0.562	0.5322	0.1792	0.353	0.00230514
PITX2	MA1547.2	MA1547.2.PITX2	Human papillomavirus type 34	NC_001587.1	High_Risk	395	402	-	TTAATCCT	8.23e-05	0.562	0.5322	0.1792	0.353	0.00230514
PITX2	MA1547.2	MA1547.2.PITX2	Human papillomavirus type 53	NC_001593.1	High_Risk	417	424	+	TTAATCCT	8.23e-05	0.562	0.5322	0.1792	0.353	0.00230514
PITX2	MA1547.2	MA1547.2.PITX2	Human papillomavirus type 33	NC_075233.1	High_Risk	458	465	+	TTAATCCT	8.23e-05	0.562	0.5322	0.1792	0.353	0.00230514
PITX2	MA1547.2	MA1547.2.PITX2	Human papillomavirus type 33	NC_075233.1	High_Risk	537	544	+	TTAATCCT	8.23e-05	0.562	0.5322	0.1792	0.353	0.00230514
PITX2	MA1547.2	MA1547.2.PITX2	Human papillomavirus type 35	NC_075267.1	High_Risk	401	408	+	TTAATCCT	8.23e-05	0.562	0.5322	0.1792	0.353	0.00230514
PITX2	MA1547.2	MA1547.2.PITX2	Human papillomavirus type 52	NC_075270.1	High_Risk	483	490	+	TTAATCCT	8.23e-05	0.562	0.5322	0.1792	0.353	0.00230514
PITX2	MA1547.2	MA1547.2.PITX2	Human papillomavirus type 69	OP971051.1	High_Risk	301	308	+	TTAATCCT	8.23e-05	0.562	0.5322	0.1792	0.353	0.00230514
PITX2	MA1547.2	MA1547.2.PITX2	Human papillomavirus type 59	X77858.1	High_Risk	406	413	+	TTAATCCC	3.21e-05	0.562	0.5322	0.1792	0.353	0.00230514
RARB	MA1552.2	MA1552.2.RARB	Human papillomavirus type 141	HM999993.1	Low Risk	84	96	+	AAGGCTGTGGCCT	5.84e-05	0.543	0.7123	0.1601	0.5522	0.00260755
RARB	MA1552.2	MA1552.2.RARB	Human papillomavirus type 199	KJ913662.1	Low Risk	453	465	+	AATTTCGTGACCG	2.7e-05	0.441	0.7123	0.1601	0.5522	0.00260755
RARB	MA1552.2	MA1552.2.RARB	Human papillomavirus type 200	KP692114.1	Low Risk	117	129	+	TGGGTTATGACCT	8.93e-06	0.288	0.7123	0.1601	0.5522	0.00260755
RARB	MA1552.2	MA1552.2.RARB	Human papillomavirus type 200	KP692114.1	Low Risk	118	130	-	CAGGTCATAACCC	1.11e-05	0.288	0.7123	0.1601	0.5522	0.00260755
RARB	MA1552.2	MA1552.2.RARB	Human papillomavirus type 202	KP692116.1	Low Risk	123	135	+	GATGTTATGACCC	3.21e-05	0.441	0.7123	0.1601	0.5522	0.00260755
RARB	MA1552.2	MA1552.2.RARB	Human papillomavirus type 202	KP692116.1	Low Risk	124	136	-	AGGGTCATAACAT	6.57e-05	0.543	0.7123	0.1601	0.5522	0.00260755
RARB	MA1552.2	MA1552.2.RARB	Human papillomavirus type 176	KR816167.1	Low Risk	82	94	-	TAGGCCATGAAAT	9.75e-05	0.681	0.7123	0.1601	0.5522	0.00260755
RARB	MA1552.2	MA1552.2.RARB	Human papillomavirus type 191	KR816178.1	Low Risk	237	249	+	CGGTACGTGACCT	4.01e-05	0.514	0.7123	0.1601	0.5522	0.00260755
RARB	MA1552.2	MA1552.2.RARB	Human papillomavirus type 227	MH777366.1	Low Risk	372	384	-	ACGGTCGTGGCCA	5.39e-05	0.543	0.7123	0.1601	0.5522	0.00260755
RARB	MA1552.2	MA1552.2.RARB	Human papillomavirus type 2	NC_001352.1	Low Risk	619	631	+	TAGGGTGTGACCG	7.54e-05	0.543	0.7123	0.1601	0.5522	0.00260755
RARB	MA1552.2	MA1552.2.RARB	Human papillomavirus type 6	NC_001355.1	Low Risk	554	566	-	AGGTGTGTGACCT	7.54e-05	0.543	0.7123	0.1601	0.5522	0.00260755
RARB	MA1552.2	MA1552.2.RARB	Human papillomavirus type 7	NC_001595.1	Low Risk	737	749	+	AAGGGCGTAACCG	2.99e-05	0.441	0.7123	0.1601	0.5522	0.00260755
RARB	MA1552.2	MA1552.2.RARB	Human papillomavirus type 131	NC_014954.1	Low Risk	367	379	-	GATTTCGTGACCG	2.35e-05	0.441	0.7123	0.1601	0.5522	0.00260755
RARB	MA1552.2	MA1552.2.RARB	Human papillomavirus type 11	NC_075235.1	Low Risk	598	610	-	AGGTGTGTGACCT	7.54e-05	0.543	0.7123	0.1601	0.5522	0.00260755
RARB	MA1552.2	MA1552.2.RARB	Human papillomavirus type 214	OP971056.1	Low Risk	267	279	+	GGGGCCGTGTACT	4.92e-05	0.543	0.7123	0.1601	0.5522	0.00260755
RARB	MA1552.2	MA1552.2.RARB	Human papillomavirus type 44	U31788.1	Low Risk	578	590	-	AGGTGTGTGACCT	7.54e-05	0.543	0.7123	0.1601	0.5522	0.00260755
RARB	MA1552.2	MA1552.2.RARB	Human papillomavirus type 57	X55965.1	Low Risk	659	671	+	TAGGGCGTAACCG	7.54e-05	0.543	0.7123	0.1601	0.5522	0.00260755
RARB	MA1552.2	MA1552.2.RARB	Human papillomavirus type 67	D21208.1	High_Risk	198	210	+	CATGCCATGCCCT	6.63e-05	0.543	0.7123	0.1601	0.5522	0.00260755
RARB	MA1552.2	MA1552.2.RARB	Human papillomavirus type 67	D21208.1	High_Risk	199	211	-	AAGGGCATGGCAT	6.63e-05	0.543	0.7123	0.1601	0.5522	0.00260755
RARB	MA1552.2	MA1552.2.RARB	Human papillomavirus type 13	DQ344807.1	High_Risk	580	592	-	AGGTGTGTGACCT	7.54e-05	0.543	0.7123	0.1601	0.5522	0.00260755
RARB	MA1552.2	MA1552.2.RARB	Human papillomavirus type 68	FR751039.1	High_Risk	740	752	+	AAGGGAGTGACCG	6.67e-05	0.543	0.7123	0.1601	0.5522	0.00260755
RARB	MA1552.2	MA1552.2.RARB	Human papillomavirus type 68	FR751039.1	High_Risk	756	768	+	ACGGTCATGACCG	8.39e-07	0.0966	0.7123	0.1601	0.5522	0.00260755
RARB	MA1552.2	MA1552.2.RARB	Human papillomavirus type 68	FR751039.1	High_Risk	757	769	-	TCGGTCATGACCG	3.01e-06	0.173	0.7123	0.1601	0.5522	0.00260755
RARB	MA1552.2	MA1552.2.RARB	Human papillomavirus type 82	KF436796.1	High_Risk	873	885	+	AGGGTTATGACCG	1.13e-05	0.288	0.7123	0.1601	0.5522	0.00260755
RARB	MA1552.2	MA1552.2.RARB	Human papillomavirus type 82	KF436796.1	High_Risk	874	886	-	TCGGTCATAACCC	3.25e-05	0.441	0.7123	0.1601	0.5522	0.00260755
RARB	MA1552.2	MA1552.2.RARB	Human papillomavirus type 51	KF436887.1	High_Risk	812	824	+	AGGGTTATGACCG	1.13e-05	0.288	0.7123	0.1601	0.5522	0.00260755
RARB	MA1552.2	MA1552.2.RARB	Human papillomavirus type 51	KF436887.1	High_Risk	813	825	-	TCGGTCATAACCC	3.25e-05	0.441	0.7123	0.1601	0.5522	0.00260755
RARB	MA1552.2	MA1552.2.RARB	Human papillomavirus type 16	NC_001526.4	High_Risk	776	788	+	AAGGGCGTAACCG	2.99e-05	0.441	0.7123	0.1601	0.5522	0.00260755
RARB	MA1552.2	MA1552.2.RARB	Human papillomavirus type 85	NC_034616.1	High_Risk	735	747	+	ACGGTCATGACCG	8.39e-07	0.0966	0.7123	0.1601	0.5522	0.00260755
RARB	MA1552.2	MA1552.2.RARB	Human papillomavirus type 85	NC_034616.1	High_Risk	736	748	-	TCGGTCATGACCG	3.01e-06	0.173	0.7123	0.1601	0.5522	0.00260755
RARB	MA1552.2	MA1552.2.RARB	Human papillomavirus type 30	NC_038889.1	High_Risk	722	734	+	AAGGGAGTGACCG	6.67e-05	0.543	0.7123	0.1601	0.5522	0.00260755
RARB	MA1552.2	MA1552.2.RARB	Human papillomavirus type 70	U21941.1	High_Risk	849	861	+	ACGGTCACGACCG	2.64e-05	0.441	0.7123	0.1601	0.5522	0.00260755
RARB	MA1552.2	MA1552.2.RARB	Human papillomavirus type 70	U21941.1	High_Risk	850	862	-	TCGGTCGTGACCG	4.03e-06	0.185	0.7123	0.1601	0.5522	0.00260755
RARG	MA1553.2	MA1553.2.RARG	Human papillomavirus type 83	AF151983.1	Low Risk	334	346	-	GGGTCAGGAACTA	9.44e-05	0.692	0.6622	0.1455	0.5166	0.000175115
RARG	MA1553.2	MA1553.2.RARG	Human papillomavirus type 83	AF151983.1	Low Risk	335	347	+	AGTTCCTGACCCC	3.85e-05	0.626	0.6622	0.1455	0.5166	0.000175115
RARG	MA1553.2	MA1553.2.RARG	Human papillomavirus type 102	DQ080083.1	Low Risk	229	241	-	GGGTCAGGAACTG	9.19e-05	0.692	0.6622	0.1455	0.5166	0.000175115
RARG	MA1553.2	MA1553.2.RARG	Human papillomavirus type 102	DQ080083.1	Low Risk	230	242	+	AGTTCCTGACCCC	3.85e-05	0.626	0.6622	0.1455	0.5166	0.000175115
RARG	MA1553.2	MA1553.2.RARG	Human papillomavirus type 141	HM999993.1	Low Risk	85	97	+	AGGCTGTGGCCTT	9.28e-05	0.692	0.6622	0.1455	0.5166	0.000175115
RARG	MA1553.2	MA1553.2.RARG	Human papillomavirus type 199	KJ913662.1	Low Risk	454	466	+	ATTTCGTGACCGG	8.74e-05	0.692	0.6622	0.1455	0.5166	0.000175115
RARG	MA1553.2	MA1553.2.RARG	Human papillomavirus type 200	KP692114.1	Low Risk	117	129	-	AGGTCATAACCCA	1.34e-05	0.373	0.6622	0.1455	0.5166	0.000175115
RARG	MA1553.2	MA1553.2.RARG	Human papillomavirus type 200	KP692114.1	Low Risk	118	130	+	GGGTTATGACCTG	8.93e-06	0.29	0.6622	0.1455	0.5166	0.000175115
RARG	MA1553.2	MA1553.2.RARG	Human papillomavirus type 202	KP692116.1	Low Risk	123	135	-	GGGTCATAACATC	8.84e-05	0.692	0.6622	0.1455	0.5166	0.000175115
RARG	MA1553.2	MA1553.2.RARG	Human papillomavirus type 202	KP692116.1	Low Risk	124	136	+	ATGTTATGACCCT	4.51e-05	0.64	0.6622	0.1455	0.5166	0.000175115
RARG	MA1553.2	MA1553.2.RARG	Human papillomavirus type 176	KR816167.1	Low Risk	81	93	-	AGGCCATGAAATA	8.67e-05	0.692	0.6622	0.1455	0.5166	0.000175115
RARG	MA1553.2	MA1553.2.RARG	Human papillomavirus type 191	KR816178.1	Low Risk	238	250	+	GGTACGTGACCTT	6.48e-06	0.245	0.6622	0.1455	0.5166	0.000175115
RARG	MA1553.2	MA1553.2.RARG	Human papillomavirus type 6	NC_001355.1	Low Risk	553	565	-	GGTGTGTGACCTT	7.17e-05	0.689	0.6622	0.1455	0.5166	0.000175115
RARG	MA1553.2	MA1553.2.RARG	Human papillomavirus type 131	NC_014954.1	Low Risk	366	378	-	ATTTCGTGACCGA	8.95e-05	0.692	0.6622	0.1455	0.5166	0.000175115
RARG	MA1553.2	MA1553.2.RARG	Human papillomavirus type 11	NC_075235.1	Low Risk	597	609	-	GGTGTGTGACCTT	7.17e-05	0.689	0.6622	0.1455	0.5166	0.000175115
RARG	MA1553.2	MA1553.2.RARG	Human papillomavirus type 44	U31788.1	Low Risk	577	589	-	GGTGTGTGACCTT	7.17e-05	0.689	0.6622	0.1455	0.5166	0.000175115
RARG	MA1553.2	MA1553.2.RARG	Human papillomavirus type 67	D21208.1	High_Risk	199	211	+	ATGCCATGCCCTT	4.25e-05	0.64	0.6622	0.1455	0.5166	0.000175115
RARG	MA1553.2	MA1553.2.RARG	Human papillomavirus type 13	DQ344807.1	High_Risk	579	591	-	GGTGTGTGACCTT	7.17e-05	0.689	0.6622	0.1455	0.5166	0.000175115
RARG	MA1553.2	MA1553.2.RARG	Human papillomavirus type 68	FR751039.1	High_Risk	756	768	-	CGGTCATGACCGT	1.03e-06	0.117	0.6622	0.1455	0.5166	0.000175115
RARG	MA1553.2	MA1553.2.RARG	Human papillomavirus type 68	FR751039.1	High_Risk	757	769	+	CGGTCATGACCGA	3.85e-06	0.175	0.6622	0.1455	0.5166	0.000175115
RARG	MA1553.2	MA1553.2.RARG	Human papillomavirus type 39	KC470236.1	High_Risk	775	787	-	CGGTCCTGACCGT	7.17e-05	0.689	0.6622	0.1455	0.5166	0.000175115
RARG	MA1553.2	MA1553.2.RARG	Human papillomavirus type 82	KF436796.1	High_Risk	873	885	-	CGGTCATAACCCT	1.64e-05	0.373	0.6622	0.1455	0.5166	0.000175115
RARG	MA1553.2	MA1553.2.RARG	Human papillomavirus type 82	KF436796.1	High_Risk	874	886	+	GGGTTATGACCGA	3.75e-05	0.626	0.6622	0.1455	0.5166	0.000175115
RARG	MA1553.2	MA1553.2.RARG	Human papillomavirus type 51	KF436887.1	High_Risk	812	824	-	CGGTCATAACCCT	1.64e-05	0.373	0.6622	0.1455	0.5166	0.000175115
RARG	MA1553.2	MA1553.2.RARG	Human papillomavirus type 51	KF436887.1	High_Risk	813	825	+	GGGTTATGACCGA	3.75e-05	0.626	0.6622	0.1455	0.5166	0.000175115
RARG	MA1553.2	MA1553.2.RARG	Human papillomavirus type 26	NC_001583.1	High_Risk	252	264	+	AGGTGGTGTCCCT	6.34e-05	0.689	0.6622	0.1455	0.5166	0.000175115
RARG	MA1553.2	MA1553.2.RARG	Human papillomavirus type 34	NC_001587.1	High_Risk	433	445	-	CGTGTATGACCTT	7.27e-05	0.689	0.6622	0.1455	0.5166	0.000175115
RARG	MA1553.2	MA1553.2.RARG	Human papillomavirus type 85	NC_034616.1	High_Risk	735	747	-	CGGTCATGACCGT	1.03e-06	0.117	0.6622	0.1455	0.5166	0.000175115
RARG	MA1553.2	MA1553.2.RARG	Human papillomavirus type 85	NC_034616.1	High_Risk	736	748	+	CGGTCATGACCGA	3.85e-06	0.175	0.6622	0.1455	0.5166	0.000175115
RARG	MA1553.2	MA1553.2.RARG	Human papillomavirus type 70	U21941.1	High_Risk	849	861	-	CGGTCGTGACCGT	2.1e-06	0.159	0.6622	0.1455	0.5166	0.000175115
RARG	MA1553.2	MA1553.2.RARG	Human papillomavirus type 70	U21941.1	High_Risk	850	862	+	CGGTCACGACCGA	6.97e-05	0.689	0.6622	0.1455	0.5166	0.000175115
RREB1	MA0073.2	MA0073.2.RREB1	Human papillomavirus type 27	AB211993.1	Low Risk	66	84	-	ACAAACAACAACACAAACA	3.62e-05	0.0677	4.9962	1.1024	3.8938	0.00229101
RREB1	MA0073.2	MA0073.2.RREB1	Human papillomavirus type 27	AB211993.1	Low Risk	138	156	-	ACACAACACATGACACACG	9.02e-05	0.086	4.9962	1.1024	3.8938	0.00229101
RREB1	MA0073.2	MA0073.2.RREB1	Human papillomavirus type 27	AB211993.1	Low Risk	140	158	-	ACACACAACACATGACACA	5.91e-05	0.0789	4.9962	1.1024	3.8938	0.00229101
RREB1	MA0073.2	MA0073.2.RREB1	Human papillomavirus type 27	AB211993.1	Low Risk	145	163	-	ACAGAACACACAACACATG	6.27e-05	0.0789	4.9962	1.1024	3.8938	0.00229101
RREB1	MA0073.2	MA0073.2.RREB1	Human papillomavirus type 83	AF151983.1	Low Risk	4	22	-	CACAAACACACACACACAT	9.84e-05	0.0875	4.9962	1.1024	3.8938	0.00229101
RREB1	MA0073.2	MA0073.2.RREB1	Human papillomavirus type 83	AF151983.1	Low Risk	6	24	-	CACACAAACACACACACAC	5.14e-06	0.034	4.9962	1.1024	3.8938	0.00229101
RREB1	MA0073.2	MA0073.2.RREB1	Human papillomavirus type 83	AF151983.1	Low Risk	195	213	-	ACACACAACACATACATTC	3.82e-05	0.0696	4.9962	1.1024	3.8938	0.00229101
RREB1	MA0073.2	MA0073.2.RREB1	Human papillomavirus type 84	AF293960.1	Low Risk	3	21	-	CACCAAACAAACAGACACA	2.4e-05	0.0583	4.9962	1.1024	3.8938	0.00229101
RREB1	MA0073.2	MA0073.2.RREB1	Human papillomavirus type 84	AF293960.1	Low Risk	4	22	-	ACACCAAACAAACAGACAC	8.23e-06	0.0367	4.9962	1.1024	3.8938	0.00229101
RREB1	MA0073.2	MA0073.2.RREB1	Human papillomavirus type 84	AF293960.1	Low Risk	8	26	-	ACAGACACCAAACAAACAG	3.57e-05	0.0677	4.9962	1.1024	3.8938	0.00229101
RREB1	MA0073.2	MA0073.2.RREB1	Human papillomavirus type 84	AF293960.1	Low Risk	24	42	-	CACCAAACAAACAGACACA	2.4e-05	0.0583	4.9962	1.1024	3.8938	0.00229101
RREB1	MA0073.2	MA0073.2.RREB1	Human papillomavirus type 84	AF293960.1	Low Risk	25	43	-	ACACCAAACAAACAGACAC	8.23e-06	0.0367	4.9962	1.1024	3.8938	0.00229101
RREB1	MA0073.2	MA0073.2.RREB1	Human papillomavirus type 84	AF293960.1	Low Risk	29	47	-	ACAGACACCAAACAAACAG	3.57e-05	0.0677	4.9962	1.1024	3.8938	0.00229101
RREB1	MA0073.2	MA0073.2.RREB1	Human papillomavirus type 84	AF293960.1	Low Risk	145	163	-	ACACAACATACACAACATA	9.42e-05	0.0869	4.9962	1.1024	3.8938	0.00229101
RREB1	MA0073.2	MA0073.2.RREB1	Human papillomavirus type 91	AF419318.1	Low Risk	156	174	-	CCACACCACACTCAAAAAT	8.05e-05	0.0849	4.9962	1.1024	3.8938	0.00229101
RREB1	MA0073.2	MA0073.2.RREB1	Human papillomavirus type 91	AF419318.1	Low Risk	238	256	-	CCCCAACGCTGCCCCAACG	5.89e-05	0.0789	4.9962	1.1024	3.8938	0.00229101
RREB1	MA0073.2	MA0073.2.RREB1	Human papillomavirus type 91	AF419318.1	Low Risk	249	267	-	CCAGACCTAAACCCCAACG	8.46e-05	0.0857	4.9962	1.1024	3.8938	0.00229101
RREB1	MA0073.2	MA0073.2.RREB1	Human papillomavirus type 89	AF436128.1	Low Risk	5	23	-	ACACACAACACACAGAGTA	9.31e-05	0.0867	4.9962	1.1024	3.8938	0.00229101
RREB1	MA0073.2	MA0073.2.RREB1	Human papillomavirus type 89	AF436128.1	Low Risk	10	28	-	ACAGCACACACAACACACA	4.86e-05	0.0745	4.9962	1.1024	3.8938	0.00229101
RREB1	MA0073.2	MA0073.2.RREB1	Human papillomavirus type 89	AF436128.1	Low Risk	223	241	-	AACCAACACACACATTCCA	3.35e-05	0.0671	4.9962	1.1024	3.8938	0.00229101
RREB1	MA0073.2	MA0073.2.RREB1	Human papillomavirus type 89	AF436128.1	Low Risk	225	243	-	CAAACCAACACACACATTC	8.19e-05	0.0849	4.9962	1.1024	3.8938	0.00229101
RREB1	MA0073.2	MA0073.2.RREB1	Human papillomavirus type 89	AF436128.1	Low Risk	228	246	-	GCACAAACCAACACACACA	4.39e-06	0.034	4.9962	1.1024	3.8938	0.00229101
RREB1	MA0073.2	MA0073.2.RREB1	Human papillomavirus type 87	AJ400628.2	Low Risk	134	152	-	CCACAAACATACACAACAG	6.27e-05	0.0789	4.9962	1.1024	3.8938	0.00229101
RREB1	MA0073.2	MA0073.2.RREB1	Human papillomavirus type 87	AJ400628.2	Low Risk	139	157	-	ACACACCACAAACATACAC	1.69e-05	0.0507	4.9962	1.1024	3.8938	0.00229101
RREB1	MA0073.2	MA0073.2.RREB1	Human papillomavirus type 87	AJ400628.2	Low Risk	141	159	-	ATACACACCACAAACATAC	2.95e-05	0.0664	4.9962	1.1024	3.8938	0.00229101
RREB1	MA0073.2	MA0073.2.RREB1	Human papillomavirus type 43	AJ620205.1	Low Risk	52	70	-	AACACAAACACACCATACA	6.64e-05	0.0789	4.9962	1.1024	3.8938	0.00229101
RREB1	MA0073.2	MA0073.2.RREB1	Human papillomavirus type 43	AJ620205.1	Low Risk	171	189	-	ACACCACACACAAACATCT	2.06e-05	0.055	4.9962	1.1024	3.8938	0.00229101
RREB1	MA0073.2	MA0073.2.RREB1	Human papillomavirus type 43	AJ620205.1	Low Risk	173	191	-	CCACACCACACACAAACAT	1.19e-05	0.0471	4.9962	1.1024	3.8938	0.00229101
RREB1	MA0073.2	MA0073.2.RREB1	Human papillomavirus type 43	AJ620205.1	Low Risk	175	193	-	AACCACACCACACACAAAC	4.46e-07	0.0318	4.9962	1.1024	3.8938	0.00229101
RREB1	MA0073.2	MA0073.2.RREB1	Human papillomavirus type 43	AJ620205.1	Low Risk	176	194	-	AAACCACACCACACACAAA	8.92e-05	0.086	4.9962	1.1024	3.8938	0.00229101
RREB1	MA0073.2	MA0073.2.RREB1	Human papillomavirus type 43	AJ620205.1	Low Risk	178	196	-	ACAAACCACACCACACACA	2.14e-05	0.0557	4.9962	1.1024	3.8938	0.00229101
RREB1	MA0073.2	MA0073.2.RREB1	Human papillomavirus type 43	AJ620205.1	Low Risk	180	198	-	CCACAAACCACACCACACA	1.3e-07	0.0285	4.9962	1.1024	3.8938	0.00229101
RREB1	MA0073.2	MA0073.2.RREB1	Human papillomavirus type 43	AJ620205.1	Low Risk	181	199	-	ACCACAAACCACACCACAC	2.77e-05	0.0652	4.9962	1.1024	3.8938	0.00229101
RREB1	MA0073.2	MA0073.2.RREB1	Human papillomavirus type 43	AJ620205.1	Low Risk	183	201	-	CAACCACAAACCACACCAC	8.88e-06	0.0381	4.9962	1.1024	3.8938	0.00229101
RREB1	MA0073.2	MA0073.2.RREB1	Human papillomavirus type 43	AJ620205.1	Low Risk	217	235	-	ACACATAACACCACACATA	2.13e-05	0.0557	4.9962	1.1024	3.8938	0.00229101
RREB1	MA0073.2	MA0073.2.RREB1	Human papillomavirus type 43	AJ620205.1	Low Risk	772	790	+	ATATAAACCACCCAAAAAC	6.34e-05	0.0789	4.9962	1.1024	3.8938	0.00229101
RREB1	MA0073.2	MA0073.2.RREB1	Human papillomavirus type 43	AJ620205.1	Low Risk	776	794	+	AAACCACCCAAAAACCATA	1.66e-05	0.0507	4.9962	1.1024	3.8938	0.00229101
RREB1	MA0073.2	MA0073.2.RREB1	Human papillomavirus type 81	AJ620209.1	Low Risk	152	170	-	ACACAACACACACATTCCA	1.82e-05	0.0521	4.9962	1.1024	3.8938	0.00229101
RREB1	MA0073.2	MA0073.2.RREB1	Human papillomavirus type 81	AJ620209.1	Low Risk	154	172	-	ATACACAACACACACATTC	4.24e-05	0.0724	4.9962	1.1024	3.8938	0.00229101
RREB1	MA0073.2	MA0073.2.RREB1	Human papillomavirus type 81	AJ620209.1	Low Risk	225	243	-	CAAACACACACACACTTAC	4.87e-05	0.0745	4.9962	1.1024	3.8938	0.00229101
RREB1	MA0073.2	MA0073.2.RREB1	Human papillomavirus type 81	AJ620209.1	Low Risk	233	251	-	CACATAAACAAACACACAC	9.95e-05	0.0877	4.9962	1.1024	3.8938	0.00229101
RREB1	MA0073.2	MA0073.2.RREB1	Human papillomavirus type 94	AJ620211.1	Low Risk	45	63	-	ACACCAATTACCAGACAAA	6.71e-05	0.0794	4.9962	1.1024	3.8938	0.00229101
RREB1	MA0073.2	MA0073.2.RREB1	Human papillomavirus type 106	DQ080082.1	Low Risk	1	19	-	ACCCACAGCAGCAACACAG	3e-05	0.0664	4.9962	1.1024	3.8938	0.00229101
RREB1	MA0073.2	MA0073.2.RREB1	Human papillomavirus type 106	DQ080082.1	Low Risk	6	24	-	ACCCAACCCACAGCAGCAA	9.73e-05	0.0875	4.9962	1.1024	3.8938	0.00229101
RREB1	MA0073.2	MA0073.2.RREB1	Human papillomavirus type 106	DQ080082.1	Low Risk	7	25	-	CACCCAACCCACAGCAGCA	1.74e-05	0.0514	4.9962	1.1024	3.8938	0.00229101
RREB1	MA0073.2	MA0073.2.RREB1	Human papillomavirus type 106	DQ080082.1	Low Risk	90	108	-	GCCCCATACACACACAGTC	6.96e-05	0.0806	4.9962	1.1024	3.8938	0.00229101
RREB1	MA0073.2	MA0073.2.RREB1	Human papillomavirus type 106	DQ080082.1	Low Risk	92	110	-	CCGCCCCATACACACACAG	7.66e-05	0.0821	4.9962	1.1024	3.8938	0.00229101
RREB1	MA0073.2	MA0073.2.RREB1	Human papillomavirus type 106	DQ080082.1	Low Risk	179	197	-	ACACAAACCACACATGACA	8.72e-05	0.086	4.9962	1.1024	3.8938	0.00229101
RREB1	MA0073.2	MA0073.2.RREB1	Human papillomavirus type 102	DQ080083.1	Low Risk	16	34	-	ACACAACACACACGTACAA	3.04e-05	0.0664	4.9962	1.1024	3.8938	0.00229101
RREB1	MA0073.2	MA0073.2.RREB1	Human papillomavirus type 107	EF422221.1	Low Risk	93	111	+	AACACCAGCAACCGCACCC	7.64e-05	0.0821	4.9962	1.1024	3.8938	0.00229101
RREB1	MA0073.2	MA0073.2.RREB1	Human papillomavirus type 111	EU410349.1	Low Risk	261	279	-	CGATCAACCAACCACCTAC	3.19e-05	0.0664	4.9962	1.1024	3.8938	0.00229101
RREB1	MA0073.2	MA0073.2.RREB1	Human papillomavirus type 98	FM955837.2	Low Risk	262	280	+	ACCAAATACAACACCTGCG	6.34e-05	0.0789	4.9962	1.1024	3.8938	0.00229101
RREB1	MA0073.2	MA0073.2.RREB1	Human papillomavirus type 100	FM955839.1	Low Risk	93	111	+	CAACACAGCGACCGCACCC	6.01e-05	0.0789	4.9962	1.1024	3.8938	0.00229101
RREB1	MA0073.2	MA0073.2.RREB1	Human papillomavirus type 114	GQ244463.1	Low Risk	50	68	-	AAACAACAGACACACAGAC	5.28e-05	0.0789	4.9962	1.1024	3.8938	0.00229101
RREB1	MA0073.2	MA0073.2.RREB1	Human papillomavirus type 114	GQ244463.1	Low Risk	54	72	-	ACACAAACAACAGACACAC	6.06e-05	0.0789	4.9962	1.1024	3.8938	0.00229101
RREB1	MA0073.2	MA0073.2.RREB1	Human papillomavirus type 114	GQ244463.1	Low Risk	91	109	-	AAACAACACACAAACAGTA	3.1e-05	0.0664	4.9962	1.1024	3.8938	0.00229101
RREB1	MA0073.2	MA0073.2.RREB1	Human papillomavirus type 114	GQ244463.1	Low Risk	163	181	-	ACACAACATACACAACACA	3.58e-05	0.0677	4.9962	1.1024	3.8938	0.00229101
RREB1	MA0073.2	MA0073.2.RREB1	Human papillomavirus type 114	GQ244463.1	Low Risk	165	183	-	ACACACAACATACACAACA	2.05e-05	0.055	4.9962	1.1024	3.8938	0.00229101
RREB1	MA0073.2	MA0073.2.RREB1	Human papillomavirus type 114	GQ244463.1	Low Risk	318	336	-	ACACACAATAACCCTACAG	6.85e-05	0.0801	4.9962	1.1024	3.8938	0.00229101
RREB1	MA0073.2	MA0073.2.RREB1	Human papillomavirus type 122	GQ845444.1	Low Risk	259	277	-	CGATCAACCAACCACCTAC	3.19e-05	0.0664	4.9962	1.1024	3.8938	0.00229101
RREB1	MA0073.2	MA0073.2.RREB1	Human papillomavirus type 124	GQ845446.1	Low Risk	220	238	-	GTACAAAACAACAAAACAC	9.16e-05	0.086	4.9962	1.1024	3.8938	0.00229101
RREB1	MA0073.2	MA0073.2.RREB1	Human papillomavirus type 174	HF930491.1	Low Risk	255	273	-	AAACAGAACACCGCCCTCG	8.24e-05	0.085	4.9962	1.1024	3.8938	0.00229101
RREB1	MA0073.2	MA0073.2.RREB1	Human papillomavirus type 169	JX413105.1	Low Risk	187	205	-	AAAAACAACAACCGAAAAC	7.24e-05	0.0806	4.9962	1.1024	3.8938	0.00229101
RREB1	MA0073.2	MA0073.2.RREB1	Human papillomavirus type 169	JX413105.1	Low Risk	287	305	-	AAACAAAACACCACTAACG	8.73e-06	0.0381	4.9962	1.1024	3.8938	0.00229101
RREB1	MA0073.2	MA0073.2.RREB1	Human papillomavirus type 169	JX413105.1	Low Risk	292	310	-	CGCGAAAACAAAACACCAC	9.6e-05	0.0871	4.9962	1.1024	3.8938	0.00229101
RREB1	MA0073.2	MA0073.2.RREB1	Human papillomavirus type 170	JX413110.1	Low Risk	424	442	+	CACAAACACAACCACAGGC	6.08e-05	0.0789	4.9962	1.1024	3.8938	0.00229101
RREB1	MA0073.2	MA0073.2.RREB1	Human papillomavirus type 170	JX413110.1	Low Risk	478	496	+	CAACAACACACACGGAAAA	7.3e-05	0.0806	4.9962	1.1024	3.8938	0.00229101
RREB1	MA0073.2	MA0073.2.RREB1	Human papillomavirus type 180	KC108722.1	Low Risk	160	178	-	AAACAACTGACCCCATGAG	9.06e-05	0.086	4.9962	1.1024	3.8938	0.00229101
RREB1	MA0073.2	MA0073.2.RREB1	Human papillomavirus type 61	KF436857.1	Low Risk	27	45	-	ATACAAAACAACACATGCA	4.49e-05	0.0738	4.9962	1.1024	3.8938	0.00229101
RREB1	MA0073.2	MA0073.2.RREB1	Human papillomavirus type 181	KR816169.1	Low Risk	383	401	-	CCAACAGCCAACAACATAG	8.61e-05	0.086	4.9962	1.1024	3.8938	0.00229101
RREB1	MA0073.2	MA0073.2.RREB1	Human papillomavirus type 188	KR816175.1	Low Risk	285	303	+	ACACAAAGCAACCGAAGTC	1.93e-05	0.054	4.9962	1.1024	3.8938	0.00229101
RREB1	MA0073.2	MA0073.2.RREB1	Human papillomavirus type 188	KR816175.1	Low Risk	388	406	-	AAACAAAGCAACCGATATC	5.98e-05	0.0789	4.9962	1.1024	3.8938	0.00229101
RREB1	MA0073.2	MA0073.2.RREB1	Human papillomavirus type 209	KY242583.1	Low Risk	93	111	+	AACGCCAGCAACCGCACCC	7.64e-05	0.0821	4.9962	1.1024	3.8938	0.00229101
RREB1	MA0073.2	MA0073.2.RREB1	Human papillomavirus type 47	M32305.1	Low Risk	85	103	+	CAAAGAAACAACCGCACCC	5.89e-05	0.0789	4.9962	1.1024	3.8938	0.00229101
RREB1	MA0073.2	MA0073.2.RREB1	Human papillomavirus type 222	MH172379.1	Low Risk	272	290	-	GCCAAAAACAACCGAAAAC	5.6e-05	0.0789	4.9962	1.1024	3.8938	0.00229101
RREB1	MA0073.2	MA0073.2.RREB1	Human papillomavirus type 225	MH777364.2	Low Risk	80	98	-	CACCAACACAAACAATTAT	7.38e-05	0.0811	4.9962	1.1024	3.8938	0.00229101
RREB1	MA0073.2	MA0073.2.RREB1	Human papillomavirus type 2	NC_001352.1	Low Risk	66	84	-	AAGCACAACAACAACATAA	9.14e-05	0.086	4.9962	1.1024	3.8938	0.00229101
RREB1	MA0073.2	MA0073.2.RREB1	Human papillomavirus type 2	NC_001352.1	Low Risk	134	152	-	ACACAACACATGACACACG	9.02e-05	0.086	4.9962	1.1024	3.8938	0.00229101
RREB1	MA0073.2	MA0073.2.RREB1	Human papillomavirus type 2	NC_001352.1	Low Risk	136	154	-	ACACACAACACATGACACA	5.91e-05	0.0789	4.9962	1.1024	3.8938	0.00229101
RREB1	MA0073.2	MA0073.2.RREB1	Human papillomavirus type 2	NC_001352.1	Low Risk	141	159	-	ACAGAACACACAACACATG	6.27e-05	0.0789	4.9962	1.1024	3.8938	0.00229101
RREB1	MA0073.2	MA0073.2.RREB1	Human papillomavirus type 41	NC_001354.1	Low Risk	575	593	+	TTACAAAACACACACACAG	6.57e-05	0.0789	4.9962	1.1024	3.8938	0.00229101
RREB1	MA0073.2	MA0073.2.RREB1	Human papillomavirus type 41	NC_001354.1	Low Risk	577	595	+	ACAAAACACACACACAGTA	8.17e-05	0.0849	4.9962	1.1024	3.8938	0.00229101
RREB1	MA0073.2	MA0073.2.RREB1	Human papillomavirus type 6	NC_001355.1	Low Risk	54	72	-	ACACAGAACACACACACAC	3.62e-06	0.034	4.9962	1.1024	3.8938	0.00229101
RREB1	MA0073.2	MA0073.2.RREB1	Human papillomavirus type 6	NC_001355.1	Low Risk	56	74	-	ACACACAGAACACACACAC	8.42e-05	0.0856	4.9962	1.1024	3.8938	0.00229101
RREB1	MA0073.2	MA0073.2.RREB1	Human papillomavirus type 6	NC_001355.1	Low Risk	387	405	+	CAACCACACACCTGGCGCC	8.82e-05	0.086	4.9962	1.1024	3.8938	0.00229101
RREB1	MA0073.2	MA0073.2.RREB1	Human papillomavirus type 32	NC_001586.1	Low Risk	10	28	-	GCACAACACATACACACAG	7.06e-05	0.0806	4.9962	1.1024	3.8938	0.00229101
RREB1	MA0073.2	MA0073.2.RREB1	Human papillomavirus type 7	NC_001595.1	Low Risk	142	160	-	AACAAACACAACAACAATA	8.42e-05	0.0856	4.9962	1.1024	3.8938	0.00229101
RREB1	MA0073.2	MA0073.2.RREB1	Human papillomavirus type 7	NC_001595.1	Low Risk	170	188	-	CCACACAACACACAATATA	6.07e-06	0.034	4.9962	1.1024	3.8938	0.00229101
RREB1	MA0073.2	MA0073.2.RREB1	Human papillomavirus type 7	NC_001595.1	Low Risk	782	800	+	AACCAACCCAAAAAACCTG	6.84e-06	0.034	4.9962	1.1024	3.8938	0.00229101
RREB1	MA0073.2	MA0073.2.RREB1	Human papillomavirus type 54	NC_001676.1	Low Risk	10	28	-	ACACATAACAACACAACAT	8.72e-05	0.086	4.9962	1.1024	3.8938	0.00229101
RREB1	MA0073.2	MA0073.2.RREB1	Human papillomavirus type 54	NC_001676.1	Low Risk	12	30	-	CAACACATAACAACACAAC	9.52e-05	0.0871	4.9962	1.1024	3.8938	0.00229101
RREB1	MA0073.2	MA0073.2.RREB1	Human papillomavirus type 54	NC_001676.1	Low Risk	15	33	-	CAACAACACATAACAACAC	3.43e-05	0.0671	4.9962	1.1024	3.8938	0.00229101
RREB1	MA0073.2	MA0073.2.RREB1	Human papillomavirus type 54	NC_001676.1	Low Risk	20	38	-	AAACACAACAACACATAAC	4.08e-06	0.034	4.9962	1.1024	3.8938	0.00229101
RREB1	MA0073.2	MA0073.2.RREB1	Human papillomavirus type 54	NC_001676.1	Low Risk	46	64	-	ACACAACATACACACAGAC	1.5e-05	0.0497	4.9962	1.1024	3.8938	0.00229101
RREB1	MA0073.2	MA0073.2.RREB1	Human papillomavirus type 90	NC_004104.1	Low Risk	151	169	-	ACACACAACACATGACACA	5.91e-05	0.0789	4.9962	1.1024	3.8938	0.00229101
RREB1	MA0073.2	MA0073.2.RREB1	Human papillomavirus type 92	NC_004500.1	Low Risk	257	275	-	AACCCAACGACCGCACCCG	4.07e-05	0.0719	4.9962	1.1024	3.8938	0.00229101
RREB1	MA0073.2	MA0073.2.RREB1	Human papillomavirus type 136	NC_017994.1	Low Risk	472	490	-	CAAAATACCAACCACTCCC	4.05e-05	0.0719	4.9962	1.1024	3.8938	0.00229101
RREB1	MA0073.2	MA0073.2.RREB1	Human papillomavirus type 161	NC_038522.1	Low Risk	418	436	-	CAATACAGCAACCGCTCCC	9.73e-05	0.0875	4.9962	1.1024	3.8938	0.00229101
RREB1	MA0073.2	MA0073.2.RREB1	Human papillomavirus type 11	NC_075235.1	Low Risk	6	24	-	ACACAACACACTGACACAC	3.19e-05	0.0664	4.9962	1.1024	3.8938	0.00229101
RREB1	MA0073.2	MA0073.2.RREB1	Human papillomavirus type 11	NC_075235.1	Low Risk	127	145	-	ACACACACTAAACACACAA	2.96e-05	0.0664	4.9962	1.1024	3.8938	0.00229101
RREB1	MA0073.2	MA0073.2.RREB1	Human papillomavirus type 11	NC_075235.1	Low Risk	300	318	+	CCCCCCCCCACTTGCAACC	1.37e-05	0.0471	4.9962	1.1024	3.8938	0.00229101
RREB1	MA0073.2	MA0073.2.RREB1	Human papillomavirus type 11	NC_075235.1	Low Risk	427	445	+	CAACAACACACCTGGCCAG	8.77e-05	0.086	4.9962	1.1024	3.8938	0.00229101
RREB1	MA0073.2	MA0073.2.RREB1	Human papillomavirus type 40	OP971061.1	Low Risk	83	101	-	ACACAAAACATACACAAAC	5.76e-06	0.034	4.9962	1.1024	3.8938	0.00229101
RREB1	MA0073.2	MA0073.2.RREB1	Human papillomavirus type 40	OP971061.1	Low Risk	92	110	-	ACACAACAAACACAAAACA	4.83e-05	0.0745	4.9962	1.1024	3.8938	0.00229101
RREB1	MA0073.2	MA0073.2.RREB1	Human papillomavirus type 40	OP971061.1	Low Risk	94	112	-	ATACACAACAAACACAAAA	5.61e-05	0.0789	4.9962	1.1024	3.8938	0.00229101
RREB1	MA0073.2	MA0073.2.RREB1	Human papillomavirus type 40	OP971061.1	Low Risk	185	203	-	CACCACACCACACATATAG	2.03e-05	0.055	4.9962	1.1024	3.8938	0.00229101
RREB1	MA0073.2	MA0073.2.RREB1	Human papillomavirus type 40	OP971061.1	Low Risk	186	204	-	ACACCACACCACACATATA	8.89e-05	0.086	4.9962	1.1024	3.8938	0.00229101
RREB1	MA0073.2	MA0073.2.RREB1	Human papillomavirus type 40	OP971061.1	Low Risk	188	206	-	CCACACCACACCACACATA	1.13e-06	0.034	4.9962	1.1024	3.8938	0.00229101
RREB1	MA0073.2	MA0073.2.RREB1	Human papillomavirus type 40	OP971061.1	Low Risk	190	208	-	TACCACACCACACCACACA	1.69e-05	0.0507	4.9962	1.1024	3.8938	0.00229101
RREB1	MA0073.2	MA0073.2.RREB1	Human papillomavirus type 40	OP971061.1	Low Risk	191	209	-	ATACCACACCACACCACAC	6.38e-05	0.0789	4.9962	1.1024	3.8938	0.00229101
RREB1	MA0073.2	MA0073.2.RREB1	Human papillomavirus type 40	OP971061.1	Low Risk	193	211	-	ACATACCACACCACACCAC	7.35e-06	0.0357	4.9962	1.1024	3.8938	0.00229101
RREB1	MA0073.2	MA0073.2.RREB1	Human papillomavirus type 40	OP971061.1	Low Risk	195	213	-	AGACATACCACACCACACC	5.6e-05	0.0789	4.9962	1.1024	3.8938	0.00229101
RREB1	MA0073.2	MA0073.2.RREB1	Human papillomavirus type 22	U31780.1	Low Risk	89	107	+	AACACCAGCAACCGCACCC	7.64e-05	0.0821	4.9962	1.1024	3.8938	0.00229101
RREB1	MA0073.2	MA0073.2.RREB1	Human papillomavirus type 23	U31781.1	Low Risk	87	105	+	AACACCAGCAACCGCACCC	7.64e-05	0.0821	4.9962	1.1024	3.8938	0.00229101
RREB1	MA0073.2	MA0073.2.RREB1	Human papillomavirus type 29	U31784.1	Low Risk	4	22	-	ACAGCACACAACAACACTG	1.83e-05	0.0521	4.9962	1.1024	3.8938	0.00229101
RREB1	MA0073.2	MA0073.2.RREB1	Human papillomavirus type 37	U31786.1	Low Risk	85	103	+	AACGCCAACAACCGCACCC	7.86e-06	0.0367	4.9962	1.1024	3.8938	0.00229101
RREB1	MA0073.2	MA0073.2.RREB1	Human papillomavirus type 44	U31788.1	Low Risk	48	66	-	ATACAACACAACACATATA	9.84e-05	0.0875	4.9962	1.1024	3.8938	0.00229101
RREB1	MA0073.2	MA0073.2.RREB1	Human papillomavirus type 57	X55965.1	Low Risk	66	84	-	CACAAACACAAACACACAG	1.6e-05	0.0507	4.9962	1.1024	3.8938	0.00229101
RREB1	MA0073.2	MA0073.2.RREB1	Human papillomavirus type 57	X55965.1	Low Risk	68	86	-	CACACAAACACAAACACAC	1.06e-05	0.0447	4.9962	1.1024	3.8938	0.00229101
RREB1	MA0073.2	MA0073.2.RREB1	Human papillomavirus type 57	X55965.1	Low Risk	71	89	-	ACACACACAAACACAAACA	2.45e-05	0.0589	4.9962	1.1024	3.8938	0.00229101
RREB1	MA0073.2	MA0073.2.RREB1	Human papillomavirus type 57	X55965.1	Low Risk	72	90	-	AACACACACAAACACAAAC	3.03e-05	0.0664	4.9962	1.1024	3.8938	0.00229101
RREB1	MA0073.2	MA0073.2.RREB1	Human papillomavirus type 57	X55965.1	Low Risk	74	92	-	ACAACACACACAAACACAA	4.37e-05	0.0736	4.9962	1.1024	3.8938	0.00229101
RREB1	MA0073.2	MA0073.2.RREB1	Human papillomavirus type 57	X55965.1	Low Risk	76	94	-	AGACAACACACACAAACAC	1.69e-05	0.0507	4.9962	1.1024	3.8938	0.00229101
RREB1	MA0073.2	MA0073.2.RREB1	Human papillomavirus type 57	X55965.1	Low Risk	78	96	-	ACAGACAACACACACAAAC	1.23e-05	0.0471	4.9962	1.1024	3.8938	0.00229101
RREB1	MA0073.2	MA0073.2.RREB1	Human papillomavirus type 57	X55965.1	Low Risk	162	180	-	ACACAACACATGACACACG	9.02e-05	0.086	4.9962	1.1024	3.8938	0.00229101
RREB1	MA0073.2	MA0073.2.RREB1	Human papillomavirus type 57	X55965.1	Low Risk	164	182	-	ACACACAACACATGACACA	5.91e-05	0.0789	4.9962	1.1024	3.8938	0.00229101
[truncated: 1,313 more rows]

## Sheet: LCR_LR-Enriched
Gene	JASPAR_Motif_ID	TF_Full_Name	HPV_Type	Accession	Risk_Status	Start	End	Strand	Motif_Sequence	p-value	q-value	Binding_Density_HR_(sites/kb)	Binding_Density_LR_(sites/kb)	Density_Difference_(HR-LR)	Enrichment_FDR
BACH2	MA1101.3	MA1101.3.BACH2	Human papillomavirus type 83	AF151983.1	Low Risk	291	301	+	CATGAGTAACC	7.53e-05	0.16	0.399	1.4213	-1.0223	0.0411271
BACH2	MA1101.3	MA1101.3.BACH2	Human papillomavirus type 95	AJ620210.1	Low Risk	153	163	+	TGTGACTCATG	1.09e-05	0.149	0.399	1.4213	-1.0223	0.0411271
BACH2	MA1101.3	MA1101.3.BACH2	Human papillomavirus type 95	AJ620210.1	Low Risk	153	163	-	CATGAGTCACA	1.51e-05	0.149	0.399	1.4213	-1.0223	0.0411271
BACH2	MA1101.3	MA1101.3.BACH2	Human papillomavirus type 119	GQ845441.1	Low Risk	68	78	-	CATGAGTCAGA	3.02e-05	0.149	0.399	1.4213	-1.0223	0.0411271
BACH2	MA1101.3	MA1101.3.BACH2	Human papillomavirus type 119	GQ845441.1	Low Risk	68	78	+	TCTGACTCATG	6.28e-05	0.149	0.399	1.4213	-1.0223	0.0411271
BACH2	MA1101.3	MA1101.3.BACH2	Human papillomavirus type 123	GQ845445.1	Low Risk	142	152	-	TATGAGTCAGA	7.31e-05	0.156	0.399	1.4213	-1.0223	0.0411271
BACH2	MA1101.3	MA1101.3.BACH2	Human papillomavirus type 149	GU117629.1	Low Risk	131	141	-	TGTGAGTCAGA	9.64e-05	0.16	0.399	1.4213	-1.0223	0.0411271
BACH2	MA1101.3	MA1101.3.BACH2	Human papillomavirus type 133	GU117633.1	Low Risk	151	161	-	CATGAGTCAAG	6.03e-05	0.149	0.399	1.4213	-1.0223	0.0411271
BACH2	MA1101.3	MA1101.3.BACH2	Human papillomavirus type 148	GU129016.1	Low Risk	92	102	-	CATGACTCAAG	5.54e-05	0.149	0.399	1.4213	-1.0223	0.0411271
BACH2	MA1101.3	MA1101.3.BACH2	Human papillomavirus type 127	HM011570.1	Low Risk	94	104	-	CATGAGTCAGT	2.86e-05	0.149	0.399	1.4213	-1.0223	0.0411271
BACH2	MA1101.3	MA1101.3.BACH2	Human papillomavirus type 127	HM011570.1	Low Risk	94	104	+	ACTGACTCATG	5.92e-05	0.149	0.399	1.4213	-1.0223	0.0411271
BACH2	MA1101.3	MA1101.3.BACH2	Human papillomavirus type 138	HM999990.1	Low Risk	134	144	-	TGTGAGTCAGA	9.64e-05	0.16	0.399	1.4213	-1.0223	0.0411271
BACH2	MA1101.3	MA1101.3.BACH2	Human papillomavirus type 139	HM999991.1	Low Risk	137	147	-	TGTGAGTCAGA	9.64e-05	0.16	0.399	1.4213	-1.0223	0.0411271
BACH2	MA1101.3	MA1101.3.BACH2	Human papillomavirus type 141	HM999993.1	Low Risk	126	136	-	AGTGAGTCAGT	8.89e-05	0.16	0.399	1.4213	-1.0223	0.0411271
BACH2	MA1101.3	MA1101.3.BACH2	Human papillomavirus type 146	HM999998.1	Low Risk	106	116	-	CATGAGTCAGA	3.02e-05	0.149	0.399	1.4213	-1.0223	0.0411271
BACH2	MA1101.3	MA1101.3.BACH2	Human papillomavirus type 146	HM999998.1	Low Risk	106	116	+	TCTGACTCATG	6.28e-05	0.149	0.399	1.4213	-1.0223	0.0411271
BACH2	MA1101.3	MA1101.3.BACH2	Human papillomavirus type 147	HM999999.1	Low Risk	68	78	-	CATGAGTCAGG	8.92e-06	0.149	0.399	1.4213	-1.0223	0.0411271
BACH2	MA1101.3	MA1101.3.BACH2	Human papillomavirus type 147	HM999999.1	Low Risk	68	78	+	CCTGACTCATG	2.56e-05	0.149	0.399	1.4213	-1.0223	0.0411271
BACH2	MA1101.3	MA1101.3.BACH2	Human papillomavirus type 155	JF906559.1	Low Risk	180	190	-	TGTGAGTCAGT	9.36e-05	0.16	0.399	1.4213	-1.0223	0.0411271
BACH2	MA1101.3	MA1101.3.BACH2	Human papillomavirus type 153	JN171845.1	Low Risk	115	125	-	CATGACTCAAG	5.54e-05	0.149	0.399	1.4213	-1.0223	0.0411271
BACH2	MA1101.3	MA1101.3.BACH2	Human papillomavirus type 164	JX413106.1	Low Risk	63	73	-	CATGAGTCAGT	2.86e-05	0.149	0.399	1.4213	-1.0223	0.0411271
BACH2	MA1101.3	MA1101.3.BACH2	Human papillomavirus type 164	JX413106.1	Low Risk	63	73	+	ACTGACTCATG	5.92e-05	0.149	0.399	1.4213	-1.0223	0.0411271
BACH2	MA1101.3	MA1101.3.BACH2	Human papillomavirus type 170	JX413110.1	Low Risk	173	183	-	TATGAGTCAGT	7.12e-05	0.154	0.399	1.4213	-1.0223	0.0411271
BACH2	MA1101.3	MA1101.3.BACH2	Human papillomavirus type 165	JX444072.1	Low Risk	73	83	-	CATGAGTCAAG	6.03e-05	0.149	0.399	1.4213	-1.0223	0.0411271
BACH2	MA1101.3	MA1101.3.BACH2	Human papillomavirus type 168	KC862317.1	Low Risk	65	75	-	CATGAGTCAGT	2.86e-05	0.149	0.399	1.4213	-1.0223	0.0411271
BACH2	MA1101.3	MA1101.3.BACH2	Human papillomavirus type 168	KC862317.1	Low Risk	65	75	+	ACTGACTCATG	5.92e-05	0.149	0.399	1.4213	-1.0223	0.0411271
BACH2	MA1101.3	MA1101.3.BACH2	Human papillomavirus type 173	KF006400.1	Low Risk	107	117	-	CATGAGTCAGT	2.86e-05	0.149	0.399	1.4213	-1.0223	0.0411271
BACH2	MA1101.3	MA1101.3.BACH2	Human papillomavirus type 173	KF006400.1	Low Risk	107	117	+	ACTGACTCATG	5.92e-05	0.149	0.399	1.4213	-1.0223	0.0411271
BACH2	MA1101.3	MA1101.3.BACH2	Human papillomavirus type 197	KM085343.1	Low Risk	125	135	+	ACTGACTCACC	8.21e-05	0.16	0.399	1.4213	-1.0223	0.0411271
BACH2	MA1101.3	MA1101.3.BACH2	Human papillomavirus type 197	KM085343.1	Low Risk	125	135	-	GGTGAGTCAGT	8.55e-05	0.16	0.399	1.4213	-1.0223	0.0411271
BACH2	MA1101.3	MA1101.3.BACH2	Human papillomavirus type 202	KP692116.1	Low Risk	431	441	+	TGTGAGTCAGT	9.36e-05	0.16	0.399	1.4213	-1.0223	0.0411271
BACH2	MA1101.3	MA1101.3.BACH2	Human papillomavirus type 176	KR816167.1	Low Risk	63	73	-	CATGAGTCAGT	2.86e-05	0.149	0.399	1.4213	-1.0223	0.0411271
BACH2	MA1101.3	MA1101.3.BACH2	Human papillomavirus type 176	KR816167.1	Low Risk	63	73	+	ACTGACTCATG	5.92e-05	0.149	0.399	1.4213	-1.0223	0.0411271
BACH2	MA1101.3	MA1101.3.BACH2	Human papillomavirus type 183	KR816171.1	Low Risk	141	151	-	CATGAGTCAGA	3.02e-05	0.149	0.399	1.4213	-1.0223	0.0411271
BACH2	MA1101.3	MA1101.3.BACH2	Human papillomavirus type 183	KR816171.1	Low Risk	141	151	+	TCTGACTCATG	6.28e-05	0.149	0.399	1.4213	-1.0223	0.0411271
BACH2	MA1101.3	MA1101.3.BACH2	Human papillomavirus type 186	KR816173.1	Low Risk	186	196	-	TGTGAGTCAGA	9.64e-05	0.16	0.399	1.4213	-1.0223	0.0411271
BACH2	MA1101.3	MA1101.3.BACH2	Human papillomavirus type 188	KR816175.1	Low Risk	348	358	-	GGTGACTCAGA	8.34e-05	0.16	0.399	1.4213	-1.0223	0.0411271
BACH2	MA1101.3	MA1101.3.BACH2	Human papillomavirus type 188	KR816175.1	Low Risk	348	358	+	TCTGAGTCACC	9.26e-05	0.16	0.399	1.4213	-1.0223	0.0411271
BACH2	MA1101.3	MA1101.3.BACH2	Human papillomavirus type 189	KR816176.1	Low Risk	137	147	+	TGTGACTCACA	5.16e-05	0.149	0.399	1.4213	-1.0223	0.0411271
BACH2	MA1101.3	MA1101.3.BACH2	Human papillomavirus type 189	KR816176.1	Low Risk	137	147	-	TGTGAGTCACA	5.61e-05	0.149	0.399	1.4213	-1.0223	0.0411271
BACH2	MA1101.3	MA1101.3.BACH2	Human papillomavirus type 190	KR816177.1	Low Risk	110	120	+	TCTGACTCACC	8.68e-05	0.16	0.399	1.4213	-1.0223	0.0411271
BACH2	MA1101.3	MA1101.3.BACH2	Human papillomavirus type 190	KR816177.1	Low Risk	110	120	-	GGTGAGTCAGA	9.01e-05	0.16	0.399	1.4213	-1.0223	0.0411271
BACH2	MA1101.3	MA1101.3.BACH2	Human papillomavirus type 192	KR816179.1	Low Risk	78	88	-	CATGAGTCAGA	3.02e-05	0.149	0.399	1.4213	-1.0223	0.0411271
BACH2	MA1101.3	MA1101.3.BACH2	Human papillomavirus type 192	KR816179.1	Low Risk	78	88	+	TCTGACTCATG	6.28e-05	0.149	0.399	1.4213	-1.0223	0.0411271
BACH2	MA1101.3	MA1101.3.BACH2	Human papillomavirus type 193	KR816180.1	Low Risk	134	144	-	TGTGACTCAGT	8.74e-05	0.16	0.399	1.4213	-1.0223	0.0411271
BACH2	MA1101.3	MA1101.3.BACH2	Human papillomavirus type 194	KR816181.1	Low Risk	116	126	-	CATGAGTCAGG	8.92e-06	0.149	0.399	1.4213	-1.0223	0.0411271
BACH2	MA1101.3	MA1101.3.BACH2	Human papillomavirus type 194	KR816181.1	Low Risk	116	126	+	CCTGACTCATG	2.56e-05	0.149	0.399	1.4213	-1.0223	0.0411271
BACH2	MA1101.3	MA1101.3.BACH2	Human papillomavirus type 157	KT698166.1	Low Risk	85	95	-	CATGAGTCAAG	6.03e-05	0.149	0.399	1.4213	-1.0223	0.0411271
BACH2	MA1101.3	MA1101.3.BACH2	Human papillomavirus type 205	KT698167.1	Low Risk	107	117	-	CATGAGTCAGT	2.86e-05	0.149	0.399	1.4213	-1.0223	0.0411271
BACH2	MA1101.3	MA1101.3.BACH2	Human papillomavirus type 205	KT698167.1	Low Risk	107	117	+	ACTGACTCATG	5.92e-05	0.149	0.399	1.4213	-1.0223	0.0411271
BACH2	MA1101.3	MA1101.3.BACH2	Human papillomavirus type 158	KT698168.1	Low Risk	83	93	-	CATGAGTCAGA	3.02e-05	0.149	0.399	1.4213	-1.0223	0.0411271
BACH2	MA1101.3	MA1101.3.BACH2	Human papillomavirus type 158	KT698168.1	Low Risk	83	93	+	TCTGACTCATG	6.28e-05	0.149	0.399	1.4213	-1.0223	0.0411271
BACH2	MA1101.3	MA1101.3.BACH2	Human papillomavirus type 211	MF509816.1	Low Risk	83	93	-	CATGAGTCAGA	3.02e-05	0.149	0.399	1.4213	-1.0223	0.0411271
BACH2	MA1101.3	MA1101.3.BACH2	Human papillomavirus type 211	MF509816.1	Low Risk	83	93	+	TCTGACTCATG	6.28e-05	0.149	0.399	1.4213	-1.0223	0.0411271
BACH2	MA1101.3	MA1101.3.BACH2	Human papillomavirus type 212	MF509817.1	Low Risk	108	118	-	AATGAGTCAGT	6.86e-05	0.152	0.399	1.4213	-1.0223	0.0411271
BACH2	MA1101.3	MA1101.3.BACH2	Human papillomavirus type 213	MF509818.1	Low Risk	50	60	-	AGTGAGTCAGT	8.89e-05	0.16	0.399	1.4213	-1.0223	0.0411271
BACH2	MA1101.3	MA1101.3.BACH2	Human papillomavirus type 219	MH172376.1	Low Risk	58	68	-	CATGAGTCAGT	2.86e-05	0.149	0.399	1.4213	-1.0223	0.0411271
BACH2	MA1101.3	MA1101.3.BACH2	Human papillomavirus type 219	MH172376.1	Low Risk	58	68	+	ACTGACTCATG	5.92e-05	0.149	0.399	1.4213	-1.0223	0.0411271
BACH2	MA1101.3	MA1101.3.BACH2	Human papillomavirus type 219	MH172376.1	Low Risk	229	239	+	CATGACTAATT	9.86e-05	0.162	0.399	1.4213	-1.0223	0.0411271
BACH2	MA1101.3	MA1101.3.BACH2	Human papillomavirus type 220	MH172377.1	Low Risk	214	224	-	AATGAGTCAGG	3e-05	0.149	0.399	1.4213	-1.0223	0.0411271
BACH2	MA1101.3	MA1101.3.BACH2	Human papillomavirus type 220	MH172377.1	Low Risk	214	224	+	CCTGACTCATT	5.65e-05	0.149	0.399	1.4213	-1.0223	0.0411271
BACH2	MA1101.3	MA1101.3.BACH2	Human papillomavirus type 221	MH172378.1	Low Risk	105	115	-	CATGAGTCAAG	6.03e-05	0.149	0.399	1.4213	-1.0223	0.0411271
BACH2	MA1101.3	MA1101.3.BACH2	Human papillomavirus type 210	MH460956.1	Low Risk	84	94	-	CATGAGTCAAG	6.03e-05	0.149	0.399	1.4213	-1.0223	0.0411271
BACH2	MA1101.3	MA1101.3.BACH2	Human papillomavirus type 223	MH777362.1	Low Risk	154	164	+	ACTGACTCACC	8.21e-05	0.16	0.399	1.4213	-1.0223	0.0411271
BACH2	MA1101.3	MA1101.3.BACH2	Human papillomavirus type 223	MH777362.1	Low Risk	154	164	-	GGTGAGTCAGT	8.55e-05	0.16	0.399	1.4213	-1.0223	0.0411271
BACH2	MA1101.3	MA1101.3.BACH2	Human papillomavirus type 225	MH777364.2	Low Risk	68	78	+	TGTGACTCATT	3.12e-05	0.149	0.399	1.4213	-1.0223	0.0411271
BACH2	MA1101.3	MA1101.3.BACH2	Human papillomavirus type 225	MH777364.2	Low Risk	68	78	-	AATGAGTCACA	3.97e-05	0.149	0.399	1.4213	-1.0223	0.0411271
BACH2	MA1101.3	MA1101.3.BACH2	Human papillomavirus type 225	MH777364.2	Low Risk	388	398	-	TATGACTCATG	6.18e-06	0.149	0.399	1.4213	-1.0223	0.0411271
BACH2	MA1101.3	MA1101.3.BACH2	Human papillomavirus type 225	MH777364.2	Low Risk	388	398	+	CATGAGTCATA	7.25e-06	0.149	0.399	1.4213	-1.0223	0.0411271
BACH2	MA1101.3	MA1101.3.BACH2	Human papillomavirus type 227	MH777366.1	Low Risk	117	127	-	CATGAGTCAGT	2.86e-05	0.149	0.399	1.4213	-1.0223	0.0411271
BACH2	MA1101.3	MA1101.3.BACH2	Human papillomavirus type 227	MH777366.1	Low Risk	117	127	+	ACTGACTCATG	5.92e-05	0.149	0.399	1.4213	-1.0223	0.0411271
BACH2	MA1101.3	MA1101.3.BACH2	Human papillomavirus type 231	MH777370.2	Low Risk	109	119	-	CATGAGTCAGA	3.02e-05	0.149	0.399	1.4213	-1.0223	0.0411271
BACH2	MA1101.3	MA1101.3.BACH2	Human papillomavirus type 231	MH777370.2	Low Risk	109	119	+	TCTGACTCATG	6.28e-05	0.149	0.399	1.4213	-1.0223	0.0411271
BACH2	MA1101.3	MA1101.3.BACH2	Human papillomavirus type 208	MK645901.1	Low Risk	131	141	-	GGTGACTCAGG	4.08e-05	0.149	0.399	1.4213	-1.0223	0.0411271
BACH2	MA1101.3	MA1101.3.BACH2	Human papillomavirus type 208	MK645901.1	Low Risk	131	141	+	CCTGAGTCACC	4.41e-05	0.149	0.399	1.4213	-1.0223	0.0411271
BACH2	MA1101.3	MA1101.3.BACH2	Human papillomavirus type 229	MW535770.1	Low Risk	117	127	-	TGTGAGTCAGT	9.36e-05	0.16	0.399	1.4213	-1.0223	0.0411271
BACH2	MA1101.3	MA1101.3.BACH2	Human papillomavirus type 6	NC_001355.1	Low Risk	143	153	+	TGTGACTCAGT	8.74e-05	0.16	0.399	1.4213	-1.0223	0.0411271
BACH2	MA1101.3	MA1101.3.BACH2	Human papillomavirus type 4	NC_001457.1	Low Risk	183	193	-	AATGACTCAGA	6.72e-05	0.152	0.399	1.4213	-1.0223	0.0411271
BACH2	MA1101.3	MA1101.3.BACH2	Human papillomavirus type 10	NC_001576.1	Low Risk	269	279	-	CATGACTAATT	9.86e-05	0.162	0.399	1.4213	-1.0223	0.0411271
BACH2	MA1101.3	MA1101.3.BACH2	Human papillomavirus type 49	NC_001591.1	Low Risk	54	64	-	CATGCCTCACA	5.74e-05	0.149	0.399	1.4213	-1.0223	0.0411271
BACH2	MA1101.3	MA1101.3.BACH2	Human papillomavirus type 49	NC_001591.1	Low Risk	54	64	+	TGTGAGGCATG	6.45e-05	0.15	0.399	1.4213	-1.0223	0.0411271
BACH2	MA1101.3	MA1101.3.BACH2	Human papillomavirus type 7	NC_001595.1	Low Risk	645	655	-	CATGAGTAATG	5.21e-05	0.149	0.399	1.4213	-1.0223	0.0411271
BACH2	MA1101.3	MA1101.3.BACH2	Human papillomavirus type 7	NC_001595.1	Low Risk	645	655	+	CATTACTCATG	6.52e-05	0.151	0.399	1.4213	-1.0223	0.0411271
BACH2	MA1101.3	MA1101.3.BACH2	Human papillomavirus type 50	NC_001691.1	Low Risk	347	357	-	GGTGACTCAGA	8.34e-05	0.16	0.399	1.4213	-1.0223	0.0411271
BACH2	MA1101.3	MA1101.3.BACH2	Human papillomavirus type 50	NC_001691.1	Low Risk	347	357	+	TCTGAGTCACC	9.26e-05	0.16	0.399	1.4213	-1.0223	0.0411271
BACH2	MA1101.3	MA1101.3.BACH2	Human papillomavirus type 60	NC_001693.1	Low Risk	96	106	-	CGTGAGTCAGA	4.63e-05	0.149	0.399	1.4213	-1.0223	0.0411271
BACH2	MA1101.3	MA1101.3.BACH2	Human papillomavirus type 60	NC_001693.1	Low Risk	96	106	+	TCTGACTCACG	9.09e-05	0.16	0.399	1.4213	-1.0223	0.0411271
BACH2	MA1101.3	MA1101.3.BACH2	Human papillomavirus type 90	NC_004104.1	Low Risk	184	194	-	TGTGACTCACA	5.16e-05	0.149	0.399	1.4213	-1.0223	0.0411271
BACH2	MA1101.3	MA1101.3.BACH2	Human papillomavirus type 90	NC_004104.1	Low Risk	184	194	+	TGTGAGTCACA	5.61e-05	0.149	0.399	1.4213	-1.0223	0.0411271
BACH2	MA1101.3	MA1101.3.BACH2	Human papillomavirus type 88	NC_010329.1	Low Risk	141	151	-	CATGACTCAAC	5.3e-05	0.149	0.399	1.4213	-1.0223	0.0411271
BACH2	MA1101.3	MA1101.3.BACH2	Human papillomavirus type 109	NC_012485.1	Low Risk	139	149	-	TGTGAGTCAGA	9.64e-05	0.16	0.399	1.4213	-1.0223	0.0411271
BACH2	MA1101.3	MA1101.3.BACH2	Human papillomavirus type 112	NC_012486.1	Low Risk	61	71	-	CATGAGTCAGT	2.86e-05	0.149	0.399	1.4213	-1.0223	0.0411271
BACH2	MA1101.3	MA1101.3.BACH2	Human papillomavirus type 112	NC_012486.1	Low Risk	61	71	+	ACTGACTCATG	5.92e-05	0.149	0.399	1.4213	-1.0223	0.0411271
BACH2	MA1101.3	MA1101.3.BACH2	Human papillomavirus type 116	NC_013035.1	Low Risk	81	91	+	TGTGAGTCATA	3.65e-05	0.149	0.399	1.4213	-1.0223	0.0411271
BACH2	MA1101.3	MA1101.3.BACH2	Human papillomavirus type 116	NC_013035.1	Low Risk	81	91	-	TATGACTCACA	3.81e-05	0.149	0.399	1.4213	-1.0223	0.0411271
BACH2	MA1101.3	MA1101.3.BACH2	Human papillomavirus type 116	NC_013035.1	Low Risk	268	278	-	ACTGACTCACC	8.21e-05	0.16	0.399	1.4213	-1.0223	0.0411271
BACH2	MA1101.3	MA1101.3.BACH2	Human papillomavirus type 116	NC_013035.1	Low Risk	268	278	+	GGTGAGTCAGT	8.55e-05	0.16	0.399	1.4213	-1.0223	0.0411271
BACH2	MA1101.3	MA1101.3.BACH2	Human papillomavirus type 128	NC_014952.1	Low Risk	158	168	-	CATGAGTCAGT	2.86e-05	0.149	0.399	1.4213	-1.0223	0.0411271
BACH2	MA1101.3	MA1101.3.BACH2	Human papillomavirus type 128	NC_014952.1	Low Risk	158	168	+	ACTGACTCATG	5.92e-05	0.149	0.399	1.4213	-1.0223	0.0411271
BACH2	MA1101.3	MA1101.3.BACH2	Human papillomavirus type 131	NC_014954.1	Low Risk	95	105	-	CATGAGTCAGA	3.02e-05	0.149	0.399	1.4213	-1.0223	0.0411271
BACH2	MA1101.3	MA1101.3.BACH2	Human papillomavirus type 131	NC_014954.1	Low Risk	95	105	+	TCTGACTCATG	6.28e-05	0.149	0.399	1.4213	-1.0223	0.0411271
BACH2	MA1101.3	MA1101.3.BACH2	Human papillomavirus type 134	NC_014956.1	Low Risk	113	123	-	TGTGAGTCAGT	9.36e-05	0.16	0.399	1.4213	-1.0223	0.0411271
BACH2	MA1101.3	MA1101.3.BACH2	Human papillomavirus type 135	NC_017993.1	Low Risk	126	136	-	CATGAGTCAGA	3.02e-05	0.149	0.399	1.4213	-1.0223	0.0411271
BACH2	MA1101.3	MA1101.3.BACH2	Human papillomavirus type 135	NC_017993.1	Low Risk	126	136	+	TCTGACTCATG	6.28e-05	0.149	0.399	1.4213	-1.0223	0.0411271
BACH2	MA1101.3	MA1101.3.BACH2	Human papillomavirus type 136	NC_017994.1	Low Risk	100	110	-	AATGAGTCAGC	2.84e-05	0.149	0.399	1.4213	-1.0223	0.0411271
BACH2	MA1101.3	MA1101.3.BACH2	Human papillomavirus type 137	NC_017995.1	Low Risk	72	82	-	CATGAGTCAAG	6.03e-05	0.149	0.399	1.4213	-1.0223	0.0411271
BACH2	MA1101.3	MA1101.3.BACH2	Human papillomavirus type 144	NC_017997.1	Low Risk	160	170	-	AATGAGTCAGT	6.86e-05	0.152	0.399	1.4213	-1.0223	0.0411271
BACH2	MA1101.3	MA1101.3.BACH2	Human papillomavirus type 154	NC_021483.1	Low Risk	353	363	+	TGTGACTCACA	5.16e-05	0.149	0.399	1.4213	-1.0223	0.0411271
BACH2	MA1101.3	MA1101.3.BACH2	Human papillomavirus type 154	NC_021483.1	Low Risk	353	363	-	TGTGAGTCACA	5.61e-05	0.149	0.399	1.4213	-1.0223	0.0411271
BACH2	MA1101.3	MA1101.3.BACH2	Human papillomavirus type 179	NC_022095.1	Low Risk	94	104	-	CATGAGTCAGT	2.86e-05	0.149	0.399	1.4213	-1.0223	0.0411271
BACH2	MA1101.3	MA1101.3.BACH2	Human papillomavirus type 179	NC_022095.1	Low Risk	94	104	+	ACTGACTCATG	5.92e-05	0.149	0.399	1.4213	-1.0223	0.0411271
BACH2	MA1101.3	MA1101.3.BACH2	Human papillomavirus type 178	NC_023891.1	Low Risk	152	162	-	AATGAGTCAGT	6.86e-05	0.152	0.399	1.4213	-1.0223	0.0411271
BACH2	MA1101.3	MA1101.3.BACH2	Human papillomavirus type 201	NC_027528.1	Low Risk	264	274	-	CATGAGTAACG	7.75e-05	0.16	0.399	1.4213	-1.0223	0.0411271
BACH2	MA1101.3	MA1101.3.BACH2	Human papillomavirus type 201	NC_027528.1	Low Risk	264	274	+	CGTTACTCATG	8.38e-05	0.16	0.399	1.4213	-1.0223	0.0411271
BACH2	MA1101.3	MA1101.3.BACH2	Human papillomavirus type 163	NC_028125.1	Low Risk	101	111	-	CATGAGTCAGG	8.92e-06	0.149	0.399	1.4213	-1.0223	0.0411271
BACH2	MA1101.3	MA1101.3.BACH2	Human papillomavirus type 163	NC_028125.1	Low Risk	101	111	+	CCTGACTCATG	2.56e-05	0.149	0.399	1.4213	-1.0223	0.0411271
BACH2	MA1101.3	MA1101.3.BACH2	Human papillomavirus type 156	NC_033781.1	Low Risk	142	152	-	CGTGACTCATT	8.63e-06	0.149	0.399	1.4213	-1.0223	0.0411271
BACH2	MA1101.3	MA1101.3.BACH2	Human papillomavirus type 156	NC_033781.1	Low Risk	142	152	+	AATGAGTCACG	1.48e-05	0.149	0.399	1.4213	-1.0223	0.0411271
BACH2	MA1101.3	MA1101.3.BACH2	Human papillomavirus type 175	NC_038524.1	Low Risk	90	100	-	CATGAGTCAGA	3.02e-05	0.149	0.399	1.4213	-1.0223	0.0411271
BACH2	MA1101.3	MA1101.3.BACH2	Human papillomavirus type 175	NC_038524.1	Low Risk	90	100	+	TCTGACTCATG	6.28e-05	0.149	0.399	1.4213	-1.0223	0.0411271
BACH2	MA1101.3	MA1101.3.BACH2	Human papillomavirus type 184	NC_038914.1	Low Risk	146	156	+	TGTGAGTCATT	3.4e-05	0.149	0.399	1.4213	-1.0223	0.0411271
BACH2	MA1101.3	MA1101.3.BACH2	Human papillomavirus type 184	NC_038914.1	Low Risk	146	156	-	AATGACTCACA	3.56e-05	0.149	0.399	1.4213	-1.0223	0.0411271
BACH2	MA1101.3	MA1101.3.BACH2	Human papillomavirus type 187	NC_039086.1	Low Risk	114	124	-	CATGAGTCAGT	2.86e-05	0.149	0.399	1.4213	-1.0223	0.0411271
BACH2	MA1101.3	MA1101.3.BACH2	Human papillomavirus type 187	NC_039086.1	Low Risk	114	124	+	ACTGACTCATG	5.92e-05	0.149	0.399	1.4213	-1.0223	0.0411271
BACH2	MA1101.3	MA1101.3.BACH2	Human papillomavirus type 11	NC_075235.1	Low Risk	458	468	+	CATGACTAATG	4.87e-05	0.149	0.399	1.4213	-1.0223	0.0411271
BACH2	MA1101.3	MA1101.3.BACH2	Human papillomavirus type 11	NC_075235.1	Low Risk	458	468	-	CATTAGTCATG	6.96e-05	0.153	0.399	1.4213	-1.0223	0.0411271
BACH2	MA1101.3	MA1101.3.BACH2	Human papillomavirus type 215	OP971101.1	Low Risk	347	357	-	AGTGACTCAGA	8.74e-05	0.16	0.399	1.4213	-1.0223	0.0411271
BACH2	MA1101.3	MA1101.3.BACH2	Human papillomavirus type 230	OQ915151.1	Low Risk	120	130	-	CATGAGTCAGG	8.92e-06	0.149	0.399	1.4213	-1.0223	0.0411271
BACH2	MA1101.3	MA1101.3.BACH2	Human papillomavirus type 230	OQ915151.1	Low Risk	120	130	+	CCTGACTCATG	2.56e-05	0.149	0.399	1.4213	-1.0223	0.0411271
BACH2	MA1101.3	MA1101.3.BACH2	Human papillomavirus type 65	X70829.1	Low Risk	151	161	-	AATGAGTCAGA	7.12e-05	0.154	0.399	1.4213	-1.0223	0.0411271
BACH2	MA1101.3	MA1101.3.BACH2	Human papillomavirus type 72	X94164.1	Low Risk	490	500	-	AATGAGTCAGG	3e-05	0.149	0.399	1.4213	-1.0223	0.0411271
BACH2	MA1101.3	MA1101.3.BACH2	Human papillomavirus type 72	X94164.1	Low Risk	490	500	+	CCTGACTCATT	5.65e-05	0.149	0.399	1.4213	-1.0223	0.0411271
BACH2	MA1101.3	MA1101.3.BACH2	Human papillomavirus type 58	D90400.1	High_Risk	451	461	+	TGTGACTCATA	3.31e-05	0.149	0.399	1.4213	-1.0223	0.0411271
BACH2	MA1101.3	MA1101.3.BACH2	Human papillomavirus type 58	D90400.1	High_Risk	451	461	-	TATGAGTCACA	4.26e-05	0.149	0.399	1.4213	-1.0223	0.0411271
BACH2	MA1101.3	MA1101.3.BACH2	Human papillomavirus type 58	D90400.1	High_Risk	605	615	+	AGTGACTCACT	4.78e-05	0.149	0.399	1.4213	-1.0223	0.0411271
BACH2	MA1101.3	MA1101.3.BACH2	Human papillomavirus type 58	D90400.1	High_Risk	605	615	-	AGTGAGTCACT	5.06e-05	0.149	0.399	1.4213	-1.0223	0.0411271
BACH2	MA1101.3	MA1101.3.BACH2	Human papillomavirus type 97	DQ080080.1	High_Risk	655	665	+	AATGACTCAGT	6.33e-05	0.149	0.399	1.4213	-1.0223	0.0411271
BACH2	MA1101.3	MA1101.3.BACH2	Human papillomavirus type 33	NC_075233.1	High_Risk	736	746	-	AGTGACTCACT	4.78e-05	0.149	0.399	1.4213	-1.0223	0.0411271
BACH2	MA1101.3	MA1101.3.BACH2	Human papillomavirus type 33	NC_075233.1	High_Risk	736	746	+	AGTGAGTCACT	5.06e-05	0.149	0.399	1.4213	-1.0223	0.0411271
BACH2	MA1101.3	MA1101.3.BACH2	Human papillomavirus type 45	NC_075269.1	High_Risk	639	649	-	AGTGAGTCAGT	8.89e-05	0.16	0.399	1.4213	-1.0223	0.0411271
BACH2	MA1101.3	MA1101.3.BACH2	Human papillomavirus type 52	NC_075270.1	High_Risk	547	557	-	TGTGAGTCAGC	4.62e-05	0.149	0.399	1.4213	-1.0223	0.0411271
BATF	MA1634.2	MA1634.2.BATF	Human papillomavirus type 95	AJ620210.1	Low Risk	155	161	+	TGACTCA	6.41e-05	0.0966	0.3529	1.546	-1.1931	0.00622705
BATF	MA1634.2	MA1634.2.BATF	Human papillomavirus type 95	AJ620210.1	Low Risk	358	364	-	TGACTCA	6.41e-05	0.0966	0.3529	1.546	-1.1931	0.00622705
BATF	MA1634.2	MA1634.2.BATF	Human papillomavirus type 119	GQ845441.1	Low Risk	70	76	+	TGACTCA	6.41e-05	0.0966	0.3529	1.546	-1.1931	0.00622705
BATF	MA1634.2	MA1634.2.BATF	Human papillomavirus type 123	GQ845445.1	Low Risk	144	150	+	TGACTCA	6.41e-05	0.0966	0.3529	1.546	-1.1931	0.00622705
BATF	MA1634.2	MA1634.2.BATF	Human papillomavirus type 149	GU117629.1	Low Risk	133	139	+	TGACTCA	6.41e-05	0.0966	0.3529	1.546	-1.1931	0.00622705
BATF	MA1634.2	MA1634.2.BATF	Human papillomavirus type 130	GU117630.1	Low Risk	169	175	-	TGACTCA	6.41e-05	0.0966	0.3529	1.546	-1.1931	0.00622705
BATF	MA1634.2	MA1634.2.BATF	Human papillomavirus type 130	GU117630.1	Low Risk	387	393	-	TGACTCA	6.41e-05	0.0966	0.3529	1.546	-1.1931	0.00622705
BATF	MA1634.2	MA1634.2.BATF	Human papillomavirus type 133	GU117633.1	Low Risk	153	159	+	TGACTCA	6.41e-05	0.0966	0.3529	1.546	-1.1931	0.00622705
BATF	MA1634.2	MA1634.2.BATF	Human papillomavirus type 133	GU117633.1	Low Risk	370	376	+	TGACTCA	6.41e-05	0.0966	0.3529	1.546	-1.1931	0.00622705
BATF	MA1634.2	MA1634.2.BATF	Human papillomavirus type 148	GU129016.1	Low Risk	94	100	-	TGACTCA	6.41e-05	0.0966	0.3529	1.546	-1.1931	0.00622705
BATF	MA1634.2	MA1634.2.BATF	Human papillomavirus type 127	HM011570.1	Low Risk	96	102	+	TGACTCA	6.41e-05	0.0966	0.3529	1.546	-1.1931	0.00622705
BATF	MA1634.2	MA1634.2.BATF	Human papillomavirus type 138	HM999990.1	Low Risk	136	142	+	TGACTCA	6.41e-05	0.0966	0.3529	1.546	-1.1931	0.00622705
BATF	MA1634.2	MA1634.2.BATF	Human papillomavirus type 139	HM999991.1	Low Risk	139	145	+	TGACTCA	6.41e-05	0.0966	0.3529	1.546	-1.1931	0.00622705
BATF	MA1634.2	MA1634.2.BATF	Human papillomavirus type 141	HM999993.1	Low Risk	128	134	+	TGACTCA	6.41e-05	0.0966	0.3529	1.546	-1.1931	0.00622705
BATF	MA1634.2	MA1634.2.BATF	Human papillomavirus type 141	HM999993.1	Low Risk	447	453	-	TGACTCA	6.41e-05	0.0966	0.3529	1.546	-1.1931	0.00622705
BATF	MA1634.2	MA1634.2.BATF	Human papillomavirus type 142	HM999994.1	Low Risk	150	156	+	TGACTCA	6.41e-05	0.0966	0.3529	1.546	-1.1931	0.00622705
BATF	MA1634.2	MA1634.2.BATF	Human papillomavirus type 142	HM999994.1	Low Risk	372	378	+	TGACTCA	6.41e-05	0.0966	0.3529	1.546	-1.1931	0.00622705
BATF	MA1634.2	MA1634.2.BATF	Human papillomavirus type 146	HM999998.1	Low Risk	108	114	+	TGACTCA	6.41e-05	0.0966	0.3529	1.546	-1.1931	0.00622705
BATF	MA1634.2	MA1634.2.BATF	Human papillomavirus type 146	HM999998.1	Low Risk	325	331	+	TGACTCA	6.41e-05	0.0966	0.3529	1.546	-1.1931	0.00622705
BATF	MA1634.2	MA1634.2.BATF	Human papillomavirus type 147	HM999999.1	Low Risk	70	76	+	TGACTCA	6.41e-05	0.0966	0.3529	1.546	-1.1931	0.00622705
BATF	MA1634.2	MA1634.2.BATF	Human papillomavirus type 147	HM999999.1	Low Risk	296	302	+	TGACTCA	6.41e-05	0.0966	0.3529	1.546	-1.1931	0.00622705
BATF	MA1634.2	MA1634.2.BATF	Human papillomavirus type 155	JF906559.1	Low Risk	182	188	+	TGACTCA	6.41e-05	0.0966	0.3529	1.546	-1.1931	0.00622705
BATF	MA1634.2	MA1634.2.BATF	Human papillomavirus type 153	JN171845.1	Low Risk	117	123	-	TGACTCA	6.41e-05	0.0966	0.3529	1.546	-1.1931	0.00622705
BATF	MA1634.2	MA1634.2.BATF	Human papillomavirus type 153	JN171845.1	Low Risk	331	337	-	TGACTCA	6.41e-05	0.0966	0.3529	1.546	-1.1931	0.00622705
BATF	MA1634.2	MA1634.2.BATF	Human papillomavirus type 169	JX413105.1	Low Risk	522	528	+	TGACTCA	6.41e-05	0.0966	0.3529	1.546	-1.1931	0.00622705
BATF	MA1634.2	MA1634.2.BATF	Human papillomavirus type 164	JX413106.1	Low Risk	65	71	+	TGACTCA	6.41e-05	0.0966	0.3529	1.546	-1.1931	0.00622705
BATF	MA1634.2	MA1634.2.BATF	Human papillomavirus type 162	JX413108.1	Low Risk	356	362	-	TGACTCA	6.41e-05	0.0966	0.3529	1.546	-1.1931	0.00622705
BATF	MA1634.2	MA1634.2.BATF	Human papillomavirus type 170	JX413110.1	Low Risk	175	181	+	TGACTCA	6.41e-05	0.0966	0.3529	1.546	-1.1931	0.00622705
BATF	MA1634.2	MA1634.2.BATF	Human papillomavirus type 170	JX413110.1	Low Risk	340	346	+	TGACTCA	6.41e-05	0.0966	0.3529	1.546	-1.1931	0.00622705
BATF	MA1634.2	MA1634.2.BATF	Human papillomavirus type 165	JX444072.1	Low Risk	75	81	+	TGACTCA	6.41e-05	0.0966	0.3529	1.546	-1.1931	0.00622705
BATF	MA1634.2	MA1634.2.BATF	Human papillomavirus type 180	KC108722.1	Low Risk	157	163	+	TGACTCA	6.41e-05	0.0966	0.3529	1.546	-1.1931	0.00622705
BATF	MA1634.2	MA1634.2.BATF	Human papillomavirus type 180	KC108722.1	Low Risk	370	376	+	TGACTCA	6.41e-05	0.0966	0.3529	1.546	-1.1931	0.00622705
BATF	MA1634.2	MA1634.2.BATF	Human papillomavirus type 168	KC862317.1	Low Risk	67	73	+	TGACTCA	6.41e-05	0.0966	0.3529	1.546	-1.1931	0.00622705
BATF	MA1634.2	MA1634.2.BATF	Human papillomavirus type 173	KF006400.1	Low Risk	109	115	+	TGACTCA	6.41e-05	0.0966	0.3529	1.546	-1.1931	0.00622705
BATF	MA1634.2	MA1634.2.BATF	Human papillomavirus type 173	KF006400.1	Low Risk	329	335	+	TGACTCA	6.41e-05	0.0966	0.3529	1.546	-1.1931	0.00622705
BATF	MA1634.2	MA1634.2.BATF	Human papillomavirus type 199	KJ913662.1	Low Risk	135	141	+	TGACTCA	6.41e-05	0.0966	0.3529	1.546	-1.1931	0.00622705
BATF	MA1634.2	MA1634.2.BATF	Human papillomavirus type 197	KM085343.1	Low Risk	127	133	+	TGACTCA	6.41e-05	0.0966	0.3529	1.546	-1.1931	0.00622705
BATF	MA1634.2	MA1634.2.BATF	Human papillomavirus type 197	KM085343.1	Low Risk	365	371	+	TGACTCA	6.41e-05	0.0966	0.3529	1.546	-1.1931	0.00622705
BATF	MA1634.2	MA1634.2.BATF	Human papillomavirus type 202	KP692116.1	Low Risk	181	187	+	TGACTCA	6.41e-05	0.0966	0.3529	1.546	-1.1931	0.00622705
BATF	MA1634.2	MA1634.2.BATF	Human papillomavirus type 202	KP692116.1	Low Risk	433	439	-	TGACTCA	6.41e-05	0.0966	0.3529	1.546	-1.1931	0.00622705
BATF	MA1634.2	MA1634.2.BATF	Human papillomavirus type 176	KR816167.1	Low Risk	65	71	+	TGACTCA	6.41e-05	0.0966	0.3529	1.546	-1.1931	0.00622705
BATF	MA1634.2	MA1634.2.BATF	Human papillomavirus type 181	KR816169.1	Low Risk	91	97	+	TGACTCA	6.41e-05	0.0966	0.3529	1.546	-1.1931	0.00622705
BATF	MA1634.2	MA1634.2.BATF	Human papillomavirus type 181	KR816169.1	Low Risk	358	364	-	TGACTCA	6.41e-05	0.0966	0.3529	1.546	-1.1931	0.00622705
BATF	MA1634.2	MA1634.2.BATF	Human papillomavirus type 183	KR816171.1	Low Risk	143	149	+	TGACTCA	6.41e-05	0.0966	0.3529	1.546	-1.1931	0.00622705
BATF	MA1634.2	MA1634.2.BATF	Human papillomavirus type 186	KR816173.1	Low Risk	188	194	+	TGACTCA	6.41e-05	0.0966	0.3529	1.546	-1.1931	0.00622705
BATF	MA1634.2	MA1634.2.BATF	Human papillomavirus type 188	KR816175.1	Low Risk	140	146	-	TGACTCA	6.41e-05	0.0966	0.3529	1.546	-1.1931	0.00622705
BATF	MA1634.2	MA1634.2.BATF	Human papillomavirus type 188	KR816175.1	Low Risk	350	356	-	TGACTCA	6.41e-05	0.0966	0.3529	1.546	-1.1931	0.00622705
BATF	MA1634.2	MA1634.2.BATF	Human papillomavirus type 189	KR816176.1	Low Risk	139	145	+	TGACTCA	6.41e-05	0.0966	0.3529	1.546	-1.1931	0.00622705
BATF	MA1634.2	MA1634.2.BATF	Human papillomavirus type 190	KR816177.1	Low Risk	112	118	+	TGACTCA	6.41e-05	0.0966	0.3529	1.546	-1.1931	0.00622705
BATF	MA1634.2	MA1634.2.BATF	Human papillomavirus type 190	KR816177.1	Low Risk	355	361	+	TGACTCA	6.41e-05	0.0966	0.3529	1.546	-1.1931	0.00622705
BATF	MA1634.2	MA1634.2.BATF	Human papillomavirus type 191	KR816178.1	Low Risk	139	145	+	TGACTCA	6.41e-05	0.0966	0.3529	1.546	-1.1931	0.00622705
BATF	MA1634.2	MA1634.2.BATF	Human papillomavirus type 191	KR816178.1	Low Risk	364	370	-	TGACTCA	6.41e-05	0.0966	0.3529	1.546	-1.1931	0.00622705
BATF	MA1634.2	MA1634.2.BATF	Human papillomavirus type 192	KR816179.1	Low Risk	80	86	+	TGACTCA	6.41e-05	0.0966	0.3529	1.546	-1.1931	0.00622705
BATF	MA1634.2	MA1634.2.BATF	Human papillomavirus type 192	KR816179.1	Low Risk	307	313	+	TGACTCA	6.41e-05	0.0966	0.3529	1.546	-1.1931	0.00622705
BATF	MA1634.2	MA1634.2.BATF	Human papillomavirus type 193	KR816180.1	Low Risk	136	142	-	TGACTCA	6.41e-05	0.0966	0.3529	1.546	-1.1931	0.00622705
BATF	MA1634.2	MA1634.2.BATF	Human papillomavirus type 194	KR816181.1	Low Risk	118	124	+	TGACTCA	6.41e-05	0.0966	0.3529	1.546	-1.1931	0.00622705
BATF	MA1634.2	MA1634.2.BATF	Human papillomavirus type 157	KT698166.1	Low Risk	87	93	+	TGACTCA	6.41e-05	0.0966	0.3529	1.546	-1.1931	0.00622705
BATF	MA1634.2	MA1634.2.BATF	Human papillomavirus type 205	KT698167.1	Low Risk	109	115	+	TGACTCA	6.41e-05	0.0966	0.3529	1.546	-1.1931	0.00622705
BATF	MA1634.2	MA1634.2.BATF	Human papillomavirus type 205	KT698167.1	Low Risk	330	336	-	TGACTCA	6.41e-05	0.0966	0.3529	1.546	-1.1931	0.00622705
BATF	MA1634.2	MA1634.2.BATF	Human papillomavirus type 158	KT698168.1	Low Risk	85	91	+	TGACTCA	6.41e-05	0.0966	0.3529	1.546	-1.1931	0.00622705
BATF	MA1634.2	MA1634.2.BATF	Human papillomavirus type 211	MF509816.1	Low Risk	85	91	+	TGACTCA	6.41e-05	0.0966	0.3529	1.546	-1.1931	0.00622705
BATF	MA1634.2	MA1634.2.BATF	Human papillomavirus type 211	MF509816.1	Low Risk	311	317	+	TGACTCA	6.41e-05	0.0966	0.3529	1.546	-1.1931	0.00622705
BATF	MA1634.2	MA1634.2.BATF	Human papillomavirus type 212	MF509817.1	Low Risk	110	116	+	TGACTCA	6.41e-05	0.0966	0.3529	1.546	-1.1931	0.00622705
BATF	MA1634.2	MA1634.2.BATF	Human papillomavirus type 212	MF509817.1	Low Risk	344	350	+	TGACTCA	6.41e-05	0.0966	0.3529	1.546	-1.1931	0.00622705
BATF	MA1634.2	MA1634.2.BATF	Human papillomavirus type 213	MF509818.1	Low Risk	52	58	+	TGACTCA	6.41e-05	0.0966	0.3529	1.546	-1.1931	0.00622705
BATF	MA1634.2	MA1634.2.BATF	Human papillomavirus type 219	MH172376.1	Low Risk	60	66	+	TGACTCA	6.41e-05	0.0966	0.3529	1.546	-1.1931	0.00622705
BATF	MA1634.2	MA1634.2.BATF	Human papillomavirus type 220	MH172377.1	Low Risk	216	222	+	TGACTCA	6.41e-05	0.0966	0.3529	1.546	-1.1931	0.00622705
BATF	MA1634.2	MA1634.2.BATF	Human papillomavirus type 221	MH172378.1	Low Risk	107	113	+	TGACTCA	6.41e-05	0.0966	0.3529	1.546	-1.1931	0.00622705
BATF	MA1634.2	MA1634.2.BATF	Human papillomavirus type 221	MH172378.1	Low Risk	332	338	+	TGACTCA	6.41e-05	0.0966	0.3529	1.546	-1.1931	0.00622705
BATF	MA1634.2	MA1634.2.BATF	Human papillomavirus type 222	MH172379.1	Low Risk	367	373	-	TGACTCA	6.41e-05	0.0966	0.3529	1.546	-1.1931	0.00622705
BATF	MA1634.2	MA1634.2.BATF	Human papillomavirus type 210	MH460956.1	Low Risk	86	92	+	TGACTCA	6.41e-05	0.0966	0.3529	1.546	-1.1931	0.00622705
BATF	MA1634.2	MA1634.2.BATF	Human papillomavirus type 206	MH777347.2	Low Risk	86	92	+	TGACTCA	6.41e-05	0.0966	0.3529	1.546	-1.1931	0.00622705
BATF	MA1634.2	MA1634.2.BATF	Human papillomavirus type 223	MH777362.1	Low Risk	156	162	+	TGACTCA	6.41e-05	0.0966	0.3529	1.546	-1.1931	0.00622705
BATF	MA1634.2	MA1634.2.BATF	Human papillomavirus type 223	MH777362.1	Low Risk	397	403	+	TGACTCA	6.41e-05	0.0966	0.3529	1.546	-1.1931	0.00622705
BATF	MA1634.2	MA1634.2.BATF	Human papillomavirus type 225	MH777364.2	Low Risk	70	76	+	TGACTCA	6.41e-05	0.0966	0.3529	1.546	-1.1931	0.00622705
BATF	MA1634.2	MA1634.2.BATF	Human papillomavirus type 225	MH777364.2	Low Risk	361	367	-	TGACTCA	6.41e-05	0.0966	0.3529	1.546	-1.1931	0.00622705
BATF	MA1634.2	MA1634.2.BATF	Human papillomavirus type 225	MH777364.2	Low Risk	390	396	-	TGACTCA	6.41e-05	0.0966	0.3529	1.546	-1.1931	0.00622705
BATF	MA1634.2	MA1634.2.BATF	Human papillomavirus type 227	MH777366.1	Low Risk	119	125	+	TGACTCA	6.41e-05	0.0966	0.3529	1.546	-1.1931	0.00622705
BATF	MA1634.2	MA1634.2.BATF	Human papillomavirus type 227	MH777366.1	Low Risk	358	364	-	TGACTCA	6.41e-05	0.0966	0.3529	1.546	-1.1931	0.00622705
BATF	MA1634.2	MA1634.2.BATF	Human papillomavirus type 231	MH777370.2	Low Risk	111	117	+	TGACTCA	6.41e-05	0.0966	0.3529	1.546	-1.1931	0.00622705
BATF	MA1634.2	MA1634.2.BATF	Human papillomavirus type 231	MH777370.2	Low Risk	338	344	-	TGACTCA	6.41e-05	0.0966	0.3529	1.546	-1.1931	0.00622705
BATF	MA1634.2	MA1634.2.BATF	Human papillomavirus type 208	MK645901.1	Low Risk	133	139	-	TGACTCA	6.41e-05	0.0966	0.3529	1.546	-1.1931	0.00622705
BATF	MA1634.2	MA1634.2.BATF	Human papillomavirus type 208	MK645901.1	Low Risk	368	374	-	TGACTCA	6.41e-05	0.0966	0.3529	1.546	-1.1931	0.00622705
BATF	MA1634.2	MA1634.2.BATF	Human papillomavirus type 229	MW535770.1	Low Risk	119	125	+	TGACTCA	6.41e-05	0.0966	0.3529	1.546	-1.1931	0.00622705
BATF	MA1634.2	MA1634.2.BATF	Human papillomavirus type 6	NC_001355.1	Low Risk	145	151	+	TGACTCA	6.41e-05	0.0966	0.3529	1.546	-1.1931	0.00622705
BATF	MA1634.2	MA1634.2.BATF	Human papillomavirus type 4	NC_001457.1	Low Risk	185	191	-	TGACTCA	6.41e-05	0.0966	0.3529	1.546	-1.1931	0.00622705
BATF	MA1634.2	MA1634.2.BATF	Human papillomavirus type 4	NC_001457.1	Low Risk	383	389	-	TGACTCA	6.41e-05	0.0966	0.3529	1.546	-1.1931	0.00622705
BATF	MA1634.2	MA1634.2.BATF	Human papillomavirus type 50	NC_001691.1	Low Risk	138	144	-	TGACTCA	6.41e-05	0.0966	0.3529	1.546	-1.1931	0.00622705
BATF	MA1634.2	MA1634.2.BATF	Human papillomavirus type 50	NC_001691.1	Low Risk	349	355	-	TGACTCA	6.41e-05	0.0966	0.3529	1.546	-1.1931	0.00622705
BATF	MA1634.2	MA1634.2.BATF	Human papillomavirus type 60	NC_001693.1	Low Risk	98	104	+	TGACTCA	6.41e-05	0.0966	0.3529	1.546	-1.1931	0.00622705
BATF	MA1634.2	MA1634.2.BATF	Human papillomavirus type 60	NC_001693.1	Low Risk	326	332	+	TGACTCA	6.41e-05	0.0966	0.3529	1.546	-1.1931	0.00622705
BATF	MA1634.2	MA1634.2.BATF	Human papillomavirus type 90	NC_004104.1	Low Risk	186	192	-	TGACTCA	6.41e-05	0.0966	0.3529	1.546	-1.1931	0.00622705
BATF	MA1634.2	MA1634.2.BATF	Human papillomavirus type 88	NC_010329.1	Low Risk	143	149	-	TGACTCA	6.41e-05	0.0966	0.3529	1.546	-1.1931	0.00622705
BATF	MA1634.2	MA1634.2.BATF	Human papillomavirus type 88	NC_010329.1	Low Risk	394	400	-	TGACTCA	6.41e-05	0.0966	0.3529	1.546	-1.1931	0.00622705
BATF	MA1634.2	MA1634.2.BATF	Human papillomavirus type 109	NC_012485.1	Low Risk	141	147	+	TGACTCA	6.41e-05	0.0966	0.3529	1.546	-1.1931	0.00622705
BATF	MA1634.2	MA1634.2.BATF	Human papillomavirus type 112	NC_012486.1	Low Risk	63	69	+	TGACTCA	6.41e-05	0.0966	0.3529	1.546	-1.1931	0.00622705
BATF	MA1634.2	MA1634.2.BATF	Human papillomavirus type 116	NC_013035.1	Low Risk	83	89	-	TGACTCA	6.41e-05	0.0966	0.3529	1.546	-1.1931	0.00622705
BATF	MA1634.2	MA1634.2.BATF	Human papillomavirus type 116	NC_013035.1	Low Risk	270	276	-	TGACTCA	6.41e-05	0.0966	0.3529	1.546	-1.1931	0.00622705
BATF	MA1634.2	MA1634.2.BATF	Human papillomavirus type 121	NC_014185.1	Low Risk	152	158	+	TGACTCA	6.41e-05	0.0966	0.3529	1.546	-1.1931	0.00622705
BATF	MA1634.2	MA1634.2.BATF	Human papillomavirus type 121	NC_014185.1	Low Risk	362	368	+	TGACTCA	6.41e-05	0.0966	0.3529	1.546	-1.1931	0.00622705
BATF	MA1634.2	MA1634.2.BATF	Human papillomavirus type 128	NC_014952.1	Low Risk	160	166	+	TGACTCA	6.41e-05	0.0966	0.3529	1.546	-1.1931	0.00622705
BATF	MA1634.2	MA1634.2.BATF	Human papillomavirus type 128	NC_014952.1	Low Risk	367	373	+	TGACTCA	6.41e-05	0.0966	0.3529	1.546	-1.1931	0.00622705
BATF	MA1634.2	MA1634.2.BATF	Human papillomavirus type 131	NC_014954.1	Low Risk	97	103	+	TGACTCA	6.41e-05	0.0966	0.3529	1.546	-1.1931	0.00622705
BATF	MA1634.2	MA1634.2.BATF	Human papillomavirus type 132	NC_014955.1	Low Risk	86	92	+	TGACTCA	6.41e-05	0.0966	0.3529	1.546	-1.1931	0.00622705
BATF	MA1634.2	MA1634.2.BATF	Human papillomavirus type 134	NC_014956.1	Low Risk	115	121	+	TGACTCA	6.41e-05	0.0966	0.3529	1.546	-1.1931	0.00622705
BATF	MA1634.2	MA1634.2.BATF	Human papillomavirus type 126	NC_016157.1	Low Risk	407	413	+	TGACTCA	6.41e-05	0.0966	0.3529	1.546	-1.1931	0.00622705
BATF	MA1634.2	MA1634.2.BATF	Human papillomavirus type 135	NC_017993.1	Low Risk	128	134	+	TGACTCA	6.41e-05	0.0966	0.3529	1.546	-1.1931	0.00622705
BATF	MA1634.2	MA1634.2.BATF	Human papillomavirus type 135	NC_017993.1	Low Risk	344	350	-	TGACTCA	6.41e-05	0.0966	0.3529	1.546	-1.1931	0.00622705
BATF	MA1634.2	MA1634.2.BATF	Human papillomavirus type 136	NC_017994.1	Low Risk	102	108	+	TGACTCA	6.41e-05	0.0966	0.3529	1.546	-1.1931	0.00622705
BATF	MA1634.2	MA1634.2.BATF	Human papillomavirus type 136	NC_017994.1	Low Risk	420	426	-	TGACTCA	6.41e-05	0.0966	0.3529	1.546	-1.1931	0.00622705
BATF	MA1634.2	MA1634.2.BATF	Human papillomavirus type 137	NC_017995.1	Low Risk	74	80	+	TGACTCA	6.41e-05	0.0966	0.3529	1.546	-1.1931	0.00622705
BATF	MA1634.2	MA1634.2.BATF	Human papillomavirus type 137	NC_017995.1	Low Risk	293	299	-	TGACTCA	6.41e-05	0.0966	0.3529	1.546	-1.1931	0.00622705
BATF	MA1634.2	MA1634.2.BATF	Human papillomavirus type 140	NC_017996.1	Low Risk	171	177	-	TGACTCA	6.41e-05	0.0966	0.3529	1.546	-1.1931	0.00622705
BATF	MA1634.2	MA1634.2.BATF	Human papillomavirus type 144	NC_017997.1	Low Risk	162	168	+	TGACTCA	6.41e-05	0.0966	0.3529	1.546	-1.1931	0.00622705
BATF	MA1634.2	MA1634.2.BATF	Human papillomavirus type 144	NC_017997.1	Low Risk	395	401	+	TGACTCA	6.41e-05	0.0966	0.3529	1.546	-1.1931	0.00622705
BATF	MA1634.2	MA1634.2.BATF	Human papillomavirus type 166	NC_019023.1	Low Risk	340	346	-	TGACTCA	6.41e-05	0.0966	0.3529	1.546	-1.1931	0.00622705
BATF	MA1634.2	MA1634.2.BATF	Human papillomavirus type 154	NC_021483.1	Low Risk	78	84	+	TGACTCA	6.41e-05	0.0966	0.3529	1.546	-1.1931	0.00622705
BATF	MA1634.2	MA1634.2.BATF	Human papillomavirus type 154	NC_021483.1	Low Risk	355	361	+	TGACTCA	6.41e-05	0.0966	0.3529	1.546	-1.1931	0.00622705
BATF	MA1634.2	MA1634.2.BATF	Human papillomavirus type 179	NC_022095.1	Low Risk	96	102	+	TGACTCA	6.41e-05	0.0966	0.3529	1.546	-1.1931	0.00622705
BATF	MA1634.2	MA1634.2.BATF	Human papillomavirus type 179	NC_022095.1	Low Risk	311	317	+	TGACTCA	6.41e-05	0.0966	0.3529	1.546	-1.1931	0.00622705
BATF	MA1634.2	MA1634.2.BATF	Human papillomavirus type 167	NC_022892.1	Low Risk	333	339	-	TGACTCA	6.41e-05	0.0966	0.3529	1.546	-1.1931	0.00622705
BATF	MA1634.2	MA1634.2.BATF	Human papillomavirus type 178	NC_023891.1	Low Risk	154	160	+	TGACTCA	6.41e-05	0.0966	0.3529	1.546	-1.1931	0.00622705
BATF	MA1634.2	MA1634.2.BATF	Human papillomavirus type 178	NC_023891.1	Low Risk	395	401	+	TGACTCA	6.41e-05	0.0966	0.3529	1.546	-1.1931	0.00622705
BATF	MA1634.2	MA1634.2.BATF	Human papillomavirus type 201	NC_027528.1	Low Risk	102	108	-	TGACTCA	6.41e-05	0.0966	0.3529	1.546	-1.1931	0.00622705
BATF	MA1634.2	MA1634.2.BATF	Human papillomavirus type 201	NC_027528.1	Low Risk	313	319	+	TGACTCA	6.41e-05	0.0966	0.3529	1.546	-1.1931	0.00622705
BATF	MA1634.2	MA1634.2.BATF	Human papillomavirus type 163	NC_028125.1	Low Risk	103	109	+	TGACTCA	6.41e-05	0.0966	0.3529	1.546	-1.1931	0.00622705
BATF	MA1634.2	MA1634.2.BATF	Human papillomavirus type 156	NC_033781.1	Low Risk	144	150	-	TGACTCA	6.41e-05	0.0966	0.3529	1.546	-1.1931	0.00622705
BATF	MA1634.2	MA1634.2.BATF	Human papillomavirus type 156	NC_033781.1	Low Risk	375	381	-	TGACTCA	6.41e-05	0.0966	0.3529	1.546	-1.1931	0.00622705
BATF	MA1634.2	MA1634.2.BATF	Human papillomavirus type 161	NC_038522.1	Low Risk	364	370	-	TGACTCA	6.41e-05	0.0966	0.3529	1.546	-1.1931	0.00622705
BATF	MA1634.2	MA1634.2.BATF	Human papillomavirus type 172	NC_038523.1	Low Risk	93	99	+	TGACTCA	6.41e-05	0.0966	0.3529	1.546	-1.1931	0.00622705
BATF	MA1634.2	MA1634.2.BATF	Human papillomavirus type 175	NC_038524.1	Low Risk	92	98	+	TGACTCA	6.41e-05	0.0966	0.3529	1.546	-1.1931	0.00622705
BATF	MA1634.2	MA1634.2.BATF	Human papillomavirus type 175	NC_038524.1	Low Risk	317	323	+	TGACTCA	6.41e-05	0.0966	0.3529	1.546	-1.1931	0.00622705
BATF	MA1634.2	MA1634.2.BATF	Human papillomavirus type 184	NC_038914.1	Low Risk	148	154	-	TGACTCA	6.41e-05	0.0966	0.3529	1.546	-1.1931	0.00622705
BATF	MA1634.2	MA1634.2.BATF	Human papillomavirus type 187	NC_039086.1	Low Risk	116	122	+	TGACTCA	6.41e-05	0.0966	0.3529	1.546	-1.1931	0.00622705
BATF	MA1634.2	MA1634.2.BATF	Human papillomavirus type 187	NC_039086.1	Low Risk	339	345	+	TGACTCA	6.41e-05	0.0966	0.3529	1.546	-1.1931	0.00622705
BATF	MA1634.2	MA1634.2.BATF	Human papillomavirus type 203	NC_040640.1	Low Risk	142	148	+	TGACTCA	6.41e-05	0.0966	0.3529	1.546	-1.1931	0.00622705
BATF	MA1634.2	MA1634.2.BATF	Human papillomavirus type 228	ON482334.1	Low Risk	92	98	-	TGACTCA	6.41e-05	0.0966	0.3529	1.546	-1.1931	0.00622705
BATF	MA1634.2	MA1634.2.BATF	Human papillomavirus type 228	ON482334.1	Low Risk	303	309	+	TGACTCA	6.41e-05	0.0966	0.3529	1.546	-1.1931	0.00622705
BATF	MA1634.2	MA1634.2.BATF	Human papillomavirus type 214	OP971056.1	Low Risk	201	207	+	TGACTCA	6.41e-05	0.0966	0.3529	1.546	-1.1931	0.00622705
BATF	MA1634.2	MA1634.2.BATF	Human papillomavirus type 215	OP971101.1	Low Risk	349	355	-	TGACTCA	6.41e-05	0.0966	0.3529	1.546	-1.1931	0.00622705
BATF	MA1634.2	MA1634.2.BATF	Human papillomavirus type 230	OQ915151.1	Low Risk	122	128	+	TGACTCA	6.41e-05	0.0966	0.3529	1.546	-1.1931	0.00622705
BATF	MA1634.2	MA1634.2.BATF	Human papillomavirus type 65	X70829.1	Low Risk	153	159	+	TGACTCA	6.41e-05	0.0966	0.3529	1.546	-1.1931	0.00622705
BATF	MA1634.2	MA1634.2.BATF	Human papillomavirus type 65	X70829.1	Low Risk	357	363	-	TGACTCA	6.41e-05	0.0966	0.3529	1.546	-1.1931	0.00622705
BATF	MA1634.2	MA1634.2.BATF	Human papillomavirus type 72	X94164.1	Low Risk	492	498	+	TGACTCA	6.41e-05	0.0966	0.3529	1.546	-1.1931	0.00622705
BATF	MA1634.2	MA1634.2.BATF	Human papillomavirus type 67	D21208.1	High_Risk	439	445	+	TGACTCA	6.41e-05	0.0966	0.3529	1.546	-1.1931	0.00622705
BATF	MA1634.2	MA1634.2.BATF	Human papillomavirus type 58	D90400.1	High_Risk	453	459	+	TGACTCA	6.41e-05	0.0966	0.3529	1.546	-1.1931	0.00622705
BATF	MA1634.2	MA1634.2.BATF	Human papillomavirus type 58	D90400.1	High_Risk	607	613	+	TGACTCA	6.41e-05	0.0966	0.3529	1.546	-1.1931	0.00622705
BATF	MA1634.2	MA1634.2.BATF	Human papillomavirus type 97	DQ080080.1	High_Risk	657	663	+	TGACTCA	6.41e-05	0.0966	0.3529	1.546	-1.1931	0.00622705
BATF	MA1634.2	MA1634.2.BATF	Human papillomavirus type 33	NC_075233.1	High_Risk	583	589	+	TGACTCA	6.41e-05	0.0966	0.3529	1.546	-1.1931	0.00622705
BATF	MA1634.2	MA1634.2.BATF	Human papillomavirus type 33	NC_075233.1	High_Risk	738	744	-	TGACTCA	6.41e-05	0.0966	0.3529	1.546	-1.1931	0.00622705
BATF	MA1634.2	MA1634.2.BATF	Human papillomavirus type 45	NC_075269.1	High_Risk	641	647	+	TGACTCA	6.41e-05	0.0966	0.3529	1.546	-1.1931	0.00622705
BATF	MA1634.2	MA1634.2.BATF	Human papillomavirus type 52	NC_075270.1	High_Risk	549	555	+	TGACTCA	6.41e-05	0.0966	0.3529	1.546	-1.1931	0.00622705
BATF3	MA0835.3	MA0835.3.BATF3	Human papillomavirus type 95	AJ620210.1	Low Risk	155	161	+	TGACTCA	6.41e-05	0.0981	0.3529	1.546	-1.1931	0.00622705
BATF3	MA0835.3	MA0835.3.BATF3	Human papillomavirus type 95	AJ620210.1	Low Risk	358	364	-	TGACTCA	6.41e-05	0.0981	0.3529	1.546	-1.1931	0.00622705
BATF3	MA0835.3	MA0835.3.BATF3	Human papillomavirus type 119	GQ845441.1	Low Risk	70	76	+	TGACTCA	6.41e-05	0.0981	0.3529	1.546	-1.1931	0.00622705
BATF3	MA0835.3	MA0835.3.BATF3	Human papillomavirus type 123	GQ845445.1	Low Risk	144	150	+	TGACTCA	6.41e-05	0.0981	0.3529	1.546	-1.1931	0.00622705
BATF3	MA0835.3	MA0835.3.BATF3	Human papillomavirus type 149	GU117629.1	Low Risk	133	139	+	TGACTCA	6.41e-05	0.0981	0.3529	1.546	-1.1931	0.00622705
BATF3	MA0835.3	MA0835.3.BATF3	Human papillomavirus type 130	GU117630.1	Low Risk	169	175	-	TGACTCA	6.41e-05	0.0981	0.3529	1.546	-1.1931	0.00622705
BATF3	MA0835.3	MA0835.3.BATF3	Human papillomavirus type 130	GU117630.1	Low Risk	387	393	-	TGACTCA	6.41e-05	0.0981	0.3529	1.546	-1.1931	0.00622705
BATF3	MA0835.3	MA0835.3.BATF3	Human papillomavirus type 133	GU117633.1	Low Risk	153	159	+	TGACTCA	6.41e-05	0.0981	0.3529	1.546	-1.1931	0.00622705
BATF3	MA0835.3	MA0835.3.BATF3	Human papillomavirus type 133	GU117633.1	Low Risk	370	376	+	TGACTCA	6.41e-05	0.0981	0.3529	1.546	-1.1931	0.00622705
BATF3	MA0835.3	MA0835.3.BATF3	Human papillomavirus type 148	GU129016.1	Low Risk	94	100	-	TGACTCA	6.41e-05	0.0981	0.3529	1.546	-1.1931	0.00622705
BATF3	MA0835.3	MA0835.3.BATF3	Human papillomavirus type 127	HM011570.1	Low Risk	96	102	+	TGACTCA	6.41e-05	0.0981	0.3529	1.546	-1.1931	0.00622705
BATF3	MA0835.3	MA0835.3.BATF3	Human papillomavirus type 138	HM999990.1	Low Risk	136	142	+	TGACTCA	6.41e-05	0.0981	0.3529	1.546	-1.1931	0.00622705
BATF3	MA0835.3	MA0835.3.BATF3	Human papillomavirus type 139	HM999991.1	Low Risk	139	145	+	TGACTCA	6.41e-05	0.0981	0.3529	1.546	-1.1931	0.00622705
BATF3	MA0835.3	MA0835.3.BATF3	Human papillomavirus type 141	HM999993.1	Low Risk	128	134	+	TGACTCA	6.41e-05	0.0981	0.3529	1.546	-1.1931	0.00622705
BATF3	MA0835.3	MA0835.3.BATF3	Human papillomavirus type 141	HM999993.1	Low Risk	447	453	-	TGACTCA	6.41e-05	0.0981	0.3529	1.546	-1.1931	0.00622705
BATF3	MA0835.3	MA0835.3.BATF3	Human papillomavirus type 142	HM999994.1	Low Risk	150	156	+	TGACTCA	6.41e-05	0.0981	0.3529	1.546	-1.1931	0.00622705
BATF3	MA0835.3	MA0835.3.BATF3	Human papillomavirus type 142	HM999994.1	Low Risk	372	378	+	TGACTCA	6.41e-05	0.0981	0.3529	1.546	-1.1931	0.00622705
BATF3	MA0835.3	MA0835.3.BATF3	Human papillomavirus type 146	HM999998.1	Low Risk	108	114	+	TGACTCA	6.41e-05	0.0981	0.3529	1.546	-1.1931	0.00622705
BATF3	MA0835.3	MA0835.3.BATF3	Human papillomavirus type 146	HM999998.1	Low Risk	325	331	+	TGACTCA	6.41e-05	0.0981	0.3529	1.546	-1.1931	0.00622705
BATF3	MA0835.3	MA0835.3.BATF3	Human papillomavirus type 147	HM999999.1	Low Risk	70	76	+	TGACTCA	6.41e-05	0.0981	0.3529	1.546	-1.1931	0.00622705
BATF3	MA0835.3	MA0835.3.BATF3	Human papillomavirus type 147	HM999999.1	Low Risk	296	302	+	TGACTCA	6.41e-05	0.0981	0.3529	1.546	-1.1931	0.00622705
BATF3	MA0835.3	MA0835.3.BATF3	Human papillomavirus type 155	JF906559.1	Low Risk	182	188	+	TGACTCA	6.41e-05	0.0981	0.3529	1.546	-1.1931	0.00622705
BATF3	MA0835.3	MA0835.3.BATF3	Human papillomavirus type 153	JN171845.1	Low Risk	117	123	-	TGACTCA	6.41e-05	0.0981	0.3529	1.546	-1.1931	0.00622705
BATF3	MA0835.3	MA0835.3.BATF3	Human papillomavirus type 153	JN171845.1	Low Risk	331	337	-	TGACTCA	6.41e-05	0.0981	0.3529	1.546	-1.1931	0.00622705
BATF3	MA0835.3	MA0835.3.BATF3	Human papillomavirus type 169	JX413105.1	Low Risk	522	528	+	TGACTCA	6.41e-05	0.0981	0.3529	1.546	-1.1931	0.00622705
BATF3	MA0835.3	MA0835.3.BATF3	Human papillomavirus type 164	JX413106.1	Low Risk	65	71	+	TGACTCA	6.41e-05	0.0981	0.3529	1.546	-1.1931	0.00622705
BATF3	MA0835.3	MA0835.3.BATF3	Human papillomavirus type 162	JX413108.1	Low Risk	356	362	-	TGACTCA	6.41e-05	0.0981	0.3529	1.546	-1.1931	0.00622705
BATF3	MA0835.3	MA0835.3.BATF3	Human papillomavirus type 170	JX413110.1	Low Risk	175	181	+	TGACTCA	6.41e-05	0.0981	0.3529	1.546	-1.1931	0.00622705
BATF3	MA0835.3	MA0835.3.BATF3	Human papillomavirus type 170	JX413110.1	Low Risk	340	346	+	TGACTCA	6.41e-05	0.0981	0.3529	1.546	-1.1931	0.00622705
BATF3	MA0835.3	MA0835.3.BATF3	Human papillomavirus type 165	JX444072.1	Low Risk	75	81	+	TGACTCA	6.41e-05	0.0981	0.3529	1.546	-1.1931	0.00622705
BATF3	MA0835.3	MA0835.3.BATF3	Human papillomavirus type 180	KC108722.1	Low Risk	157	163	+	TGACTCA	6.41e-05	0.0981	0.3529	1.546	-1.1931	0.00622705
BATF3	MA0835.3	MA0835.3.BATF3	Human papillomavirus type 180	KC108722.1	Low Risk	370	376	+	TGACTCA	6.41e-05	0.0981	0.3529	1.546	-1.1931	0.00622705
BATF3	MA0835.3	MA0835.3.BATF3	Human papillomavirus type 168	KC862317.1	Low Risk	67	73	+	TGACTCA	6.41e-05	0.0981	0.3529	1.546	-1.1931	0.00622705
BATF3	MA0835.3	MA0835.3.BATF3	Human papillomavirus type 173	KF006400.1	Low Risk	109	115	+	TGACTCA	6.41e-05	0.0981	0.3529	1.546	-1.1931	0.00622705
BATF3	MA0835.3	MA0835.3.BATF3	Human papillomavirus type 173	KF006400.1	Low Risk	329	335	+	TGACTCA	6.41e-05	0.0981	0.3529	1.546	-1.1931	0.00622705
BATF3	MA0835.3	MA0835.3.BATF3	Human papillomavirus type 199	KJ913662.1	Low Risk	135	141	+	TGACTCA	6.41e-05	0.0981	0.3529	1.546	-1.1931	0.00622705
BATF3	MA0835.3	MA0835.3.BATF3	Human papillomavirus type 197	KM085343.1	Low Risk	127	133	+	TGACTCA	6.41e-05	0.0981	0.3529	1.546	-1.1931	0.00622705
BATF3	MA0835.3	MA0835.3.BATF3	Human papillomavirus type 197	KM085343.1	Low Risk	365	371	+	TGACTCA	6.41e-05	0.0981	0.3529	1.546	-1.1931	0.00622705
BATF3	MA0835.3	MA0835.3.BATF3	Human papillomavirus type 202	KP692116.1	Low Risk	181	187	+	TGACTCA	6.41e-05	0.0981	0.3529	1.546	-1.1931	0.00622705
BATF3	MA0835.3	MA0835.3.BATF3	Human papillomavirus type 202	KP692116.1	Low Risk	433	439	-	TGACTCA	6.41e-05	0.0981	0.3529	1.546	-1.1931	0.00622705
BATF3	MA0835.3	MA0835.3.BATF3	Human papillomavirus type 176	KR816167.1	Low Risk	65	71	+	TGACTCA	6.41e-05	0.0981	0.3529	1.546	-1.1931	0.00622705
BATF3	MA0835.3	MA0835.3.BATF3	Human papillomavirus type 181	KR816169.1	Low Risk	91	97	+	TGACTCA	6.41e-05	0.0981	0.3529	1.546	-1.1931	0.00622705
BATF3	MA0835.3	MA0835.3.BATF3	Human papillomavirus type 181	KR816169.1	Low Risk	358	364	-	TGACTCA	6.41e-05	0.0981	0.3529	1.546	-1.1931	0.00622705
BATF3	MA0835.3	MA0835.3.BATF3	Human papillomavirus type 183	KR816171.1	Low Risk	143	149	+	TGACTCA	6.41e-05	0.0981	0.3529	1.546	-1.1931	0.00622705
BATF3	MA0835.3	MA0835.3.BATF3	Human papillomavirus type 186	KR816173.1	Low Risk	188	194	+	TGACTCA	6.41e-05	0.0981	0.3529	1.546	-1.1931	0.00622705
BATF3	MA0835.3	MA0835.3.BATF3	Human papillomavirus type 188	KR816175.1	Low Risk	140	146	-	TGACTCA	6.41e-05	0.0981	0.3529	1.546	-1.1931	0.00622705
BATF3	MA0835.3	MA0835.3.BATF3	Human papillomavirus type 188	KR816175.1	Low Risk	350	356	-	TGACTCA	6.41e-05	0.0981	0.3529	1.546	-1.1931	0.00622705
BATF3	MA0835.3	MA0835.3.BATF3	Human papillomavirus type 189	KR816176.1	Low Risk	139	145	+	TGACTCA	6.41e-05	0.0981	0.3529	1.546	-1.1931	0.00622705
BATF3	MA0835.3	MA0835.3.BATF3	Human papillomavirus type 190	KR816177.1	Low Risk	112	118	+	TGACTCA	6.41e-05	0.0981	0.3529	1.546	-1.1931	0.00622705
BATF3	MA0835.3	MA0835.3.BATF3	Human papillomavirus type 190	KR816177.1	Low Risk	355	361	+	TGACTCA	6.41e-05	0.0981	0.3529	1.546	-1.1931	0.00622705
BATF3	MA0835.3	MA0835.3.BATF3	Human papillomavirus type 191	KR816178.1	Low Risk	139	145	+	TGACTCA	6.41e-05	0.0981	0.3529	1.546	-1.1931	0.00622705
BATF3	MA0835.3	MA0835.3.BATF3	Human papillomavirus type 191	KR816178.1	Low Risk	364	370	-	TGACTCA	6.41e-05	0.0981	0.3529	1.546	-1.1931	0.00622705
BATF3	MA0835.3	MA0835.3.BATF3	Human papillomavirus type 192	KR816179.1	Low Risk	80	86	+	TGACTCA	6.41e-05	0.0981	0.3529	1.546	-1.1931	0.00622705
BATF3	MA0835.3	MA0835.3.BATF3	Human papillomavirus type 192	KR816179.1	Low Risk	307	313	+	TGACTCA	6.41e-05	0.0981	0.3529	1.546	-1.1931	0.00622705
BATF3	MA0835.3	MA0835.3.BATF3	Human papillomavirus type 193	KR816180.1	Low Risk	136	142	-	TGACTCA	6.41e-05	0.0981	0.3529	1.546	-1.1931	0.00622705
BATF3	MA0835.3	MA0835.3.BATF3	Human papillomavirus type 194	KR816181.1	Low Risk	118	124	+	TGACTCA	6.41e-05	0.0981	0.3529	1.546	-1.1931	0.00622705
BATF3	MA0835.3	MA0835.3.BATF3	Human papillomavirus type 157	KT698166.1	Low Risk	87	93	+	TGACTCA	6.41e-05	0.0981	0.3529	1.546	-1.1931	0.00622705
BATF3	MA0835.3	MA0835.3.BATF3	Human papillomavirus type 205	KT698167.1	Low Risk	109	115	+	TGACTCA	6.41e-05	0.0981	0.3529	1.546	-1.1931	0.00622705
BATF3	MA0835.3	MA0835.3.BATF3	Human papillomavirus type 205	KT698167.1	Low Risk	330	336	-	TGACTCA	6.41e-05	0.0981	0.3529	1.546	-1.1931	0.00622705
BATF3	MA0835.3	MA0835.3.BATF3	Human papillomavirus type 158	KT698168.1	Low Risk	85	91	+	TGACTCA	6.41e-05	0.0981	0.3529	1.546	-1.1931	0.00622705
BATF3	MA0835.3	MA0835.3.BATF3	Human papillomavirus type 211	MF509816.1	Low Risk	85	91	+	TGACTCA	6.41e-05	0.0981	0.3529	1.546	-1.1931	0.00622705
BATF3	MA0835.3	MA0835.3.BATF3	Human papillomavirus type 211	MF509816.1	Low Risk	311	317	+	TGACTCA	6.41e-05	0.0981	0.3529	1.546	-1.1931	0.00622705
BATF3	MA0835.3	MA0835.3.BATF3	Human papillomavirus type 212	MF509817.1	Low Risk	110	116	+	TGACTCA	6.41e-05	0.0981	0.3529	1.546	-1.1931	0.00622705
BATF3	MA0835.3	MA0835.3.BATF3	Human papillomavirus type 212	MF509817.1	Low Risk	344	350	+	TGACTCA	6.41e-05	0.0981	0.3529	1.546	-1.1931	0.00622705
BATF3	MA0835.3	MA0835.3.BATF3	Human papillomavirus type 213	MF509818.1	Low Risk	52	58	+	TGACTCA	6.41e-05	0.0981	0.3529	1.546	-1.1931	0.00622705
BATF3	MA0835.3	MA0835.3.BATF3	Human papillomavirus type 219	MH172376.1	Low Risk	60	66	+	TGACTCA	6.41e-05	0.0981	0.3529	1.546	-1.1931	0.00622705
BATF3	MA0835.3	MA0835.3.BATF3	Human papillomavirus type 220	MH172377.1	Low Risk	216	222	+	TGACTCA	6.41e-05	0.0981	0.3529	1.546	-1.1931	0.00622705
BATF3	MA0835.3	MA0835.3.BATF3	Human papillomavirus type 221	MH172378.1	Low Risk	107	113	+	TGACTCA	6.41e-05	0.0981	0.3529	1.546	-1.1931	0.00622705
BATF3	MA0835.3	MA0835.3.BATF3	Human papillomavirus type 221	MH172378.1	Low Risk	332	338	+	TGACTCA	6.41e-05	0.0981	0.3529	1.546	-1.1931	0.00622705
BATF3	MA0835.3	MA0835.3.BATF3	Human papillomavirus type 222	MH172379.1	Low Risk	367	373	-	TGACTCA	6.41e-05	0.0981	0.3529	1.546	-1.1931	0.00622705
BATF3	MA0835.3	MA0835.3.BATF3	Human papillomavirus type 210	MH460956.1	Low Risk	86	92	+	TGACTCA	6.41e-05	0.0981	0.3529	1.546	-1.1931	0.00622705
BATF3	MA0835.3	MA0835.3.BATF3	Human papillomavirus type 206	MH777347.2	Low Risk	86	92	+	TGACTCA	6.41e-05	0.0981	0.3529	1.546	-1.1931	0.00622705
BATF3	MA0835.3	MA0835.3.BATF3	Human papillomavirus type 223	MH777362.1	Low Risk	156	162	+	TGACTCA	6.41e-05	0.0981	0.3529	1.546	-1.1931	0.00622705
BATF3	MA0835.3	MA0835.3.BATF3	Human papillomavirus type 223	MH777362.1	Low Risk	397	403	+	TGACTCA	6.41e-05	0.0981	0.3529	1.546	-1.1931	0.00622705
BATF3	MA0835.3	MA0835.3.BATF3	Human papillomavirus type 225	MH777364.2	Low Risk	70	76	+	TGACTCA	6.41e-05	0.0981	0.3529	1.546	-1.1931	0.00622705
BATF3	MA0835.3	MA0835.3.BATF3	Human papillomavirus type 225	MH777364.2	Low Risk	361	367	-	TGACTCA	6.41e-05	0.0981	0.3529	1.546	-1.1931	0.00622705
BATF3	MA0835.3	MA0835.3.BATF3	Human papillomavirus type 225	MH777364.2	Low Risk	390	396	-	TGACTCA	6.41e-05	0.0981	0.3529	1.546	-1.1931	0.00622705
BATF3	MA0835.3	MA0835.3.BATF3	Human papillomavirus type 227	MH777366.1	Low Risk	119	125	+	TGACTCA	6.41e-05	0.0981	0.3529	1.546	-1.1931	0.00622705
BATF3	MA0835.3	MA0835.3.BATF3	Human papillomavirus type 227	MH777366.1	Low Risk	358	364	-	TGACTCA	6.41e-05	0.0981	0.3529	1.546	-1.1931	0.00622705
BATF3	MA0835.3	MA0835.3.BATF3	Human papillomavirus type 231	MH777370.2	Low Risk	111	117	+	TGACTCA	6.41e-05	0.0981	0.3529	1.546	-1.1931	0.00622705
BATF3	MA0835.3	MA0835.3.BATF3	Human papillomavirus type 231	MH777370.2	Low Risk	338	344	-	TGACTCA	6.41e-05	0.0981	0.3529	1.546	-1.1931	0.00622705
BATF3	MA0835.3	MA0835.3.BATF3	Human papillomavirus type 208	MK645901.1	Low Risk	133	139	-	TGACTCA	6.41e-05	0.0981	0.3529	1.546	-1.1931	0.00622705
BATF3	MA0835.3	MA0835.3.BATF3	Human papillomavirus type 208	MK645901.1	Low Risk	368	374	-	TGACTCA	6.41e-05	0.0981	0.3529	1.546	-1.1931	0.00622705
BATF3	MA0835.3	MA0835.3.BATF3	Human papillomavirus type 229	MW535770.1	Low Risk	119	125	+	TGACTCA	6.41e-05	0.0981	0.3529	1.546	-1.1931	0.00622705
BATF3	MA0835.3	MA0835.3.BATF3	Human papillomavirus type 6	NC_001355.1	Low Risk	145	151	+	TGACTCA	6.41e-05	0.0981	0.3529	1.546	-1.1931	0.00622705
BATF3	MA0835.3	MA0835.3.BATF3	Human papillomavirus type 4	NC_001457.1	Low Risk	185	191	-	TGACTCA	6.41e-05	0.0981	0.3529	1.546	-1.1931	0.00622705
BATF3	MA0835.3	MA0835.3.BATF3	Human papillomavirus type 4	NC_001457.1	Low Risk	383	389	-	TGACTCA	6.41e-05	0.0981	0.3529	1.546	-1.1931	0.00622705
BATF3	MA0835.3	MA0835.3.BATF3	Human papillomavirus type 50	NC_001691.1	Low Risk	138	144	-	TGACTCA	6.41e-05	0.0981	0.3529	1.546	-1.1931	0.00622705
BATF3	MA0835.3	MA0835.3.BATF3	Human papillomavirus type 50	NC_001691.1	Low Risk	349	355	-	TGACTCA	6.41e-05	0.0981	0.3529	1.546	-1.1931	0.00622705
BATF3	MA0835.3	MA0835.3.BATF3	Human papillomavirus type 60	NC_001693.1	Low Risk	98	104	+	TGACTCA	6.41e-05	0.0981	0.3529	1.546	-1.1931	0.00622705
BATF3	MA0835.3	MA0835.3.BATF3	Human papillomavirus type 60	NC_001693.1	Low Risk	326	332	+	TGACTCA	6.41e-05	0.0981	0.3529	1.546	-1.1931	0.00622705
BATF3	MA0835.3	MA0835.3.BATF3	Human papillomavirus type 90	NC_004104.1	Low Risk	186	192	-	TGACTCA	6.41e-05	0.0981	0.3529	1.546	-1.1931	0.00622705
BATF3	MA0835.3	MA0835.3.BATF3	Human papillomavirus type 88	NC_010329.1	Low Risk	143	149	-	TGACTCA	6.41e-05	0.0981	0.3529	1.546	-1.1931	0.00622705
BATF3	MA0835.3	MA0835.3.BATF3	Human papillomavirus type 88	NC_010329.1	Low Risk	394	400	-	TGACTCA	6.41e-05	0.0981	0.3529	1.546	-1.1931	0.00622705
BATF3	MA0835.3	MA0835.3.BATF3	Human papillomavirus type 109	NC_012485.1	Low Risk	141	147	+	TGACTCA	6.41e-05	0.0981	0.3529	1.546	-1.1931	0.00622705
BATF3	MA0835.3	MA0835.3.BATF3	Human papillomavirus type 112	NC_012486.1	Low Risk	63	69	+	TGACTCA	6.41e-05	0.0981	0.3529	1.546	-1.1931	0.00622705
BATF3	MA0835.3	MA0835.3.BATF3	Human papillomavirus type 116	NC_013035.1	Low Risk	83	89	-	TGACTCA	6.41e-05	0.0981	0.3529	1.546	-1.1931	0.00622705
BATF3	MA0835.3	MA0835.3.BATF3	Human papillomavirus type 116	NC_013035.1	Low Risk	270	276	-	TGACTCA	6.41e-05	0.0981	0.3529	1.546	-1.1931	0.00622705
BATF3	MA0835.3	MA0835.3.BATF3	Human papillomavirus type 121	NC_014185.1	Low Risk	152	158	+	TGACTCA	6.41e-05	0.0981	0.3529	1.546	-1.1931	0.00622705
BATF3	MA0835.3	MA0835.3.BATF3	Human papillomavirus type 121	NC_014185.1	Low Risk	362	368	+	TGACTCA	6.41e-05	0.0981	0.3529	1.546	-1.1931	0.00622705
BATF3	MA0835.3	MA0835.3.BATF3	Human papillomavirus type 128	NC_014952.1	Low Risk	160	166	+	TGACTCA	6.41e-05	0.0981	0.3529	1.546	-1.1931	0.00622705
BATF3	MA0835.3	MA0835.3.BATF3	Human papillomavirus type 128	NC_014952.1	Low Risk	367	373	+	TGACTCA	6.41e-05	0.0981	0.3529	1.546	-1.1931	0.00622705
BATF3	MA0835.3	MA0835.3.BATF3	Human papillomavirus type 131	NC_014954.1	Low Risk	97	103	+	TGACTCA	6.41e-05	0.0981	0.3529	1.546	-1.1931	0.00622705
BATF3	MA0835.3	MA0835.3.BATF3	Human papillomavirus type 132	NC_014955.1	Low Risk	86	92	+	TGACTCA	6.41e-05	0.0981	0.3529	1.546	-1.1931	0.00622705
BATF3	MA0835.3	MA0835.3.BATF3	Human papillomavirus type 134	NC_014956.1	Low Risk	115	121	+	TGACTCA	6.41e-05	0.0981	0.3529	1.546	-1.1931	0.00622705
BATF3	MA0835.3	MA0835.3.BATF3	Human papillomavirus type 126	NC_016157.1	Low Risk	407	413	+	TGACTCA	6.41e-05	0.0981	0.3529	1.546	-1.1931	0.00622705
BATF3	MA0835.3	MA0835.3.BATF3	Human papillomavirus type 135	NC_017993.1	Low Risk	128	134	+	TGACTCA	6.41e-05	0.0981	0.3529	1.546	-1.1931	0.00622705
BATF3	MA0835.3	MA0835.3.BATF3	Human papillomavirus type 135	NC_017993.1	Low Risk	344	350	-	TGACTCA	6.41e-05	0.0981	0.3529	1.546	-1.1931	0.00622705
BATF3	MA0835.3	MA0835.3.BATF3	Human papillomavirus type 136	NC_017994.1	Low Risk	102	108	+	TGACTCA	6.41e-05	0.0981	0.3529	1.546	-1.1931	0.00622705
BATF3	MA0835.3	MA0835.3.BATF3	Human papillomavirus type 136	NC_017994.1	Low Risk	420	426	-	TGACTCA	6.41e-05	0.0981	0.3529	1.546	-1.1931	0.00622705
BATF3	MA0835.3	MA0835.3.BATF3	Human papillomavirus type 137	NC_017995.1	Low Risk	74	80	+	TGACTCA	6.41e-05	0.0981	0.3529	1.546	-1.1931	0.00622705
BATF3	MA0835.3	MA0835.3.BATF3	Human papillomavirus type 137	NC_017995.1	Low Risk	293	299	-	TGACTCA	6.41e-05	0.0981	0.3529	1.546	-1.1931	0.00622705
BATF3	MA0835.3	MA0835.3.BATF3	Human papillomavirus type 140	NC_017996.1	Low Risk	171	177	-	TGACTCA	6.41e-05	0.0981	0.3529	1.546	-1.1931	0.00622705
BATF3	MA0835.3	MA0835.3.BATF3	Human papillomavirus type 144	NC_017997.1	Low Risk	162	168	+	TGACTCA	6.41e-05	0.0981	0.3529	1.546	-1.1931	0.00622705
BATF3	MA0835.3	MA0835.3.BATF3	Human papillomavirus type 144	NC_017997.1	Low Risk	395	401	+	TGACTCA	6.41e-05	0.0981	0.3529	1.546	-1.1931	0.00622705
BATF3	MA0835.3	MA0835.3.BATF3	Human papillomavirus type 166	NC_019023.1	Low Risk	340	346	-	TGACTCA	6.41e-05	0.0981	0.3529	1.546	-1.1931	0.00622705
BATF3	MA0835.3	MA0835.3.BATF3	Human papillomavirus type 154	NC_021483.1	Low Risk	78	84	+	TGACTCA	6.41e-05	0.0981	0.3529	1.546	-1.1931	0.00622705
BATF3	MA0835.3	MA0835.3.BATF3	Human papillomavirus type 154	NC_021483.1	Low Risk	355	361	+	TGACTCA	6.41e-05	0.0981	0.3529	1.546	-1.1931	0.00622705
BATF3	MA0835.3	MA0835.3.BATF3	Human papillomavirus type 179	NC_022095.1	Low Risk	96	102	+	TGACTCA	6.41e-05	0.0981	0.3529	1.546	-1.1931	0.00622705
BATF3	MA0835.3	MA0835.3.BATF3	Human papillomavirus type 179	NC_022095.1	Low Risk	311	317	+	TGACTCA	6.41e-05	0.0981	0.3529	1.546	-1.1931	0.00622705
BATF3	MA0835.3	MA0835.3.BATF3	Human papillomavirus type 167	NC_022892.1	Low Risk	333	339	-	TGACTCA	6.41e-05	0.0981	0.3529	1.546	-1.1931	0.00622705
BATF3	MA0835.3	MA0835.3.BATF3	Human papillomavirus type 178	NC_023891.1	Low Risk	154	160	+	TGACTCA	6.41e-05	0.0981	0.3529	1.546	-1.1931	0.00622705
BATF3	MA0835.3	MA0835.3.BATF3	Human papillomavirus type 178	NC_023891.1	Low Risk	395	401	+	TGACTCA	6.41e-05	0.0981	0.3529	1.546	-1.1931	0.00622705
BATF3	MA0835.3	MA0835.3.BATF3	Human papillomavirus type 201	NC_027528.1	Low Risk	102	108	-	TGACTCA	6.41e-05	0.0981	0.3529	1.546	-1.1931	0.00622705
BATF3	MA0835.3	MA0835.3.BATF3	Human papillomavirus type 201	NC_027528.1	Low Risk	313	319	+	TGACTCA	6.41e-05	0.0981	0.3529	1.546	-1.1931	0.00622705
BATF3	MA0835.3	MA0835.3.BATF3	Human papillomavirus type 163	NC_028125.1	Low Risk	103	109	+	TGACTCA	6.41e-05	0.0981	0.3529	1.546	-1.1931	0.00622705
BATF3	MA0835.3	MA0835.3.BATF3	Human papillomavirus type 156	NC_033781.1	Low Risk	144	150	-	TGACTCA	6.41e-05	0.0981	0.3529	1.546	-1.1931	0.00622705
BATF3	MA0835.3	MA0835.3.BATF3	Human papillomavirus type 156	NC_033781.1	Low Risk	375	381	-	TGACTCA	6.41e-05	0.0981	0.3529	1.546	-1.1931	0.00622705
BATF3	MA0835.3	MA0835.3.BATF3	Human papillomavirus type 161	NC_038522.1	Low Risk	364	370	-	TGACTCA	6.41e-05	0.0981	0.3529	1.546	-1.1931	0.00622705
BATF3	MA0835.3	MA0835.3.BATF3	Human papillomavirus type 172	NC_038523.1	Low Risk	93	99	+	TGACTCA	6.41e-05	0.0981	0.3529	1.546	-1.1931	0.00622705
BATF3	MA0835.3	MA0835.3.BATF3	Human papillomavirus type 175	NC_038524.1	Low Risk	92	98	+	TGACTCA	6.41e-05	0.0981	0.3529	1.546	-1.1931	0.00622705
BATF3	MA0835.3	MA0835.3.BATF3	Human papillomavirus type 175	NC_038524.1	Low Risk	317	323	+	TGACTCA	6.41e-05	0.0981	0.3529	1.546	-1.1931	0.00622705
BATF3	MA0835.3	MA0835.3.BATF3	Human papillomavirus type 184	NC_038914.1	Low Risk	148	154	-	TGACTCA	6.41e-05	0.0981	0.3529	1.546	-1.1931	0.00622705
BATF3	MA0835.3	MA0835.3.BATF3	Human papillomavirus type 187	NC_039086.1	Low Risk	116	122	+	TGACTCA	6.41e-05	0.0981	0.3529	1.546	-1.1931	0.00622705
BATF3	MA0835.3	MA0835.3.BATF3	Human papillomavirus type 187	NC_039086.1	Low Risk	339	345	+	TGACTCA	6.41e-05	0.0981	0.3529	1.546	-1.1931	0.00622705
BATF3	MA0835.3	MA0835.3.BATF3	Human papillomavirus type 203	NC_040640.1	Low Risk	142	148	+	TGACTCA	6.41e-05	0.0981	0.3529	1.546	-1.1931	0.00622705
BATF3	MA0835.3	MA0835.3.BATF3	Human papillomavirus type 228	ON482334.1	Low Risk	92	98	-	TGACTCA	6.41e-05	0.0981	0.3529	1.546	-1.1931	0.00622705
BATF3	MA0835.3	MA0835.3.BATF3	Human papillomavirus type 228	ON482334.1	Low Risk	303	309	+	TGACTCA	6.41e-05	0.0981	0.3529	1.546	-1.1931	0.00622705
BATF3	MA0835.3	MA0835.3.BATF3	Human papillomavirus type 214	OP971056.1	Low Risk	201	207	+	TGACTCA	6.41e-05	0.0981	0.3529	1.546	-1.1931	0.00622705
BATF3	MA0835.3	MA0835.3.BATF3	Human papillomavirus type 215	OP971101.1	Low Risk	349	355	-	TGACTCA	6.41e-05	0.0981	0.3529	1.546	-1.1931	0.00622705
BATF3	MA0835.3	MA0835.3.BATF3	Human papillomavirus type 230	OQ915151.1	Low Risk	122	128	+	TGACTCA	6.41e-05	0.0981	0.3529	1.546	-1.1931	0.00622705
BATF3	MA0835.3	MA0835.3.BATF3	Human papillomavirus type 65	X70829.1	Low Risk	153	159	+	TGACTCA	6.41e-05	0.0981	0.3529	1.546	-1.1931	0.00622705
BATF3	MA0835.3	MA0835.3.BATF3	Human papillomavirus type 65	X70829.1	Low Risk	357	363	-	TGACTCA	6.41e-05	0.0981	0.3529	1.546	-1.1931	0.00622705
BATF3	MA0835.3	MA0835.3.BATF3	Human papillomavirus type 72	X94164.1	Low Risk	492	498	+	TGACTCA	6.41e-05	0.0981	0.3529	1.546	-1.1931	0.00622705
BATF3	MA0835.3	MA0835.3.BATF3	Human papillomavirus type 67	D21208.1	High_Risk	439	445	+	TGACTCA	6.41e-05	0.0981	0.3529	1.546	-1.1931	0.00622705
BATF3	MA0835.3	MA0835.3.BATF3	Human papillomavirus type 58	D90400.1	High_Risk	453	459	+	TGACTCA	6.41e-05	0.0981	0.3529	1.546	-1.1931	0.00622705
BATF3	MA0835.3	MA0835.3.BATF3	Human papillomavirus type 58	D90400.1	High_Risk	607	613	+	TGACTCA	6.41e-05	0.0981	0.3529	1.546	-1.1931	0.00622705
BATF3	MA0835.3	MA0835.3.BATF3	Human papillomavirus type 97	DQ080080.1	High_Risk	657	663	+	TGACTCA	6.41e-05	0.0981	0.3529	1.546	-1.1931	0.00622705
BATF3	MA0835.3	MA0835.3.BATF3	Human papillomavirus type 33	NC_075233.1	High_Risk	583	589	+	TGACTCA	6.41e-05	0.0981	0.3529	1.546	-1.1931	0.00622705
BATF3	MA0835.3	MA0835.3.BATF3	Human papillomavirus type 33	NC_075233.1	High_Risk	738	744	-	TGACTCA	6.41e-05	0.0981	0.3529	1.546	-1.1931	0.00622705
BATF3	MA0835.3	MA0835.3.BATF3	Human papillomavirus type 45	NC_075269.1	High_Risk	641	647	+	TGACTCA	6.41e-05	0.0981	0.3529	1.546	-1.1931	0.00622705
BATF3	MA0835.3	MA0835.3.BATF3	Human papillomavirus type 52	NC_075270.1	High_Risk	549	555	+	TGACTCA	6.41e-05	0.0981	0.3529	1.546	-1.1931	0.00622705
BATF::JUN	MA0462.3	MA0462.3.BATF::JUN	Human papillomavirus type 95	AJ620210.1	Low Risk	155	161	+	TGACTCA	6.41e-05	0.0981	0.3529	1.546	-1.1931	0.00622705
BATF::JUN	MA0462.3	MA0462.3.BATF::JUN	Human papillomavirus type 95	AJ620210.1	Low Risk	358	364	-	TGACTCA	6.41e-05	0.0981	0.3529	1.546	-1.1931	0.00622705
BATF::JUN	MA0462.3	MA0462.3.BATF::JUN	Human papillomavirus type 119	GQ845441.1	Low Risk	70	76	+	TGACTCA	6.41e-05	0.0981	0.3529	1.546	-1.1931	0.00622705
BATF::JUN	MA0462.3	MA0462.3.BATF::JUN	Human papillomavirus type 123	GQ845445.1	Low Risk	144	150	+	TGACTCA	6.41e-05	0.0981	0.3529	1.546	-1.1931	0.00622705
BATF::JUN	MA0462.3	MA0462.3.BATF::JUN	Human papillomavirus type 149	GU117629.1	Low Risk	133	139	+	TGACTCA	6.41e-05	0.0981	0.3529	1.546	-1.1931	0.00622705
BATF::JUN	MA0462.3	MA0462.3.BATF::JUN	Human papillomavirus type 130	GU117630.1	Low Risk	169	175	-	TGACTCA	6.41e-05	0.0981	0.3529	1.546	-1.1931	0.00622705
BATF::JUN	MA0462.3	MA0462.3.BATF::JUN	Human papillomavirus type 130	GU117630.1	Low Risk	387	393	-	TGACTCA	6.41e-05	0.0981	0.3529	1.546	-1.1931	0.00622705
BATF::JUN	MA0462.3	MA0462.3.BATF::JUN	Human papillomavirus type 133	GU117633.1	Low Risk	153	159	+	TGACTCA	6.41e-05	0.0981	0.3529	1.546	-1.1931	0.00622705
BATF::JUN	MA0462.3	MA0462.3.BATF::JUN	Human papillomavirus type 133	GU117633.1	Low Risk	370	376	+	TGACTCA	6.41e-05	0.0981	0.3529	1.546	-1.1931	0.00622705
BATF::JUN	MA0462.3	MA0462.3.BATF::JUN	Human papillomavirus type 148	GU129016.1	Low Risk	94	100	-	TGACTCA	6.41e-05	0.0981	0.3529	1.546	-1.1931	0.00622705
BATF::JUN	MA0462.3	MA0462.3.BATF::JUN	Human papillomavirus type 127	HM011570.1	Low Risk	96	102	+	TGACTCA	6.41e-05	0.0981	0.3529	1.546	-1.1931	0.00622705
BATF::JUN	MA0462.3	MA0462.3.BATF::JUN	Human papillomavirus type 138	HM999990.1	Low Risk	136	142	+	TGACTCA	6.41e-05	0.0981	0.3529	1.546	-1.1931	0.00622705
BATF::JUN	MA0462.3	MA0462.3.BATF::JUN	Human papillomavirus type 139	HM999991.1	Low Risk	139	145	+	TGACTCA	6.41e-05	0.0981	0.3529	1.546	-1.1931	0.00622705
BATF::JUN	MA0462.3	MA0462.3.BATF::JUN	Human papillomavirus type 141	HM999993.1	Low Risk	128	134	+	TGACTCA	6.41e-05	0.0981	0.3529	1.546	-1.1931	0.00622705
BATF::JUN	MA0462.3	MA0462.3.BATF::JUN	Human papillomavirus type 141	HM999993.1	Low Risk	447	453	-	TGACTCA	6.41e-05	0.0981	0.3529	1.546	-1.1931	0.00622705
BATF::JUN	MA0462.3	MA0462.3.BATF::JUN	Human papillomavirus type 142	HM999994.1	Low Risk	150	156	+	TGACTCA	6.41e-05	0.0981	0.3529	1.546	-1.1931	0.00622705
BATF::JUN	MA0462.3	MA0462.3.BATF::JUN	Human papillomavirus type 142	HM999994.1	Low Risk	372	378	+	TGACTCA	6.41e-05	0.0981	0.3529	1.546	-1.1931	0.00622705
BATF::JUN	MA0462.3	MA0462.3.BATF::JUN	Human papillomavirus type 146	HM999998.1	Low Risk	108	114	+	TGACTCA	6.41e-05	0.0981	0.3529	1.546	-1.1931	0.00622705
BATF::JUN	MA0462.3	MA0462.3.BATF::JUN	Human papillomavirus type 146	HM999998.1	Low Risk	325	331	+	TGACTCA	6.41e-05	0.0981	0.3529	1.546	-1.1931	0.00622705
BATF::JUN	MA0462.3	MA0462.3.BATF::JUN	Human papillomavirus type 147	HM999999.1	Low Risk	70	76	+	TGACTCA	6.41e-05	0.0981	0.3529	1.546	-1.1931	0.00622705
BATF::JUN	MA0462.3	MA0462.3.BATF::JUN	Human papillomavirus type 147	HM999999.1	Low Risk	296	302	+	TGACTCA	6.41e-05	0.0981	0.3529	1.546	-1.1931	0.00622705
BATF::JUN	MA0462.3	MA0462.3.BATF::JUN	Human papillomavirus type 155	JF906559.1	Low Risk	182	188	+	TGACTCA	6.41e-05	0.0981	0.3529	1.546	-1.1931	0.00622705
BATF::JUN	MA0462.3	MA0462.3.BATF::JUN	Human papillomavirus type 153	JN171845.1	Low Risk	117	123	-	TGACTCA	6.41e-05	0.0981	0.3529	1.546	-1.1931	0.00622705
BATF::JUN	MA0462.3	MA0462.3.BATF::JUN	Human papillomavirus type 153	JN171845.1	Low Risk	331	337	-	TGACTCA	6.41e-05	0.0981	0.3529	1.546	-1.1931	0.00622705
BATF::JUN	MA0462.3	MA0462.3.BATF::JUN	Human papillomavirus type 169	JX413105.1	Low Risk	522	528	+	TGACTCA	6.41e-05	0.0981	0.3529	1.546	-1.1931	0.00622705
BATF::JUN	MA0462.3	MA0462.3.BATF::JUN	Human papillomavirus type 164	JX413106.1	Low Risk	65	71	+	TGACTCA	6.41e-05	0.0981	0.3529	1.546	-1.1931	0.00622705
BATF::JUN	MA0462.3	MA0462.3.BATF::JUN	Human papillomavirus type 162	JX413108.1	Low Risk	356	362	-	TGACTCA	6.41e-05	0.0981	0.3529	1.546	-1.1931	0.00622705
BATF::JUN	MA0462.3	MA0462.3.BATF::JUN	Human papillomavirus type 170	JX413110.1	Low Risk	175	181	+	TGACTCA	6.41e-05	0.0981	0.3529	1.546	-1.1931	0.00622705
BATF::JUN	MA0462.3	MA0462.3.BATF::JUN	Human papillomavirus type 170	JX413110.1	Low Risk	340	346	+	TGACTCA	6.41e-05	0.0981	0.3529	1.546	-1.1931	0.00622705
BATF::JUN	MA0462.3	MA0462.3.BATF::JUN	Human papillomavirus type 165	JX444072.1	Low Risk	75	81	+	TGACTCA	6.41e-05	0.0981	0.3529	1.546	-1.1931	0.00622705
BATF::JUN	MA0462.3	MA0462.3.BATF::JUN	Human papillomavirus type 180	KC108722.1	Low Risk	157	163	+	TGACTCA	6.41e-05	0.0981	0.3529	1.546	-1.1931	0.00622705
BATF::JUN	MA0462.3	MA0462.3.BATF::JUN	Human papillomavirus type 180	KC108722.1	Low Risk	370	376	+	TGACTCA	6.41e-05	0.0981	0.3529	1.546	-1.1931	0.00622705
BATF::JUN	MA0462.3	MA0462.3.BATF::JUN	Human papillomavirus type 168	KC862317.1	Low Risk	67	73	+	TGACTCA	6.41e-05	0.0981	0.3529	1.546	-1.1931	0.00622705
BATF::JUN	MA0462.3	MA0462.3.BATF::JUN	Human papillomavirus type 173	KF006400.1	Low Risk	109	115	+	TGACTCA	6.41e-05	0.0981	0.3529	1.546	-1.1931	0.00622705
BATF::JUN	MA0462.3	MA0462.3.BATF::JUN	Human papillomavirus type 173	KF006400.1	Low Risk	329	335	+	TGACTCA	6.41e-05	0.0981	0.3529	1.546	-1.1931	0.00622705
BATF::JUN	MA0462.3	MA0462.3.BATF::JUN	Human papillomavirus type 199	KJ913662.1	Low Risk	135	141	+	TGACTCA	6.41e-05	0.0981	0.3529	1.546	-1.1931	0.00622705
BATF::JUN	MA0462.3	MA0462.3.BATF::JUN	Human papillomavirus type 197	KM085343.1	Low Risk	127	133	+	TGACTCA	6.41e-05	0.0981	0.3529	1.546	-1.1931	0.00622705
BATF::JUN	MA0462.3	MA0462.3.BATF::JUN	Human papillomavirus type 197	KM085343.1	Low Risk	365	371	+	TGACTCA	6.41e-05	0.0981	0.3529	1.546	-1.1931	0.00622705
BATF::JUN	MA0462.3	MA0462.3.BATF::JUN	Human papillomavirus type 202	KP692116.1	Low Risk	181	187	+	TGACTCA	6.41e-05	0.0981	0.3529	1.546	-1.1931	0.00622705
BATF::JUN	MA0462.3	MA0462.3.BATF::JUN	Human papillomavirus type 202	KP692116.1	Low Risk	433	439	-	TGACTCA	6.41e-05	0.0981	0.3529	1.546	-1.1931	0.00622705
BATF::JUN	MA0462.3	MA0462.3.BATF::JUN	Human papillomavirus type 176	KR816167.1	Low Risk	65	71	+	TGACTCA	6.41e-05	0.0981	0.3529	1.546	-1.1931	0.00622705
BATF::JUN	MA0462.3	MA0462.3.BATF::JUN	Human papillomavirus type 181	KR816169.1	Low Risk	91	97	+	TGACTCA	6.41e-05	0.0981	0.3529	1.546	-1.1931	0.00622705
BATF::JUN	MA0462.3	MA0462.3.BATF::JUN	Human papillomavirus type 181	KR816169.1	Low Risk	358	364	-	TGACTCA	6.41e-05	0.0981	0.3529	1.546	-1.1931	0.00622705
BATF::JUN	MA0462.3	MA0462.3.BATF::JUN	Human papillomavirus type 183	KR816171.1	Low Risk	143	149	+	TGACTCA	6.41e-05	0.0981	0.3529	1.546	-1.1931	0.00622705
BATF::JUN	MA0462.3	MA0462.3.BATF::JUN	Human papillomavirus type 186	KR816173.1	Low Risk	188	194	+	TGACTCA	6.41e-05	0.0981	0.3529	1.546	-1.1931	0.00622705
BATF::JUN	MA0462.3	MA0462.3.BATF::JUN	Human papillomavirus type 188	KR816175.1	Low Risk	140	146	-	TGACTCA	6.41e-05	0.0981	0.3529	1.546	-1.1931	0.00622705
BATF::JUN	MA0462.3	MA0462.3.BATF::JUN	Human papillomavirus type 188	KR816175.1	Low Risk	350	356	-	TGACTCA	6.41e-05	0.0981	0.3529	1.546	-1.1931	0.00622705
BATF::JUN	MA0462.3	MA0462.3.BATF::JUN	Human papillomavirus type 189	KR816176.1	Low Risk	139	145	+	TGACTCA	6.41e-05	0.0981	0.3529	1.546	-1.1931	0.00622705
BATF::JUN	MA0462.3	MA0462.3.BATF::JUN	Human papillomavirus type 190	KR816177.1	Low Risk	112	118	+	TGACTCA	6.41e-05	0.0981	0.3529	1.546	-1.1931	0.00622705
BATF::JUN	MA0462.3	MA0462.3.BATF::JUN	Human papillomavirus type 190	KR816177.1	Low Risk	355	361	+	TGACTCA	6.41e-05	0.0981	0.3529	1.546	-1.1931	0.00622705
BATF::JUN	MA0462.3	MA0462.3.BATF::JUN	Human papillomavirus type 191	KR816178.1	Low Risk	139	145	+	TGACTCA	6.41e-05	0.0981	0.3529	1.546	-1.1931	0.00622705
BATF::JUN	MA0462.3	MA0462.3.BATF::JUN	Human papillomavirus type 191	KR816178.1	Low Risk	364	370	-	TGACTCA	6.41e-05	0.0981	0.3529	1.546	-1.1931	0.00622705
BATF::JUN	MA0462.3	MA0462.3.BATF::JUN	Human papillomavirus type 192	KR816179.1	Low Risk	80	86	+	TGACTCA	6.41e-05	0.0981	0.3529	1.546	-1.1931	0.00622705
BATF::JUN	MA0462.3	MA0462.3.BATF::JUN	Human papillomavirus type 192	KR816179.1	Low Risk	307	313	+	TGACTCA	6.41e-05	0.0981	0.3529	1.546	-1.1931	0.00622705
BATF::JUN	MA0462.3	MA0462.3.BATF::JUN	Human papillomavirus type 193	KR816180.1	Low Risk	136	142	-	TGACTCA	6.41e-05	0.0981	0.3529	1.546	-1.1931	0.00622705
BATF::JUN	MA0462.3	MA0462.3.BATF::JUN	Human papillomavirus type 194	KR816181.1	Low Risk	118	124	+	TGACTCA	6.41e-05	0.0981	0.3529	1.546	-1.1931	0.00622705
BATF::JUN	MA0462.3	MA0462.3.BATF::JUN	Human papillomavirus type 157	KT698166.1	Low Risk	87	93	+	TGACTCA	6.41e-05	0.0981	0.3529	1.546	-1.1931	0.00622705
BATF::JUN	MA0462.3	MA0462.3.BATF::JUN	Human papillomavirus type 205	KT698167.1	Low Risk	109	115	+	TGACTCA	6.41e-05	0.0981	0.3529	1.546	-1.1931	0.00622705
BATF::JUN	MA0462.3	MA0462.3.BATF::JUN	Human papillomavirus type 205	KT698167.1	Low Risk	330	336	-	TGACTCA	6.41e-05	0.0981	0.3529	1.546	-1.1931	0.00622705
BATF::JUN	MA0462.3	MA0462.3.BATF::JUN	Human papillomavirus type 158	KT698168.1	Low Risk	85	91	+	TGACTCA	6.41e-05	0.0981	0.3529	1.546	-1.1931	0.00622705
BATF::JUN	MA0462.3	MA0462.3.BATF::JUN	Human papillomavirus type 211	MF509816.1	Low Risk	85	91	+	TGACTCA	6.41e-05	0.0981	0.3529	1.546	-1.1931	0.00622705
BATF::JUN	MA0462.3	MA0462.3.BATF::JUN	Human papillomavirus type 211	MF509816.1	Low Risk	311	317	+	TGACTCA	6.41e-05	0.0981	0.3529	1.546	-1.1931	0.00622705
BATF::JUN	MA0462.3	MA0462.3.BATF::JUN	Human papillomavirus type 212	MF509817.1	Low Risk	110	116	+	TGACTCA	6.41e-05	0.0981	0.3529	1.546	-1.1931	0.00622705
BATF::JUN	MA0462.3	MA0462.3.BATF::JUN	Human papillomavirus type 212	MF509817.1	Low Risk	344	350	+	TGACTCA	6.41e-05	0.0981	0.3529	1.546	-1.1931	0.00622705
BATF::JUN	MA0462.3	MA0462.3.BATF::JUN	Human papillomavirus type 213	MF509818.1	Low Risk	52	58	+	TGACTCA	6.41e-05	0.0981	0.3529	1.546	-1.1931	0.00622705
BATF::JUN	MA0462.3	MA0462.3.BATF::JUN	Human papillomavirus type 219	MH172376.1	Low Risk	60	66	+	TGACTCA	6.41e-05	0.0981	0.3529	1.546	-1.1931	0.00622705
BATF::JUN	MA0462.3	MA0462.3.BATF::JUN	Human papillomavirus type 220	MH172377.1	Low Risk	216	222	+	TGACTCA	6.41e-05	0.0981	0.3529	1.546	-1.1931	0.00622705
BATF::JUN	MA0462.3	MA0462.3.BATF::JUN	Human papillomavirus type 221	MH172378.1	Low Risk	107	113	+	TGACTCA	6.41e-05	0.0981	0.3529	1.546	-1.1931	0.00622705
BATF::JUN	MA0462.3	MA0462.3.BATF::JUN	Human papillomavirus type 221	MH172378.1	Low Risk	332	338	+	TGACTCA	6.41e-05	0.0981	0.3529	1.546	-1.1931	0.00622705
BATF::JUN	MA0462.3	MA0462.3.BATF::JUN	Human papillomavirus type 222	MH172379.1	Low Risk	367	373	-	TGACTCA	6.41e-05	0.0981	0.3529	1.546	-1.1931	0.00622705
BATF::JUN	MA0462.3	MA0462.3.BATF::JUN	Human papillomavirus type 210	MH460956.1	Low Risk	86	92	+	TGACTCA	6.41e-05	0.0981	0.3529	1.546	-1.1931	0.00622705
BATF::JUN	MA0462.3	MA0462.3.BATF::JUN	Human papillomavirus type 206	MH777347.2	Low Risk	86	92	+	TGACTCA	6.41e-05	0.0981	0.3529	1.546	-1.1931	0.00622705
BATF::JUN	MA0462.3	MA0462.3.BATF::JUN	Human papillomavirus type 223	MH777362.1	Low Risk	156	162	+	TGACTCA	6.41e-05	0.0981	0.3529	1.546	-1.1931	0.00622705
BATF::JUN	MA0462.3	MA0462.3.BATF::JUN	Human papillomavirus type 223	MH777362.1	Low Risk	397	403	+	TGACTCA	6.41e-05	0.0981	0.3529	1.546	-1.1931	0.00622705
BATF::JUN	MA0462.3	MA0462.3.BATF::JUN	Human papillomavirus type 225	MH777364.2	Low Risk	70	76	+	TGACTCA	6.41e-05	0.0981	0.3529	1.546	-1.1931	0.00622705
BATF::JUN	MA0462.3	MA0462.3.BATF::JUN	Human papillomavirus type 225	MH777364.2	Low Risk	361	367	-	TGACTCA	6.41e-05	0.0981	0.3529	1.546	-1.1931	0.00622705
BATF::JUN	MA0462.3	MA0462.3.BATF::JUN	Human papillomavirus type 225	MH777364.2	Low Risk	390	396	-	TGACTCA	6.41e-05	0.0981	0.3529	1.546	-1.1931	0.00622705
BATF::JUN	MA0462.3	MA0462.3.BATF::JUN	Human papillomavirus type 227	MH777366.1	Low Risk	119	125	+	TGACTCA	6.41e-05	0.0981	0.3529	1.546	-1.1931	0.00622705
BATF::JUN	MA0462.3	MA0462.3.BATF::JUN	Human papillomavirus type 227	MH777366.1	Low Risk	358	364	-	TGACTCA	6.41e-05	0.0981	0.3529	1.546	-1.1931	0.00622705
BATF::JUN	MA0462.3	MA0462.3.BATF::JUN	Human papillomavirus type 231	MH777370.2	Low Risk	111	117	+	TGACTCA	6.41e-05	0.0981	0.3529	1.546	-1.1931	0.00622705
BATF::JUN	MA0462.3	MA0462.3.BATF::JUN	Human papillomavirus type 231	MH777370.2	Low Risk	338	344	-	TGACTCA	6.41e-05	0.0981	0.3529	1.546	-1.1931	0.00622705
BATF::JUN	MA0462.3	MA0462.3.BATF::JUN	Human papillomavirus type 208	MK645901.1	Low Risk	133	139	-	TGACTCA	6.41e-05	0.0981	0.3529	1.546	-1.1931	0.00622705
BATF::JUN	MA0462.3	MA0462.3.BATF::JUN	Human papillomavirus type 208	MK645901.1	Low Risk	368	374	-	TGACTCA	6.41e-05	0.0981	0.3529	1.546	-1.1931	0.00622705
BATF::JUN	MA0462.3	MA0462.3.BATF::JUN	Human papillomavirus type 229	MW535770.1	Low Risk	119	125	+	TGACTCA	6.41e-05	0.0981	0.3529	1.546	-1.1931	0.00622705
BATF::JUN	MA0462.3	MA0462.3.BATF::JUN	Human papillomavirus type 6	NC_001355.1	Low Risk	145	151	+	TGACTCA	6.41e-05	0.0981	0.3529	1.546	-1.1931	0.00622705
BATF::JUN	MA0462.3	MA0462.3.BATF::JUN	Human papillomavirus type 4	NC_001457.1	Low Risk	185	191	-	TGACTCA	6.41e-05	0.0981	0.3529	1.546	-1.1931	0.00622705
BATF::JUN	MA0462.3	MA0462.3.BATF::JUN	Human papillomavirus type 4	NC_001457.1	Low Risk	383	389	-	TGACTCA	6.41e-05	0.0981	0.3529	1.546	-1.1931	0.00622705
BATF::JUN	MA0462.3	MA0462.3.BATF::JUN	Human papillomavirus type 50	NC_001691.1	Low Risk	138	144	-	TGACTCA	6.41e-05	0.0981	0.3529	1.546	-1.1931	0.00622705
BATF::JUN	MA0462.3	MA0462.3.BATF::JUN	Human papillomavirus type 50	NC_001691.1	Low Risk	349	355	-	TGACTCA	6.41e-05	0.0981	0.3529	1.546	-1.1931	0.00622705
BATF::JUN	MA0462.3	MA0462.3.BATF::JUN	Human papillomavirus type 60	NC_001693.1	Low Risk	98	104	+	TGACTCA	6.41e-05	0.0981	0.3529	1.546	-1.1931	0.00622705
BATF::JUN	MA0462.3	MA0462.3.BATF::JUN	Human papillomavirus type 60	NC_001693.1	Low Risk	326	332	+	TGACTCA	6.41e-05	0.0981	0.3529	1.546	-1.1931	0.00622705
BATF::JUN	MA0462.3	MA0462.3.BATF::JUN	Human papillomavirus type 90	NC_004104.1	Low Risk	186	192	-	TGACTCA	6.41e-05	0.0981	0.3529	1.546	-1.1931	0.00622705
BATF::JUN	MA0462.3	MA0462.3.BATF::JUN	Human papillomavirus type 88	NC_010329.1	Low Risk	143	149	-	TGACTCA	6.41e-05	0.0981	0.3529	1.546	-1.1931	0.00622705
BATF::JUN	MA0462.3	MA0462.3.BATF::JUN	Human papillomavirus type 88	NC_010329.1	Low Risk	394	400	-	TGACTCA	6.41e-05	0.0981	0.3529	1.546	-1.1931	0.00622705
BATF::JUN	MA0462.3	MA0462.3.BATF::JUN	Human papillomavirus type 109	NC_012485.1	Low Risk	141	147	+	TGACTCA	6.41e-05	0.0981	0.3529	1.546	-1.1931	0.00622705
BATF::JUN	MA0462.3	MA0462.3.BATF::JUN	Human papillomavirus type 112	NC_012486.1	Low Risk	63	69	+	TGACTCA	6.41e-05	0.0981	0.3529	1.546	-1.1931	0.00622705
BATF::JUN	MA0462.3	MA0462.3.BATF::JUN	Human papillomavirus type 116	NC_013035.1	Low Risk	83	89	-	TGACTCA	6.41e-05	0.0981	0.3529	1.546	-1.1931	0.00622705
BATF::JUN	MA0462.3	MA0462.3.BATF::JUN	Human papillomavirus type 116	NC_013035.1	Low Risk	270	276	-	TGACTCA	6.41e-05	0.0981	0.3529	1.546	-1.1931	0.00622705
BATF::JUN	MA0462.3	MA0462.3.BATF::JUN	Human papillomavirus type 121	NC_014185.1	Low Risk	152	158	+	TGACTCA	6.41e-05	0.0981	0.3529	1.546	-1.1931	0.00622705
BATF::JUN	MA0462.3	MA0462.3.BATF::JUN	Human papillomavirus type 121	NC_014185.1	Low Risk	362	368	+	TGACTCA	6.41e-05	0.0981	0.3529	1.546	-1.1931	0.00622705
BATF::JUN	MA0462.3	MA0462.3.BATF::JUN	Human papillomavirus type 128	NC_014952.1	Low Risk	160	166	+	TGACTCA	6.41e-05	0.0981	0.3529	1.546	-1.1931	0.00622705
BATF::JUN	MA0462.3	MA0462.3.BATF::JUN	Human papillomavirus type 128	NC_014952.1	Low Risk	367	373	+	TGACTCA	6.41e-05	0.0981	0.3529	1.546	-1.1931	0.00622705
BATF::JUN	MA0462.3	MA0462.3.BATF::JUN	Human papillomavirus type 131	NC_014954.1	Low Risk	97	103	+	TGACTCA	6.41e-05	0.0981	0.3529	1.546	-1.1931	0.00622705
BATF::JUN	MA0462.3	MA0462.3.BATF::JUN	Human papillomavirus type 132	NC_014955.1	Low Risk	86	92	+	TGACTCA	6.41e-05	0.0981	0.3529	1.546	-1.1931	0.00622705
BATF::JUN	MA0462.3	MA0462.3.BATF::JUN	Human papillomavirus type 134	NC_014956.1	Low Risk	115	121	+	TGACTCA	6.41e-05	0.0981	0.3529	1.546	-1.1931	0.00622705
BATF::JUN	MA0462.3	MA0462.3.BATF::JUN	Human papillomavirus type 126	NC_016157.1	Low Risk	407	413	+	TGACTCA	6.41e-05	0.0981	0.3529	1.546	-1.1931	0.00622705
BATF::JUN	MA0462.3	MA0462.3.BATF::JUN	Human papillomavirus type 135	NC_017993.1	Low Risk	128	134	+	TGACTCA	6.41e-05	0.0981	0.3529	1.546	-1.1931	0.00622705
BATF::JUN	MA0462.3	MA0462.3.BATF::JUN	Human papillomavirus type 135	NC_017993.1	Low Risk	344	350	-	TGACTCA	6.41e-05	0.0981	0.3529	1.546	-1.1931	0.00622705
BATF::JUN	MA0462.3	MA0462.3.BATF::JUN	Human papillomavirus type 136	NC_017994.1	Low Risk	102	108	+	TGACTCA	6.41e-05	0.0981	0.3529	1.546	-1.1931	0.00622705
BATF::JUN	MA0462.3	MA0462.3.BATF::JUN	Human papillomavirus type 136	NC_017994.1	Low Risk	420	426	-	TGACTCA	6.41e-05	0.0981	0.3529	1.546	-1.1931	0.00622705
BATF::JUN	MA0462.3	MA0462.3.BATF::JUN	Human papillomavirus type 137	NC_017995.1	Low Risk	74	80	+	TGACTCA	6.41e-05	0.0981	0.3529	1.546	-1.1931	0.00622705
BATF::JUN	MA0462.3	MA0462.3.BATF::JUN	Human papillomavirus type 137	NC_017995.1	Low Risk	293	299	-	TGACTCA	6.41e-05	0.0981	0.3529	1.546	-1.1931	0.00622705
BATF::JUN	MA0462.3	MA0462.3.BATF::JUN	Human papillomavirus type 140	NC_017996.1	Low Risk	171	177	-	TGACTCA	6.41e-05	0.0981	0.3529	1.546	-1.1931	0.00622705
BATF::JUN	MA0462.3	MA0462.3.BATF::JUN	Human papillomavirus type 144	NC_017997.1	Low Risk	162	168	+	TGACTCA	6.41e-05	0.0981	0.3529	1.546	-1.1931	0.00622705
BATF::JUN	MA0462.3	MA0462.3.BATF::JUN	Human papillomavirus type 144	NC_017997.1	Low Risk	395	401	+	TGACTCA	6.41e-05	0.0981	0.3529	1.546	-1.1931	0.00622705
BATF::JUN	MA0462.3	MA0462.3.BATF::JUN	Human papillomavirus type 166	NC_019023.1	Low Risk	340	346	-	TGACTCA	6.41e-05	0.0981	0.3529	1.546	-1.1931	0.00622705
BATF::JUN	MA0462.3	MA0462.3.BATF::JUN	Human papillomavirus type 154	NC_021483.1	Low Risk	78	84	+	TGACTCA	6.41e-05	0.0981	0.3529	1.546	-1.1931	0.00622705
BATF::JUN	MA0462.3	MA0462.3.BATF::JUN	Human papillomavirus type 154	NC_021483.1	Low Risk	355	361	+	TGACTCA	6.41e-05	0.0981	0.3529	1.546	-1.1931	0.00622705
BATF::JUN	MA0462.3	MA0462.3.BATF::JUN	Human papillomavirus type 179	NC_022095.1	Low Risk	96	102	+	TGACTCA	6.41e-05	0.0981	0.3529	1.546	-1.1931	0.00622705
BATF::JUN	MA0462.3	MA0462.3.BATF::JUN	Human papillomavirus type 179	NC_022095.1	Low Risk	311	317	+	TGACTCA	6.41e-05	0.0981	0.3529	1.546	-1.1931	0.00622705
BATF::JUN	MA0462.3	MA0462.3.BATF::JUN	Human papillomavirus type 167	NC_022892.1	Low Risk	333	339	-	TGACTCA	6.41e-05	0.0981	0.3529	1.546	-1.1931	0.00622705
BATF::JUN	MA0462.3	MA0462.3.BATF::JUN	Human papillomavirus type 178	NC_023891.1	Low Risk	154	160	+	TGACTCA	6.41e-05	0.0981	0.3529	1.546	-1.1931	0.00622705
BATF::JUN	MA0462.3	MA0462.3.BATF::JUN	Human papillomavirus type 178	NC_023891.1	Low Risk	395	401	+	TGACTCA	6.41e-05	0.0981	0.3529	1.546	-1.1931	0.00622705
BATF::JUN	MA0462.3	MA0462.3.BATF::JUN	Human papillomavirus type 201	NC_027528.1	Low Risk	102	108	-	TGACTCA	6.41e-05	0.0981	0.3529	1.546	-1.1931	0.00622705
BATF::JUN	MA0462.3	MA0462.3.BATF::JUN	Human papillomavirus type 201	NC_027528.1	Low Risk	313	319	+	TGACTCA	6.41e-05	0.0981	0.3529	1.546	-1.1931	0.00622705
BATF::JUN	MA0462.3	MA0462.3.BATF::JUN	Human papillomavirus type 163	NC_028125.1	Low Risk	103	109	+	TGACTCA	6.41e-05	0.0981	0.3529	1.546	-1.1931	0.00622705
BATF::JUN	MA0462.3	MA0462.3.BATF::JUN	Human papillomavirus type 156	NC_033781.1	Low Risk	144	150	-	TGACTCA	6.41e-05	0.0981	0.3529	1.546	-1.1931	0.00622705
BATF::JUN	MA0462.3	MA0462.3.BATF::JUN	Human papillomavirus type 156	NC_033781.1	Low Risk	375	381	-	TGACTCA	6.41e-05	0.0981	0.3529	1.546	-1.1931	0.00622705
BATF::JUN	MA0462.3	MA0462.3.BATF::JUN	Human papillomavirus type 161	NC_038522.1	Low Risk	364	370	-	TGACTCA	6.41e-05	0.0981	0.3529	1.546	-1.1931	0.00622705
BATF::JUN	MA0462.3	MA0462.3.BATF::JUN	Human papillomavirus type 172	NC_038523.1	Low Risk	93	99	+	TGACTCA	6.41e-05	0.0981	0.3529	1.546	-1.1931	0.00622705
BATF::JUN	MA0462.3	MA0462.3.BATF::JUN	Human papillomavirus type 175	NC_038524.1	Low Risk	92	98	+	TGACTCA	6.41e-05	0.0981	0.3529	1.546	-1.1931	0.00622705
BATF::JUN	MA0462.3	MA0462.3.BATF::JUN	Human papillomavirus type 175	NC_038524.1	Low Risk	317	323	+	TGACTCA	6.41e-05	0.0981	0.3529	1.546	-1.1931	0.00622705
BATF::JUN	MA0462.3	MA0462.3.BATF::JUN	Human papillomavirus type 184	NC_038914.1	Low Risk	148	154	-	TGACTCA	6.41e-05	0.0981	0.3529	1.546	-1.1931	0.00622705
BATF::JUN	MA0462.3	MA0462.3.BATF::JUN	Human papillomavirus type 187	NC_039086.1	Low Risk	116	122	+	TGACTCA	6.41e-05	0.0981	0.3529	1.546	-1.1931	0.00622705
BATF::JUN	MA0462.3	MA0462.3.BATF::JUN	Human papillomavirus type 187	NC_039086.1	Low Risk	339	345	+	TGACTCA	6.41e-05	0.0981	0.3529	1.546	-1.1931	0.00622705
BATF::JUN	MA0462.3	MA0462.3.BATF::JUN	Human papillomavirus type 203	NC_040640.1	Low Risk	142	148	+	TGACTCA	6.41e-05	0.0981	0.3529	1.546	-1.1931	0.00622705
BATF::JUN	MA0462.3	MA0462.3.BATF::JUN	Human papillomavirus type 228	ON482334.1	Low Risk	92	98	-	TGACTCA	6.41e-05	0.0981	0.3529	1.546	-1.1931	0.00622705
BATF::JUN	MA0462.3	MA0462.3.BATF::JUN	Human papillomavirus type 228	ON482334.1	Low Risk	303	309	+	TGACTCA	6.41e-05	0.0981	0.3529	1.546	-1.1931	0.00622705
BATF::JUN	MA0462.3	MA0462.3.BATF::JUN	Human papillomavirus type 214	OP971056.1	Low Risk	201	207	+	TGACTCA	6.41e-05	0.0981	0.3529	1.546	-1.1931	0.00622705
BATF::JUN	MA0462.3	MA0462.3.BATF::JUN	Human papillomavirus type 215	OP971101.1	Low Risk	349	355	-	TGACTCA	6.41e-05	0.0981	0.3529	1.546	-1.1931	0.00622705
BATF::JUN	MA0462.3	MA0462.3.BATF::JUN	Human papillomavirus type 230	OQ915151.1	Low Risk	122	128	+	TGACTCA	6.41e-05	0.0981	0.3529	1.546	-1.1931	0.00622705
BATF::JUN	MA0462.3	MA0462.3.BATF::JUN	Human papillomavirus type 65	X70829.1	Low Risk	153	159	+	TGACTCA	6.41e-05	0.0981	0.3529	1.546	-1.1931	0.00622705
BATF::JUN	MA0462.3	MA0462.3.BATF::JUN	Human papillomavirus type 65	X70829.1	Low Risk	357	363	-	TGACTCA	6.41e-05	0.0981	0.3529	1.546	-1.1931	0.00622705
BATF::JUN	MA0462.3	MA0462.3.BATF::JUN	Human papillomavirus type 72	X94164.1	Low Risk	492	498	+	TGACTCA	6.41e-05	0.0981	0.3529	1.546	-1.1931	0.00622705
BATF::JUN	MA0462.3	MA0462.3.BATF::JUN	Human papillomavirus type 67	D21208.1	High_Risk	439	445	+	TGACTCA	6.41e-05	0.0981	0.3529	1.546	-1.1931	0.00622705
BATF::JUN	MA0462.3	MA0462.3.BATF::JUN	Human papillomavirus type 58	D90400.1	High_Risk	453	459	+	TGACTCA	6.41e-05	0.0981	0.3529	1.546	-1.1931	0.00622705
BATF::JUN	MA0462.3	MA0462.3.BATF::JUN	Human papillomavirus type 58	D90400.1	High_Risk	607	613	+	TGACTCA	6.41e-05	0.0981	0.3529	1.546	-1.1931	0.00622705
BATF::JUN	MA0462.3	MA0462.3.BATF::JUN	Human papillomavirus type 97	DQ080080.1	High_Risk	657	663	+	TGACTCA	6.41e-05	0.0981	0.3529	1.546	-1.1931	0.00622705
BATF::JUN	MA0462.3	MA0462.3.BATF::JUN	Human papillomavirus type 33	NC_075233.1	High_Risk	583	589	+	TGACTCA	6.41e-05	0.0981	0.3529	1.546	-1.1931	0.00622705
BATF::JUN	MA0462.3	MA0462.3.BATF::JUN	Human papillomavirus type 33	NC_075233.1	High_Risk	738	744	-	TGACTCA	6.41e-05	0.0981	0.3529	1.546	-1.1931	0.00622705
BATF::JUN	MA0462.3	MA0462.3.BATF::JUN	Human papillomavirus type 45	NC_075269.1	High_Risk	641	647	+	TGACTCA	6.41e-05	0.0981	0.3529	1.546	-1.1931	0.00622705
BATF::JUN	MA0462.3	MA0462.3.BATF::JUN	Human papillomavirus type 52	NC_075270.1	High_Risk	549	555	+	TGACTCA	6.41e-05	0.0981	0.3529	1.546	-1.1931	0.00622705
BNC2	MA1928.2	MA1928.2.BNC2	Human papillomavirus type 95	AJ620210.1	Low Risk	155	161	-	TGAGTCA	6.41e-05	0.0973	0.3529	1.546	-1.1931	0.00622705
BNC2	MA1928.2	MA1928.2.BNC2	Human papillomavirus type 95	AJ620210.1	Low Risk	358	364	+	TGAGTCA	6.41e-05	0.0973	0.3529	1.546	-1.1931	0.00622705
BNC2	MA1928.2	MA1928.2.BNC2	Human papillomavirus type 119	GQ845441.1	Low Risk	70	76	-	TGAGTCA	6.41e-05	0.0973	0.3529	1.546	-1.1931	0.00622705
BNC2	MA1928.2	MA1928.2.BNC2	Human papillomavirus type 123	GQ845445.1	Low Risk	144	150	-	TGAGTCA	6.41e-05	0.0973	0.3529	1.546	-1.1931	0.00622705
BNC2	MA1928.2	MA1928.2.BNC2	Human papillomavirus type 149	GU117629.1	Low Risk	133	139	-	TGAGTCA	6.41e-05	0.0973	0.3529	1.546	-1.1931	0.00622705
BNC2	MA1928.2	MA1928.2.BNC2	Human papillomavirus type 130	GU117630.1	Low Risk	169	175	+	TGAGTCA	6.41e-05	0.0973	0.3529	1.546	-1.1931	0.00622705
BNC2	MA1928.2	MA1928.2.BNC2	Human papillomavirus type 130	GU117630.1	Low Risk	387	393	+	TGAGTCA	6.41e-05	0.0973	0.3529	1.546	-1.1931	0.00622705
BNC2	MA1928.2	MA1928.2.BNC2	Human papillomavirus type 133	GU117633.1	Low Risk	153	159	-	TGAGTCA	6.41e-05	0.0973	0.3529	1.546	-1.1931	0.00622705
BNC2	MA1928.2	MA1928.2.BNC2	Human papillomavirus type 133	GU117633.1	Low Risk	370	376	-	TGAGTCA	6.41e-05	0.0973	0.3529	1.546	-1.1931	0.00622705
BNC2	MA1928.2	MA1928.2.BNC2	Human papillomavirus type 148	GU129016.1	Low Risk	94	100	+	TGAGTCA	6.41e-05	0.0973	0.3529	1.546	-1.1931	0.00622705
BNC2	MA1928.2	MA1928.2.BNC2	Human papillomavirus type 127	HM011570.1	Low Risk	96	102	-	TGAGTCA	6.41e-05	0.0973	0.3529	1.546	-1.1931	0.00622705
BNC2	MA1928.2	MA1928.2.BNC2	Human papillomavirus type 138	HM999990.1	Low Risk	136	142	-	TGAGTCA	6.41e-05	0.0973	0.3529	1.546	-1.1931	0.00622705
BNC2	MA1928.2	MA1928.2.BNC2	Human papillomavirus type 139	HM999991.1	Low Risk	139	145	-	TGAGTCA	6.41e-05	0.0973	0.3529	1.546	-1.1931	0.00622705
BNC2	MA1928.2	MA1928.2.BNC2	Human papillomavirus type 141	HM999993.1	Low Risk	128	134	-	TGAGTCA	6.41e-05	0.0973	0.3529	1.546	-1.1931	0.00622705
BNC2	MA1928.2	MA1928.2.BNC2	Human papillomavirus type 141	HM999993.1	Low Risk	447	453	+	TGAGTCA	6.41e-05	0.0973	0.3529	1.546	-1.1931	0.00622705
BNC2	MA1928.2	MA1928.2.BNC2	Human papillomavirus type 142	HM999994.1	Low Risk	150	156	-	TGAGTCA	6.41e-05	0.0973	0.3529	1.546	-1.1931	0.00622705
BNC2	MA1928.2	MA1928.2.BNC2	Human papillomavirus type 142	HM999994.1	Low Risk	372	378	-	TGAGTCA	6.41e-05	0.0973	0.3529	1.546	-1.1931	0.00622705
BNC2	MA1928.2	MA1928.2.BNC2	Human papillomavirus type 146	HM999998.1	Low Risk	108	114	-	TGAGTCA	6.41e-05	0.0973	0.3529	1.546	-1.1931	0.00622705
BNC2	MA1928.2	MA1928.2.BNC2	Human papillomavirus type 146	HM999998.1	Low Risk	325	331	-	TGAGTCA	6.41e-05	0.0973	0.3529	1.546	-1.1931	0.00622705
BNC2	MA1928.2	MA1928.2.BNC2	Human papillomavirus type 147	HM999999.1	Low Risk	70	76	-	TGAGTCA	6.41e-05	0.0973	0.3529	1.546	-1.1931	0.00622705
BNC2	MA1928.2	MA1928.2.BNC2	Human papillomavirus type 147	HM999999.1	Low Risk	296	302	-	TGAGTCA	6.41e-05	0.0973	0.3529	1.546	-1.1931	0.00622705
BNC2	MA1928.2	MA1928.2.BNC2	Human papillomavirus type 155	JF906559.1	Low Risk	182	188	-	TGAGTCA	6.41e-05	0.0973	0.3529	1.546	-1.1931	0.00622705
BNC2	MA1928.2	MA1928.2.BNC2	Human papillomavirus type 153	JN171845.1	Low Risk	117	123	+	TGAGTCA	6.41e-05	0.0973	0.3529	1.546	-1.1931	0.00622705
BNC2	MA1928.2	MA1928.2.BNC2	Human papillomavirus type 153	JN171845.1	Low Risk	331	337	+	TGAGTCA	6.41e-05	0.0973	0.3529	1.546	-1.1931	0.00622705
BNC2	MA1928.2	MA1928.2.BNC2	Human papillomavirus type 169	JX413105.1	Low Risk	522	528	-	TGAGTCA	6.41e-05	0.0973	0.3529	1.546	-1.1931	0.00622705
BNC2	MA1928.2	MA1928.2.BNC2	Human papillomavirus type 164	JX413106.1	Low Risk	65	71	-	TGAGTCA	6.41e-05	0.0973	0.3529	1.546	-1.1931	0.00622705
[truncated: 3,980 more rows]

## Sheet: LP220_HR-Enriched
Gene	JASPAR_Motif_ID	TF_Full_Name	HPV_Type	Accession	Risk_Status	Start	End	Strand	Motif_Sequence	p-value	q-value	Binding_Density_HR_(sites/kb)	Binding_Density_LR_(sites/kb)	Density_Difference_(HR-LR)	Enrichment_FDR
[truncated: 804 more rows]

[truncated: 4 more sheets: LP220_LR-Enriched, LCR_Conservation, Cons_HPV16_Binding_Sites, Cons_HPV18_Binding_Sites]
